# Supplementary material for: FAK activity sustains intrinsic and acquired ovarian cancer resistance to platinum chemotherapy
Source: eLife. 2019 Sep 3;8:e47327. doi: 10.7554/eLife.47327 (PMC6721800; doi:10.7554/eLife.47327)
Supplement: Figure 1—source data 1. [file elife-47327-fig1-data1.xlsx]

## Sheet: KMF CNAs
chromosome	start	end	gene	log2	depth	probes	weight
chr4	94360320	97444772	Tek,Eqtn,Mysm1,Jun,Fggy,9530080O11Rik,Hook1,Cyp2j13,Cyp2j12,Cyp2j11,Cyp2j8,Cyp2j6,Cyp2j9,Cyp2j5,Gm12695,E130114P18Rik,E130114P18Rik,Nfia,Nfia	1.29523	287.908	234	139.866
chr4	54016787	59562082	Zfp462,Rad23b,Klf4,Actl7b,Actl7a,Ikbkap,Fam206a,Ctnnal1,Tmem245,Tmem245,Mir32,Frrs1l,Epb41l4b,Ptpn3,Palm2,Pakap,Pakap,Pakap,Akap2,D630039A03Rik,Txn1,Txndc8,Svep1,Musk,Lpar1,Olfr267,AI314180,Zkscan16,Ptgr1,Dnajc25,Gng10,Ugcg,Susd1,Ptbp3	1.27257	289.655	497	305.381
chr4	98882519	101640407	Atg4c,Foxd3,Alg6,Itgb3bp,Efcab7,Pgm2,Ror1,Ube2u,Cachd1,Raver2,Jak1,Ak4,Dnajc6,Leprot,Lepr,B020004J07Rik,C130073F10Rik,Gm12794	1.10899	263.909	257	160.006
chr4	36762551	42866745	1700009N14Rik,Aco1,Ddx58,Topors,Topors,Smim27,Ndufb6,Tmem215,Aptx,Dnaja1,Smu1,B4galt1,Spink4,Bag1,Chmp5,Nfx1,Nfx1,Mir3094,Aqp7,Aqp3,Nol6,Ube2r2,Ubap2,Dcaf12,Ubap1,Kif24,Nudt2,AI464131,1110017D15Rik,Fam219aos,Fam219a,Dnaic1,Enho,Cntfr,Rpp25l,Dctn3,Arid3c,Sigmar1,Galt,Il11ra1,Il11ra1,Ccl27a,Ccl27a,Gm3893,Gm13304,Ccl21c,Gm10591,Gm21541,Ccl21b,Gm3893,Gm20878,Gm21586,Gm13308,Gm3893,Fam205a2,Gm3893,493…	0.90023	249.684	565	347.004
chr4	10801719	18638420	2610301B20Rik,Plekhf2,Ndufaf6,Mir684-2,Trp53inp1,Ccne2,Ccne2,Ints8,Ints8,Dpy19l4,Esrp1,Virma,Rad54b,Rad54b,Fsbp,Gem,Cdh17,Pdp1,1700123M08Rik,Tmem67,Rbm12b2,Rbm12b1,Fam92a,Triqk,Runx1t1,Slc26a7,Lrrc69,Otud6b,Tmem55a,Necab1,Tmem64,Calb1,Decr1,Nbn,Osgin2,Ripk2,Mmp16	0.895804	233.358	406	250.428
chr4	51545375	53452981	Smc2,Toporsl,4930552N02Rik,Olfr275,Olfr273,Olfr272,Olfr270,Nipsnap3a,Nipsnap3b,Abca1,AI427809	0.891065	233.678	118	75.4198
chr7	18936273	19405667	Psg18,Psg28,Psg25,Psg27,Psg23,Psg21,Psg20,Psg22,Psg19,Psg17	0.886703	351.102	32	11.0525
chr4	63810127	67964549	Pappa,Astn2,Astn2,Trim32,Tlr4	0.864577	197.668	117	72.6766
chr4	4864282	7948964	Fam110b,Ubxn2b,Cyp7a1,Sdcbp,Nsmaf,Tox	0.828821	185.685	89	54.21
chr4	77276867	82484294	Ptprd,Tyrp1,Lurap1l,Mpdz,Nfib,Zdhhc21	0.820961	164.351	108	65.5474
chr4	97449450	97546245	Nfia	0.811826	179.377	4	2.63803
chr4	20172958	28434734	Nkain3,Prdm13,Ccnc,Ccnc,Tstd3,Tstd3,Usp45,4930528A17Rik,Pnisr,Pnisr,Coq3,Faxc,Fbxl4,Pou3f2,Mms22l,Klhl32,Ndufaf4,Gpr63,Fhl5,Ufl1,Fut9,Manea	0.799364	177.057	223	129.502
chr7	51194853	51491551	Klk15,Klk1b7-ps,Klk1b8,Klk1b1,Klk1b9,Klk1b11,Klk1b26,Egfbp2,Klk1b27,Klk1b21,Klk1b22,Klk1b16,Klk1b3,Klk1b4,Klk1b5,Klk1,1700028J19Rik	0.73034	287.907	29	14.388
chr7	134488615	134550145	Zfp768,Zfp747,9130019O22Rik,E430018J23Rik,Mir684-1,Zfp764	0.669694	237.251	18	9.10703
chr15	74573776	103395489	Slurp2,Lynx1,Ly6d,D730001G18Rik,Ly6k,Gml,Gml2,Cyp11b1,Cyp11b2,2010109I03Rik,Ly6e,Ly6a,Ly6f,9030619P08Rik,Ly6h,Gpihbp1,Zfp41,Top1mt,Rhpn1,Mafa,Zc3h3,Gsdmd,Naprt,Eef1d,Tigd5,Pycrl,Tsta3,Zfp623,Zfp707,Ccdc166,Mapk15,Fam83h,Scrib,Scrib,Mir6952,Puf60,Nrbp2,Eppk1,Eppk1,BC024139,BC024139,Plec,Parp10,Grina,Mir6953,Grina,Mirt2,Mirt2,Spatc1,Spatc1,Smpd5,Oplah,Oplah,Exosc4,Gpaa1,Cyc1,Sharpin,Maf1,Hgh1,Tssk5…	0.659612	211.093	5442	3101.32
chr17	37416423	37889973	Olfr99,Olfr101,Olfr102,Olfr100,Olfr103,Olfr107,Olfr108,Olfr109,H2-M2,Olfr110,Olfr111,Olfr112,Olfr113,Olfr114,Olfr115,Olfr116,Olfr117,Olfr119,Olfr121	0.612074	280.335	64	28.1804
chr15	2916788	74573614	Selenop,Ccdc152,Ghr,Fbxo4,AW549877,BC037032,Oxct1,Oxct1,Plcxd3,C6,Mroh2b,C7,Card6,Rpl37,Prkaa1,Ttc33,Ptger4,Dab2,C9,Fyb,Rictor,Osmr,Lifr,Egflam,Gdnf,Wdr70,Nup155,2410089E03Rik,Nipbl,Slc1a3,Ranbp3l,Nadk2,Skp2,Skp2,Lmbrd2,Lmbrd2,Ugt3a1,Ugt3a2,Capsl,Il7r,Spef2,Prlr,Agxt2,Dnajc21,Brix1,Rad1,Ttc23l,Rai14,Rai14,Gm10389,C1qtnf3,Amacr,Slc45a2,Rxfp3,Adamts12,Tars,Npr3,Sub1,Zfr,Zfr,Mir1898,Mtmr12,Golph3,Pd…	0.577658	203.242	3677	2026.9
chr7	114958076	116037993	Olfr467,Olfr469,Olfr472,Olfr473,Olfr474,Olfr476,Olfr477,Olfr478,Olfr479,Olfr480,Olfr481,Olfr482,Olfr483,Olfr484,Olfr485,Olfr486,Olfr487,Olfr488,Olfr490,Olfr491,Olfr492,Olfr493,Olfr494,Olfr495,Olfr498,Olfr502,Olfr503,Olfr504,Olfr506,Olfr507,Olfr508,Olfr509,Olfr510,Olfr512,Olfr513,Olfr514,Olfr516,Olfr517,Olfr518,Olfr519	0.555485	308.656	133	69.4812
chr4	53454131	53872982	Slc44a1,Fsd1l,Fktn,Tal2,Tmem38b	0.55012	180.618	57	35.1597
chr7	54441088	55275854	Mrgpra6,Mrgpra9,Mrgpra1,Mrgpra2b,Mrgpra3,Mrgpra4	0.547349	294.021	26	15.199
chr7	5287101	6050636	Nlrp2,Gm5065,Vmn1r58,Vmn1r59,Vmn2r28,Vmn1r62,Vmn1r186,Vmn1r63,Vmn1r187,Vmn1r63,Vmn1r64,Vmn1r65,Nlrp4c	0.546149	270.216	44	24.9243
chr14	59863485	60012098	Gm6904,Phf11a,Phf11b,Phf11d,Phf11c,Gm45935	0.529609	240.004	43	17.767
chr14	51033687	51385016	Olfr738,Olfr739,Olfr740,Olfr741,Olfr743,Olfr744,Olfr745,Olfr746,Olfr747,Olfr748,Olfr749	0.527895	263.67	33	19.1703
chr7	147508583	147963915	Olfr525,Olfr527,Olfr530,Olfr531,Olfr532,Olfr533,Olfr536,Olfr538,Olfr46,Olfr61,Olfr53,Olfr539,Cyp2e1,Syce1	0.51808	252.634	56	30.519
chr7	13141941	13280038	Vmn2r53,Vmn2r54,Vmn2r55,Vmn2r56	0.514514	281.963	30	14.9684
chr7	11494410	13001018	Zscan4c,Zscan4d,Vmn1r72,Vmn1r73,Vmn1r74,Vmn1r75,Vmn1r76,Vmn1r78,Vmn1r80,Vmn1r81,Vmn1r82,Vmn1r83,Vmn1r84	0.506899	277.887	74	41.7356
chr6	89604004	149505235	Txnrd3,Vmn1r42,Vmn1r43,Vmn1r45,Vmn1r47,Vmn1r51,Vmn1r52,V1ra8,Vmn1r54,BC048671,Chst13,Uroc1,Zxdc,Cfap100,Klf15,Aldh1l1,Slc41a3,Iqsec1,Nup210,Hdac11,Fbln2,Wnt7a,Chchd4,Tmem43,Xpc,Lsm3,Slc6a6,Grip2,Ccdc174,4930590J08Rik,Fgd5,Nr2c2,Mrps25,Rbsn,Trh,Prickle2,Adamts9,9530026P05Rik,Magi1,Slc25a26,Lrig1,Lrig1,Mir7041,Kbtbd8,AY512915,Suclg2,Fam19a1,Fam19a1,1700123L14Rik,Fam19a4,Eogt,Tmf1,Uba3,Arl6ip5,Lmod3…	0.502897	188.809	5532	3289.37
chr14	51782115	52504718	Rnase2b,Ang2,Ear4,Ear14,Rnase2a,Vmn2r88,Vmn2r89,Gm5622,Gm5800,Ang4,AY358078,Ear6,Ear7,Mettl17	0.50262	255.137	31	17.3648
chr3	93276340	93980503	S100a11,S100a10,Tdpoz2,Tdpoz1,Tdpoz4,Tdpoz3,Gm9125,Gm10697,Tdpoz5,Gm10696	0.488116	253.844	32	14.3712
chr7	20608408	24882936	Nlrp9b,Gm10666,Vmn1r93,Vmn1r-ps79,Gm4567,Vmn1r124,Gm4214,Gm4175,Gm5725,Gm8720,Gm4541,Nlrp4e,Nlrp5,Vmn1r167,Vmn1r168,Vmn1r171,Vmn1r172,Vmn1r174,Vmn1r177,Vmn1r179,Vmn1r180,Vmn1r181,V1rd18,V1rd19,V1rd18,Vmn1r183,Zfp180	0.486563	258.849	99	53.5972
chr7	92004870	93374168	Olfr291,Olfr290,Vmn2r65,Vmn2r66,Vmn2r67,Vmn2r68,Vmn2r69,Vmn2r70,Vmn2r71,Vmn2r72,Vmn2r73,Vmn2r74,Vmn2r75,Vmn2r76	0.476882	261.183	86	42.5365
chr9	37504330	38505726	Olfr160,Olfr151,Olfr874,Olfr875,Olfr876,Olfr877,Olfr145,Olfr878,Olfr881,Olfr883,Olfr884,Olfr885,Olfr887,Olfr888,Olfr889,Olfr890,Olfr891,Olfr893,Olfr894,Olfr143,Olfr895,Olfr25,Olfr898,Olfr899,Olfr250,Olfr900,Olfr251,Olfr147,Olfr901,Olfr902,Olfr904,Olfr905,Olfr906,Olfr907,Olfr908,Olfr911-ps1,Olfr910,Olfr912,Olfr913,Olfr914,Olfr915,Olfr916,Olfr917,Olfr918,Olfr919	0.435561	269.452	181	106.906
chr17	32659002	33519224	Cyp4f17,Cyp4f16,Cyp4f37,Cyp4f40,Cyp4f15,Zfp871,Zfp811,Zfp799,Zfp870,Cyp4f14,Cyp4f13,Cyp4f41-ps,Zfp472,Zfp952,Zfp763,4921501E09Rik,Zfp563,Morc2b,Olfr55,Olfr239,Zfp955a,Olfr63,Zfp955b,Zfp81,Zfp101	0.430281	224.962	161	88.6061
chr17	18013786	23314365	Fpr1,Fpr2,Fpr3,Fpr-rs4,Vmn2r91,Vmn2r92,Vmn2r94,Vmn2r93,Vmn2r95,Vmn2r97,Vmn2r98,Vmn2r99,Vmn2r100,Vmn2r101,Vmn2r102,Vmn2r103,Vmn2r104,Fpr-rs6,Vmn2r105,Vmn2r106,Vmn2r107,Vmn2r108,Vmn1r225,Vmn2r109,Vmn2r110,Fpr-rs3,Vmn1r226,Vmn1r227,Vmn1r228,Vmn1r229,Vmn1r230,Vmn1r231,Vmn1r232,Ppp2r1a,Vmn1r233,Zfp160,Vmn1r234,Vmn1r235,Vmn1r236,Vmn1r237,Zfp677,Zfp54,Zfp51,Zfp53,Zfp52,Zfp948,Zfp983,Gm10509,Zfp760,Zfp22…	0.392	228.629	290	155.885
chr6	28375680	89601606	Arf5,Fscn3,Pax4,Snd1,Snd1,Lrrc4,Mir129-1,Lep,Rbm28,Prrt4,Impdh1,Hilpda,Fam71f2,Fam71f1,Calu,Opn1sw,Ccdc136,Flnc,Atp6v1f,Gm9047,Kcp,Irf5,Tnpo3,Tspan33,Smo,Ahcyl2,Strip2,Smkr-ps,Nrf1,Mirc35hg,Mir182,Mirc35hg,Mir96,Mirc35hg,Mir183,Ube2h,Zc3hc1,Klhdc10,Tmem209,Ssmem1,Cpa2,Cpa4,Cpa5,Cpa1,Cep41,Mest,Mest,Mir335,Copg2,Tsga13,Klf14,Mir29a,Mir29b-1,Lncpint,Mkln1,Podxl,1700012A03Rik,Plxna4,Chchd3,Exoc4,Lrg…	0.369362	170.531	5404	3242.07
chr14	52948373	54415679	Olfr1513,Olfr1512,Olfr1511,Olfr1510,Olfr1509,Olfr1508,Olfr1507	0.361314	217.055	140	68.4529
chr7	26696217	27820519	Cyp2b10,Cyp2b13,Cyp2b9,Cyp2a4,Nlrp9c,Nlrp4a,Nlrp9a,Vmn1r185,Cyp2b23,Cyp2b19,Cyp2g1,Cyp2a5,Cyp2a22,Cyp2a12	0.351714	202.011	127	75.4175
chr3	98303643	98686047	Gm10681,Hsd3b4,Hsd3b5,Hsd3b2,Hsd3b3,Hsd3b6,Hsd3b1,Hao2	0.326357	206.34	24	11.2908
chr4	143106866	143953455	Gm13040,Gm13057,Gm13043,BC080695,Gm13083,Gm13088,Gm13078,Gm13023,Gm13084,Gm13103,Pramef6,Pramef25,Pramef17,Pramel4,Gm13102,Oog3,Oog2,C87977,Pramel5,Gm13128,Gm13119	0.31687	273.988	87	45.452
chr7	113045056	114647880	Gm4070,Gvin1,Gm8979,Gm8989,Gm4759,Gm1966,Olfr693,Olfr694,Olfr695,Olfr697,Olfr698,Olfr699,Olfr700,Olfr701,Olfr702,Olfr703,Olfr704,Olfr705,Olfr706,Olfr707,Olfr1532-ps1,Olfr710,Olfr6,Olfr711,Olfr2,Olfr713,Olfr714,Olfr17,Olfr715b,Olfr715,Olfr716,Nlrp14,Rbmxl2,Syt9	0.315008	227.814	199	126.486
chr6	3322512	28375267	Samd9l,Hepacam2,Vps50,Calcr,Calcr,Mir653,Calcr,Mir489,Tfpi2,Gngt1,Gng11,Bet1,Col1a2,Casd1,Sgce,Peg10,Ppp1r9a,Pon1,Pon3,Pon2,Asb4,Pdk4,Dync1i1,Dync1i1,1700019G24Rik,Slc25a13,Sem1,Dlx6os1,Dlx6,Dlx6os2,Dlx6os1,Dlx6,Dlx6os1,Dlx5,Sdhaf3,Tac1,Asns,C1galt1,Col28a1,Mios,Rpa3,Umad1,Glcci1,Ica1,Nxph1,Ndufa4,Phf14,Gm6578,Thsd7a,Tmem106b,Vwde,Tmem168,Bmt2,Gpr85,2610001J05Rik,Ppp1r3a,Foxp2,Mdfic,Tfec,Tes,Cav2…	0.296824	164.396	1229	737.81
chr9	109041978	109737942	Fbxw21,Fbxw13,Fbxw20,Fbxw14,Fbxw28,Fbxw22,Fbxw16,Fbxw19,Fbxw15,Fbxw24,Fbxw18,Fbxw26,Spink8,Nme6	0.2926	192.518	61	25.6596
chr19	2964682	14538896	Ighmbp2,Mrpl21,Mrpl21,Mir6984,Cpt1a,Tesmin,Gal,Ppp6r3,Lrp5,1810055G02Rik,Kmt5b,Chka,Tcirg1,Ndufs8,Aldh3b1,Unc93b1,Aldh3b2,Acy3,Tbx10,Nudt8,Doc2g,Ndufv1,Gstp1,Gstp2,Gstp3,Cabp2,Cdk2ap2,Pitpnm1,Pitpnm1,Aip,Aip,Tmem134,Cabp4,Gpr152,Coro1b,Ptprcap,Rps6kb2,Carns1,Tbc1d10c,Ppp1ca,Rad9a,Clcf1,Gm45928,Gm45928,Pold4,Ssh3,Ssh3,Mir6985,Ankrd13d,Grk2,Kdm2a,Rhod,A930001C03Rik,Syt12,Syt12,2010003K11Rik,Pcx,Pcx…	0.291583	174.455	2653	1420.72
chr7	46517460	50822820	Gm21276,Gm5114,Zfp939,Zfp619,Vstm2b,4930433I11Rik,Gm4884,Gm5592,AI987944,Vmn2r57,AW146154,Zfp788,Vmn2r-ps54,Vmn2r58,Vmn2r59,Vmn2r60,Vmn2r61,4933421I07Rik,Zfp976,Zfp975,Vmn2r62,Vmn2r63,Gm9268,Zfp936,Zfp715,Siglecf,Siglecg,Lim2,Nkg7,Cldnd2,Etfb,Etfb,Mir7051,Vsig10l,Iglon5,4931406B18Rik,Cd33,Zfp658	0.290255	188.16	235	135.883
chr10	128426922	129548389	Olfr9,Olfr763,Olfr765,Olfr767,Olfr768,Olfr769,Olfr770,Olfr771,Olfr772,Olfr773,Olfr774,Olfr775,Olfr776,Olfr777,Olfr780,Olfr781,Olfr782,Olfr784,Olfr786,Olfr787,Olfr788,Olfr790,Olfr791,Olfr792,Olfr794,Olfr796,Olfr798,Olfr799,Olfr800,Olfr801,Olfr802,Olfr803,Olfr804,Olfr805,Olfr806,Olfr807,Olfr808,Olfr809,Olfr810,Olfr811,Olfr812,Olfr813,Olfr814,Olfr815,Olfr816,Olfr818,Olfr819,Olfr247,Olfr820,Olfr821,O…	0.280353	250.293	222	121.926
chr4	59562582	60691994	Hsdl2,E130308A19Rik,Inip,Snx30,Slc46a2,Mup4,Mup6,Mup9	0.274564	153.008	72	41.9695
chr3	63920844	65106151	Vmn2r2,Vmn2r3,Vmn2r4,Vmn2r5,Vmn2r6,Vmn2r-ps11,Vmn2r7,Vmn2r-ps11,Kcnab1,Kcnab1,A330015K06Rik	0.245139	206.349	53	26.2785
chr7	148813746	149182974	Ap2a2,Muc6,Muc2,Muc5ac,Muc5b,Tollip,Brsk2,Brsk2,Mir3104	0.240724	167.62	231	152.206
chr4	61712899	63810127	Mup20,Mup3,Mup21,Zfp37,Slc31a2,Fkbp15,Slc31a1,Cdc26,Prpf4,Rnf183,Wdr31,Bspry,Hdhd3,Alad,Pole3,4933430I17Rik,Rgs3,Zfp618,Ambp,Kif12,Col27a1,Col27a1,Mir455,Orm1,Orm3,Orm2,Akna,Whrn,Atp6v1g1,Tmem268,Gm11213,Tex48,Tnfsf15,Tnfsf8,Tnc	0.235664	136.153	385	231.573
chr7	109615365	112477317	Rrm1,Olfr543,Olfr544,Olfr545,Olfr547,Olfr549,Trim21,Olfr550,Olfr551,Olfr552,Olfr553,Olfr554,Olfr555,Olfr556,Trim68,Olfr557,Olfr558,Olfr33,Olfr559,Olfr78,Olfr78,Olfr560,Olfr561,Olfr564,Olfr566,Olfr568,Olfr569,Olfr570,Olfr571,Olfr572,Olfr574,Olfr575,Olfr576,Olfr577,Olfr578,Olfr582,Olfr583,Olfr584,Olfr585,Olfr586,Olfr589,Olfr591,Olfr592,Olfr593,Olfr594,Usp17ld,Olfr596,Olfr597,Olfr598,Olfr599,Olfr600…	0.229283	207.357	722	466.264
chr4	68117202	77276867	Brinp1,Cdk5rap2,Megf9,Tle1,Aldoart1,Gm11487,Gm11238,Gm11239,Gm428,Rasef,Gm13871,Gm11758,Gm11757,2310002L09Rik,Frmd3,Kdm4c,Dmac1,Ptprd	0.22713	130.136	249	142.279
chr4	42867245	51545375	Fam205c,Phf24,Dnajb5,1700022I11Rik,Vcp,Fancg,Pigo,Stoml2,Fam214b,Unc13b,Atp8b5,Rusc2,Rusc2,Fam166b,Fam166b,Tesk1,Cd72,Sit1,Rmrp,Ccdc107,Arhgef39,Arhgef39,Car9,Car9,Tpm2,Tln1,Creb3,Gba2,Rgp1,Rgp1,Msmp,Npr2,Npr2,Spag8,Spag8,Hint2,Fam221b,Tmem8b,Olfr70,Olfr71,Hrct1,Spaar,Olfr159,Olfr156,Olfr157,Olfr155,Reck,Glipr2,Ccin,Clta,Gne,Rnf38,Melk,Pax5,Zcchc7,Grhpr,Zbtb5,Polr1e,Fbxo10,Tomm5,Frmpd1,Frmpd1,Frm…	0.224712	140.881	1167	724.644
chr17	33519224	37410728	Zfp101,Actl9,Adamts10,Myo1f,Zfp414,Pram1,Hnrnpm,March2,Rab11b,Angptl4,Kank3,Ndufa7,Cd320,Kifc1,Daxx,Zbtb22,Tapbp,Rgl2,Pfdn6,Wdr46,B3galt4,Rps18,Vps52,H2-K2,AA388235,H2-K1,Ring1,H2-Ke6,Slc39a7,Rxrb,Col11a2,BC051537,H2-Oa,Brd2,H2-DMa,H2-DMb2,H2-DMb1,Psmb9,Tap1,Psmb8,Tap2,H2-Ob,H2-Ab1,H2-Aa,H2-Eb1,H2-Eb2,H2-Ea-ps,Btnl2,Btnl1,BC051142,Btnl4,Btnl5-ps,Btnl6,Notch4,Gpsm3,Pbx2,Ager,Rnf5,Agpat1,Egfl8,Ppt2…	0.222921	153.879	1612	975.755
chr19	16841567	61303280	Vps13a,Foxb2,Prune2,Gcnt1,Rfk,Pcsk5,Ostf1,Nmrk1,Carnmt1,D030056L22Rik,Trpm6,Rorb,Anxa1,1500015L24Rik,Aldh1a1,Aldh1a7,Tmc1,Zfand5,Gda,1110059E24Rik,Abhd17b,Tmem2,Trpm3,Trpm3,Mir204,Klf9,Smc5,Mamdc2,1700028P14Rik,Ptar1,Apba1,Fam189a2,Tjp2,Fxn,Pip5k1b,Pip5k1b,Fam122a,Tmem252,Pgm5,Foxd4,Cbwd1,Dock8,Kank1,Dmrt1,Dmrt3,Dmrt2,Smarca2,Smarca2,4931403E22Rik,Gm815,Vldlr,Kcnv2,Pum3,C030016D13Rik,Rfx3,Glis3,S…	0.221538	163.331	4040	2144
chr17	23315184	32657630	Zfp40,Vmn2r116,6330415G19Rik,6330415G19Rik,Zfp213,Zfp13,Zscan10,Mmp25,Bicdl2,Thoc6,Hcfc1r1,Tnfrsf12a,Cldn6,Cldn9,Pkmyt1,Pkmyt1,Paqr4,Paqr4,Kremen2,9530082P21Rik,Flywch1,Flywch2,Srrm2,Elob,Prss33,Prss41,Prss32,Prss21,Dcpp1,Dcpp2,Dcpp3,Sbp,Sbpl,Prss30,Prss22,Prss27,Kctd5,Pdpk1,Amdhd2,Atp6v0c-ps2,Atp6v0c,Tbc1d24,Ntn3,Tedc2,Ccnf,Ccnf,Mir5134,Ccnf,Mir6965,Abca17,Abca3,D330041H03Rik,Rnps1,Eci1,Dnase1l2…	0.21735	139.524	2695	1697.15
chr4	28587362	36762551	Epha7,Map3k7,Bach2,Bach2,Bach2os,Gja10,Casp8ap2,Mdn1,Lyrm2,Ankrd6,Rragd,Ube2j1,Gabrr2,Gabrr1,Pm20d2,Srsf12,Pnrc1,Rngtt,Cnr1,Spaca1,Akirin2,Orc3,Orc3,Rars2,Rars2,Slc35a1,Cfap206,Gm136,Smim8,Zfp292,Cga,Mob3b,Mob3b,Ifnk,3110043O21Rik,Lingo2,Lingo2,Mir876	0.216052	143.646	476	299.746
chr4	82489966	94358500	Zdhhc21,Cer1,Frem1,Ttc39b,Snapc3,Psip1,Ccdc171,Bnc2,Cntln,Sh3gl2,Adamtsl1,Saxo1,Rraga,Haus6,Haus6,Scarna8,Plin2,Dennd4c,Rps6,Acer2,Slc24a2,Mllt3,Focad,Focad,Mir491,Hacd4,Ifnb1,C87499,Ifna2,Ifnab,Klhl9,Gm13271,Gm13288,Ifna4,Ifne,LOC106557447,Mir31,Mtap,Dmrta1,Zfp352,Elavl2,Izumo3,Caap1,Plaa,Plaa,Gm12657,Ift74,Ift74,Lrrc19,Ift74,Mir872	0.215259	133.693	582	342.869
chr5	3344362	27231862	Cdk6,Fam133b,1700109H08Rik,1700109H08Rik,Rbm48,Rbm48,Rbm48,Pex1,Pex1,Gatad1,Tmbim7,Ankib1,Krit1,Lrrd1,Mterf1a,Akap9,Cyp51,Mterf1b,Fzd1,Cdk14,1700015F17Rik,Cldn12,Gtpbp10,Gm8773,Cfap69,Steap2,Steap1,Zfp804b,Zfp804b,Tex47,Steap4,Sri,Adam22,Dbf4,Slc25a40,Rundc3b,Abcb1a,Abcb1b,Abcb4,Crot,Tmem243,Dmtf1,9330182L06Rik,Mir879,9330182L06Rik,Grm3,Gm6455,Speer1,Sema3d,Sema3a,Speer3,Sema3e,Pclo,Cacna2d1,Hgf,…	0.205727	151.489	1789	1103.05
chr4	3099209	4864282	Vmn1r2,Vmn1r3,Tmem68,Tgs1,Lyn,6330407A03Rik,Lyn,Rps20,Mos,Plag1,Chchd7,Sdr16c5,Sdr16c6,Penk,Impad1	0.204764	141.803	92	54.4545
chr17	37890473	95235259	Olfr123,Olfr124,Olfr125,Olfr761,Olfr130,Olfr131,Olfr132,Olfr133,Olfr134,Olfr135,Olfr138,Olfr137,Olfr136,Pgk2,Crisp3,Crisp1,Esp1,Crisp2,Rhag,9130008F23Rik,Glyatl3,Cenpq,Mut,Ptchd4,Opn5,Adgrf4,Adgrf2,Cd2ap,Tnfrsf21,Adgrf1,Adgrf5,Mep1a,Pla2g7,1700071M16Rik,Pla2g7,Tdrd6,Slc25a27,Cyp39a1,Rcan2,Enpp5,Enpp4,Clic5,Runx2,Runx2,Supt3,Supt3,4930564C03Rik,Supt3,Cdc5l,B230354K17Rik,Spats1,Aars2,Tcte1,Tmem151b…	0.200294	143.63	4817	2990.21
chr17	3079038	18013786	Pisd-ps2,Scaf8,Tiam2,Tfb1m,Tfb1m,Cldn20,Nox3,4930470H14Rik,Arid1b,Tmem242,Tmem242,Ldhal6b,Zdhhc14,Snx9,Synj2,Synj2,Serac1,Serac1,Gtf2h5,Tulp4,Tmem181a,Dynlt1a,Dynlt1b,Dynlt1f,Dynlt1c,Tmem181c-ps,Sytl3,Ezr,Mir692-1,Rsph3b,Tagap1,Rnaset2b,Gm1604b,Rps6ka2,Tcp10a,Ttll2,Gm9992,Fndc1,Tagap,Rsph3a,Rnaset2b,Rnaset2a,Fgfr1op,Ccr6,Mpc1,Mpc1,4930506C21Rik,Sft2d1,Prr18,T2,T2,Gm16702,T,Pde10a,1700010I14Rik,65…	0.198775	152.488	1194	715.901
chr8	44605458	44761444	Adam26b,Adam26a,Gm5346,Adam34,Gm5347	0.190985	237.104	33	14.6157
chr8	107262512	107616893	Ces2a,Ces2b,Ces2c,Ces2d-ps,Ces2e,Ces2f,Ces2g,Ces3a,Ces3b	0.187762	204.744	72	34.9095
chr2	111065554	112079566	4930430A15Rik,Olfr1275,Olfr1276,Olfr1277,Olfr1278,Olfr1279,Olfr1280,Olfr1281,Olfr1282,Olfr1283,Olfr1284,Olfr1286,Olfr1287,Olfr1288,Olfr1289,Olfr1290,Olfr1294,Olfr1295,Olfr1297,Olfr1298,Olfr1299,Olfr1301,Olfr1302,Olfr1303,Olfr1305,Olfr1306,Olfr1307,Olfr1308,Olfr1309,Olfr1310,Olfr1311,Olfr1312,Olfr1313,Olfr1314,Olfr1316,Olfr1317,Olfr1318	0.170688	225.704	146	84.8736
chr13	22127703	23447702	Hist1h2bk,Vmn1r188,Vmn1r191,Vmn1r192,Vmn1r193,Vmn1r194,Vmn1r195,Vmn1r196,Vmn1r197,Vmn1r198,Vmn1r199,Vmn1r-ps103,Vmn1r201,Vmn1r202,Vmn1r204,Vmn1r208,Vmn1r211,Vmn1r212,Vmn1r214,Vmn1r215,Vmn1r216,Vmn1r218,Vmn1r220,Vmn1r222,Vmn1r223	0.163787	205.414	84	40.5499
chr18	36962319	38411114	Gm6756,Pcdha1,Pcdha1,Pcdha2,Pcdha1,Pcdha2,Pcdha3,Pcdha1,Pcdha2,Pcdha3,Gm37013,Pcdha4,Pcdha1,Pcdha2,Pcdha3,Gm37013,Pcdha4,Pcdha5,Pcdha1,Pcdha2,Pcdha3,Gm37013,Pcdha4,Pcdha5,Gm38666,Pcdha6,Pcdha1,Pcdha2,Pcdha3,Gm37013,Pcdha4,Pcdha5,Gm38666,Pcdha6,Gm38667,Pcdha7,Pcdha1,Pcdha2,Pcdha3,Gm37013,Pcdha4,Pcdha5,Gm38666,Pcdha6,Gm38667,Pcdha7,Pcdha8,Pcdha1,Pcdha2,Pcdha3,Gm37013,Pcdha4,Pcdha5,Gm38666,Pcdha6,Gm…	0.163519	187.644	595	403.409
chr4	114920168	115308349	Cyp4a29,Cyp4a12a,Cyp4a12b,Cyp4a30b,Cyp4a14,Cyp4a10,Cyp4a31,Cyp4a32,Cyp4b1	0.151917	180.492	89	46.3445
chr1	46142352	50995240	Dnah7b,Dnah7c,Slc39a10,Tmeff2	0.14964	152.696	159	84.9982
chr9	38506466	39718090	Vwa5a,Olfr920,Olfr921,Olfr922,Olfr923,Olfr924,Olfr26,Olfr926,Olfr930,Olfr933,Olfr934,Olfr935,Olfr146,Olfr936,Olfr937,Olfr938,Olfr27,Olfr242,Olfr943,Olfr944,Olfr1537,Olfr945,Olfr948,Olfr951,Olfr952,Olfr955,Olfr44,Olfr957,Olfr958,Olfr959,AW551984,Olfr148,Olfr960,Olfr961,Olfr963,Olfr149,Olfr965,Olfr150,Olfr967,Olfr968,Olfr969,Olfr970,Olfr971,Olfr972,Olfr229	0.139142	213.644	215	128.031
chr7	13295558	18850407	Vmn2r56,Zscan18,Zfp329,Zfp110,Zfp128,Zscan22,Rps5,Rnf225,Zfp324,Zfp446,Slc27a5,Zbtb45,Trim28,Chmp2a,Ube2m,Mzf1,Vmn1r85,Vmn1r86,Vmn1r87,Vmn1r89,Zswim9,Zswim9,Lig1,Lig1,Pla2g4c,Cabp5,Bsph1,Bsph2,Sult2a5,Sult2a2,Sult2a1,Sult2a4,Sult2a3,Sult2a6,Sult2a8,Nlrp5-ps,Obox7,Obox2,Obox1,Obox3,Obox5,Obox6,Crx,Crxos,Selenow,Nop53,Nop53,Snord23,Ehd2,Bicra,Zfp541,Napa,Kptn,Slc8a2,Meis3,Dhx34,C5ar2,C5ar1,Inafm1,C…	0.128542	137.494	723	446.802
chr4	18787555	20085576	Cngb3,Cpne3,Rmdn1,Wwp1,Slc7a13,Atp6v0d2,Ttpa,Ggh,Nkain3	0.126637	127.145	115	67.7227
chr7	6052319	11494266	Nlrp4c,Zfp787,Zfp444,Galp,Zscan5b,Epp13,Zfp667,Zfp583,Zfp78,Zfp28,Smim17,Olfr1344,Olfr1336,Olfr1346,Olfr5,Olfr1347,Olfr1348,Olfr1349,Olfr1350,Zim1,Peg3,Peg3os,Peg3,Usp29,Zim3,Aurkc,Zfp954,Zfp773,Zfp418,Zfp772,Vmn2r29,Clcn4,Vmn2r33,Vmn2r35,Vmn2r36,Vmn2r46,2810047C21Rik1,Vmn2r51,Vmn2r52,Vmn1r66,Vmn1r67,Zik1,Vmn1r69,Vmn1r70,Nlrp4b,Vmn1r71	0.12479	163.906	264	156.811
chr7	27821453	39313257	Cyp2a12,Cyp2f2,Cyp2t4,Egln2,Rab4b,Mia,Snrpa,BC024978,Itpkc,Coq8b,Numbl,Ltbp4,Shkbp1,Sptbn4,Blvrb,Sertad3,Sertad1,Prx,Hipk4,Pld3,2310022A10Rik,Akt2,Ttc9b,Map3k10,Zfp607b,Zfp60,Gm10046,Zfp626,Zfp59,Zfp607a,Zfp974,Zfp780b,Zfp850,Psmc4,Fcgbp,9530053A07Rik,Fbl,Dyrk1b,Eid2,Eid2b,Selenov,Dll3,Timm50,Supt5,Rps16,Rps16,AF357399,Plekhg2,Zfp36,Med29,Paf1,Samd4b,Gmfg,Lrfn1,Ifnl2,Ifnl3,Sycn,Nccrp1,Pak4,Pak4,M…	0.106304	124.732	2074	1301.98
chr7	24886406	26695717	Zfp180,Zfp112,Zfp235,Zfp114,Zfp111,Zfp109,Zfp108,Zfp93,Zfp61,Zfp94,Tescl,Lypd5,Kcnn4,Smg9,Irgc1,Plaur,Cadm4,Zfp428,Irgq,Pinlyp,Xrcc1,Zfp575,Ethe1,Phldb3,Lypd3,Gm4598,Tex101,BC049730,Gm4763,Cd177,Ceacam10,Gm5893,Lypd4,Dmrtc2,Rps19,Cd79a,Arhgef1,Rabac1,Mir7046,Rabac1,Atp1a3,Atp1a3,Mir7047,Grik5,Zfp574,Pou2f2,Pou2f2,Mir6537,D930028M14Rik,Dedd2,Dedd2,Mir7048,Zfp526,Gsk3a,9130221H12Rik,Gsk3a,Erf,Cic,P…	0.103853	110.36	592	375.427
chr2	36107432	37126675	Olfr338,Mir684-1,Olfr339,Olfr340,Olfr341,Olfr342,Olfr344,Olfr345,Olfr346,Olfr347,Olfr348,Olfr50,Olfr3,Olfr350,Olfr351,Olfr352,Olfr353,Olfr354,Olfr355,Olfr356,Olfr357,Olfr358,Olfr360,Olfr361,Olfr362,Olfr365,Olfr366,Olfr367-ps	0.100452	209.698	100	60.1992
chr9	50163189	50907549	Plet1os,Plet1,Pts,Bco2,Tex12,Il18,Sdhd,Timm8b,AU019823,Pih1d2,Dlat,Dixdc1,2310030G06Rik,Hspb2,Cryab,Cryab,1110032A03Rik,Fdxacb1,Alg9,Ppp2r1b,Ppp2r1b,Sik2,Sik2,Layn,4833427G06Rik	0.0957164	133.417	172	110.384
chr5	114638288	152453743	Acacb,Foxn4,Myo1h,Kctd10,Ube3b,Ube3b,Mir7027,Mmab,Mvk,Fam222a,Trpv4,Gltp,Tchp,Tchp,Mir7028,Git2,4930515G01Rik,Ankrd13a,1500011B03Rik,2610524H06Rik,4930519G04Rik,Oasl2,Oasl1,2210016L21Rik,Hnf1a,Sppl3,Acads,Unc119b,Mlec,Cabp1,Pop5,Rnf10,Coq5,Dynll1,Srsf9,Gatc,Triap1,Cox6a1,Msi1,Pla2g1b,Sirt4,Pxn,Rplp0,Gcn1l1,Gcn1l1,Mir7029,1110006O24Rik,Rab35,Rab35,Mir7030,Bicdl1,Cit,Prkab1,Tmem233,Ccdc60,Hspb8,Srr…	0.0933067	126.223	6024	3741
chr4	8096724	10323161	Car8,Rab2a,Chd7,Clvs1,Clvs1,Asph,Asph,Gdf6,4930448K20Rik	0.0927455	110.25	129	74.9683
chr7	147963998	148812107	Syce1,Zfp941,Urah,Urah,C330022C24Rik,C330022C24Rik,Scgb1c1,Scgb1c1,Odf3,Bet1l,Ric8a,Sirt3,Psmd13,Cox8b,Nlrp6,Pgghg,Ifitm5,Ifitm2,Ifitm1,Ifitm3,Ifitm6,B4galnt4,Pkp3,Sigirr,Ano9,Ptdss2,Rnh1,Hras,Lrrc56,Lrrc56,Lmntd2,Lmntd2,Rassf7,Phrf1,Irf7,Cdhr5,Sct,Drd4,Deaf1,Deaf1,Tmem80,Eps8l2,Eps8l2,B230206H07Rik,Taldo1,Gatd1,Cend1,Slc25a22,Pidd1,Rplp2,Rplp2,Snora52,Pnpla2,Cracr2b,Cd151,Polr2l,Tspan4,Chid1,Ap2…	0.0909996	125.032	418	269.569
chr9	33048918	37504330	Kirrel3,St3gal4,4930581F22Rik,Dcps,Dcps,Tirap,Foxred1,Srpr,Fam118b,Rpusd4,4933422A05Rik,Cdon,Ddx25,Pus3,Hyls1,Pate4,Pate3,Pate2,Pate1,Gm17677,Gm17727,D730048I06Rik,9230110F15Rik,Gm3428,Gm5916,Gm3434,Gm7257,Gm9513,Gm5615,Gm17689,A630095E13Rik,Acrv1,Chek1,Stt3a,Ei24,Fez1,Pknox2,Tmem218,Slc37a2,Ccdc15,Hepacam,Robo4,Robo3,Msantd2,Esam,Vsig2,Nrgn,Spa17,Siae,Tbrg1,Panx3	0.0805299	132.302	427	266.88
chr14	54416179	59854245	Dad1,Abhd4,Olfr49,Oxa1l,Slc7a7,Mrpl52,Mmp14,Lrp10,Rem2,Prmt5,Haus4,Ajuba,4931414P19Rik,Psmb5,Mir686,Psmb5,Psmb11,Cdh24,Acin1,Acin1,4930579G18Rik,Acin1,1700123O20Rik,1700123O20Rik,Cebpe,Slc7a8,Homez,Ppp1r3e,Bcl2l2,Pabpn1,Slc22a17,Efs,Il25,Cmtm5,Myh6,Myh6,Mir208a,Mhrt,Myh7,Myh7,Myh7,Mir208b,Ngdn,Zfhx2,Zfhx2,Zfhx2os,Thtpa,Ap1g2,Jph4,Dhrs2,Dhrs4,Carmil3,Cpne6,Pck2,Dcaf11,Fitm1,Psme1,Emc9,Psme2,Rnf31,…	0.0799848	129.825	1292	802.611
chr7	51492051	54440588	2410002F23Rik,Snord88c,2410002F23Rik,Snord88a,2410002F23Rik,Acp4,Clec11a,Shank1,1700008O03Rik,Syt3,Lrrc4b,Aspdh,Josd2,Josd2,Mir7052,Emc10,Fam71e1,Mybpc2,Spib,Pold1,Pold1,Mir7053,Nr1h2,Napsa,Kcnc3,Myh14,Izumo2,Zfp473,Vrk3,Atf5,Nup62,Gm21948,Gm21948,Gm21948,Il4i1,Tbc1d17,Akt1s1,Akt1s1,Mir707,Pnkp,Ptov1,Med25,Fuz,Ap2a1,Tsks,Cpt1c,Prmt1,Gm15545,Bcl2l12,Bcl2l12,Irf3,Scaf1,Scaf1,Mir7054,Rras,Prr12,Prrg…	0.0795636	109.802	1349	843.753
chr9	110042004	124041933	Smarcc1,Cspg5,Elp6,Scap,Ptpn23,Ngp,Klhl18,Kif9,Setd2,Nradd,Nbeal2,Nbeal2,Mir8107,Ccdc12,Pth1r,Myl3,Prss42,Prss44,Prss43,Prss45,Prss46,Prss50,Tmie,Als2cl,Tdgf1,Lrrc2,Rtp3,Ltf,Ccrl2,Lrrfip2,Mlh1,Epm2aip1,Trank1,Dclk3,Stac,Arpp21,Arpp21,Mir128-2,2900079G21Rik,Pdcd6ip,Clasp2,Ubp1,Ubp1,Fbxl2,Fbxl2,Susd5,Bcl2a1c,4930520O04Rik,4930520O04Rik,Crtap,Crtap,Glb1,Tmppe,Glb1,Ccr4,Trim71,Cnot10,Dync1li1,Cmtm6,C…	0.0733507	122.038	1924	1192.57
chr7	19425299	20604835	Mill2,Pglyrp1,Ccdc61,Nova2,Nanos2,Mypop,Irf2bp1,Foxa3,Sympk,Rsph6a,Dmwd,Dmpk,Dmpk,Mir3100,Six5,Fbxo46,Qpctl,Snrpd2,Gipr,Eml2,Eml2,Mir330,Gpr4,Opa3,Vasp,Ppm1n,Rtn2,Fosb,Ercc1,Ercc1,Cd3eap,Cd3eap,Ppp1r13l,Ercc2,Ercc2,Mir343,Ercc2,Klc3,Klc3,Ckm,Ckm,A930016O22Rik,Mark4,Bloc1s3,Trappc6a,Nkpd1,Ppp1r37,Gemin7,Zfp296,Clasrp,Relb,Clptm1,Apoc2,Gm44805,Gm44805,Apoc4,Apoc1,Apoe,Tomm40,Nectin2,Bcam,Cblc,Bcl3,…	0.069589	99.5238	480	298.021
chr9	15162747	20947709	Smco4,Deup1,Deup1,4930540M03Rik,Slc36a4,Mtnr1b,Fat3,Chordc1,Naalad2,Ubtfl1,Mbd3l2,Zfp558,Mbd3l1,Olfr24,Olfr828,Olfr829,Olfr830,Olfr832,Olfr834,Olfr835,Olfr836,Olfr837,Olfr843,Olfr845,Olfr846,Olfr847,Olfr849,Olfr850,Olfr851,Olfr853,Olfr854,Olfr855,Zfp317,Olfr856-ps1,Olfr857,Olfr58,Olfr859,Olfr860,Olfr862,Olfr77,Olfr866,Olfr867,Olfr868,Olfr869,Olfr870,Olfr871,Olfr872,Olfr39,Olfr873,Olfr18,Zfp560,Zf…	0.0622001	140.624	636	402.405
chr7	134562597	147485065	Zfp688,Zfp689,Prr14,Fbrs,Fbrs,Mir7060,1700008J07Rik,Srcap,Srcap,Srcap,Snora30,Phkg2,Phkg2,Ccdc189,Ccdc189,Rnf40,1700120K04Rik,Zfp629,Bcl7c,Bcl7c,Mir762,Ctf1,Ctf2,Fbxl19,Orai3,Setd1a,Hsd3b7,Stx1b,Stx4a,Zfp668,Zfp646,Zfp646,Prss53,Prss53,Vkorc1,Bckdk,Kat8,Prss8,Prss36,Fus,Pycard,Trim72,Itgam,Itgax,Itgad,Itgad,4931431B13Rik,Cox6a2,9130023H24Rik,9130023H24Rik,Armc5,Armc5,Tgfb1i1,Slc5a2,Slc5a2,BC01715…	0.0581925	121.67	1636	1012.94
chr7	93374168	109614338	Vmn2r76,Olfr310,Olfr309,Olfr308,Olfr307,Olfr305,Olfr304,Olfr303,Olfr301,Olfr299,Olfr298,Olfr297,Olfr295,Olfr294,Olfr293,Olfr292,Folh1,Vmn2r77,Vmn2r78,Vmn2r79,Nox4,Tyr,Grm5,Ctsc,Rab38,Tmem135,Fzd4,Prss23,Me3,Ccdc81,Hikeshi,Eed,Picalm,Ccdc83,Sytl2,Ccdc89,Crebzf,Tmem126a,Tmem126b,Dlg2,Ccdc90b,Ankrd42,Pcf11,4632427E13Rik,Rab30,Ddias,Prcp,Fam181b,Tenm4,Tenm4,Mir708,Tenm4,Gm15413,Nars2,Gab2,Usp35,Kctd2…	0.0577143	125.4	1680	1034.02
chr9	94272619	105572300	1190002N15Rik,Slc9a9,Chst2,U2surp,Paqr9,Pcolce2,Trpc1,Pls1,1700065D16Rik,1700065D16Rik,Atr,Atr,Xrn1,Gk5,Tfdp2,Atp1b3,Rnf7,Rasa2,Zbtb38,E030011O05Rik,Pxylp1,Spsb4,Slc25a36,Trim42,Clstn2,Nmnat3,Rbp1,Rbp2,4930579K19Rik,Copb2,Mrps22,Prr23a1,Prr23a2,Prr23a3,7420426K07Rik,Foxl2os,Foxl2,Faim,Gm1123,Pik3cb,Faiml,Cep70,Esyt3,Mras,Nme9,Nme9,1600029I14Rik,Nme9,Armc8,Armc8,Dbr1,A4gnt,Dzip1l,Cldn18,Sox14,Il20…	0.0547605	121.705	1127	684.851
chr14	51385516	51781615	Ttc5,Ccnb1ip1,Rpph1,Parp2,Tep1,Klhl33,Osgep,Apex1,Tmem55b,Pnp,Pnp2,Rnase10,Rnase9,Rnase11,Rnase12,Olfr750,Ang,Rnase4,Rnase4,Eddm3b,Rnase6,Rnase1	0.0526163	143.141	161	99.8959
chr14	60021073	125075986	Gm45935,Setdb2,Cab39l,Cdadc1,Shisa2,Atp8a2,Nupl1,Nupl1,Mir719,Mtmr6,Amer2,Spata13,C1qtnf9,Mipep,Tnfrsf19,Sacs,Sacs,Sgcg,Sgcg,Arl11,Ebpl,Kpna3,Spryd7,Trim13,Dleu2,Dleu2,Kcnrg,Dleu2,Mir16-1,Mir15a,Dleu2,Dleu7,Rnaseh2b,Gucy1b2,Fam124a,Ints6,Ints6,4931440J10Rik,Wdfy2,Defb48,Defb47,Defb43,Defb30,Defb42,Ctsb,Fdft1,Neil2,Gata4,Blk,Fam167a,Tdh,Mtmr9,Xkr6,Pinx1,Sox7,4930578I06Rik,Rp1l1,Prss55,Prss51,49304…	0.0500718	113.23	3475	2123.44
chr7	149184252	152509774	Brsk2,Mob2,Dusp8,Krtap5-3,Krtap5-4,Ifitm10,Ctsd,Syt8,Tnni2,Lsp1,Lsp1,Prr33,Prr33,Tnnt3,Tnnt3,Mrpl23,Nctc1,H19,Igf2,Igf2,Mir483,Ins2,Th,Ascl2,Tspan32,R74862,R74862,Cd81,Cd81,Tssc4,Trpm5,Kcnq1,Kcnq1,Kcnq1ot1,Cdkn1c,Slc22a18,Phlda2,Nap1l4,Cars,Cars,Mir7064,Tnfrsf26,Tnfrsf22,Tnfrsf23,Osbpl5,Mrgprg,Mrgpre,Nadsyn1,Dhcr7,Shank2,Cttn,Ppfia1,Fadd,Ano1,Fgf3,Fgf4,Fgf15,Oraov1,Ccnd1,Tpcn2,Mrgprf,Mrgprd	0.0493694	112.076	525	315.537
chr14	3233438	51013381	D830030K20Rik,1700110I01Rik,Gm5796,4930555G01Rik,LOC100861615,Gm3500,LOC100861615,Gm3383,LOC100861615,Gm10413,LOC100861615,Gm5797,4933406F09Rik,Gm3558,Flnb,Dnase1l3,Abhd6,Rpp14,Htd2,Pxk,Pdhb,Kctd6,Acox2,Fam107a,Oit1,4930452B06Rik,Fhit,Fhit,Mnd1-ps,Ptprg,3830406C13Rik,Fezf2,Cadps,Gm5087,Synpr,Sntn,Thoc7,Atxn7,Psmd6,Olfr720,Olfr31,Il3ra,Slc4a7,Nek10,Lrrc3b,Oxsm,Oxsm,Ngly1,Ngly1,Top2b,Rarb,Thrb,Nr1d…	0.0491672	122.543	3425	2105.06
chr9	55401212	67819910	Scaper,4930563M21Rik,Rcn2,Pstpip1,Tspan3,Peak1,Hmg20a,Lingo1,Odf3l1,Cspg4,Snx33,Imp3,Snupn,Ptpn9,Ptpn9,Gm10658,Sin3a,Man2c1os,Man2c1,Man2c1,Neil1,Commd4,Trcg1,1700017B05Rik,Ppcdc,Scamp5,Rpp25,Cox5a,Fam219b,Mpi,Scamp2,Ulk3,Cplx3,Lman1l,Csk,Cyp1a2,Cyp1a1,Edc3,Clk3,Arid3b,Ubl7,Sema7a,Cyp11a1,Ccdc33,Ccdc33,Gm16130,Stra6,Islr,Islr2,Pml,Stoml1,Loxl1,Tbc1d21,6030419C18Rik,Cd276,Nptn,Rec114,Hcn4,Neo1,Adp…	0.0453572	121.643	1963	1222.56
chr7	3108993	5284650	AU018091,D7Ertd143e,Mir291a,D7Ertd143e,Mir292,Mir292b,D7Ertd143e,Mir291b,D7Ertd143e,Mir293,D7Ertd143e,Mir294,Mir295,D7Ertd143e,Nlrp12,Myadm,Prkcg,Cacng7,Cacng8,Cacng6,Tarm1,Oscar,Ndufa3,Tfpt,Prpf31,Cnot3,Cnot3,Mir3572,Cnot3,Leng1,Leng1,Tmc4,Mboat7,Tsen34,Rps9,Pirb,Pira6,Pira6,Pira2,Pira1,Pira7,Pira4,Pira11,Pira6,Pira1,Pira7,Pira4,Pira11,Gm14548,Pira1,Lilra6,Lair1,9430041J12Rik,Ttyh1,Ttyh1,Ttyh1,D…	0.0440508	122.567	588	370.145
chr14	52504781	52947223	Mettl17,Slc39a2,Ndrg2,Tppp2,Rnase13,Arhgef40,Gm16617,Arhgef40,Zfp219,Zfp219,Tmem253,Olfr221,Snord58b,Hnrnpc,Rpgrip1,Supt16,Chd8,Chd8,Snord8,Rab2b,Rab2b,Tox4,Tox4,Tox4,Mettl3,Mettl3,Sall2	0.0438034	128.83	235	145.722
chr7	116067856	134488419	Nlrp10,Eif3f,Tub,Ric3,Lmo1,Stk33,Trim66,Rpl27a,Rpl27a,Snora3,St5,Akip1,BC051019,Ascl3,Tmem9b,Nrip3,Scube2,Dennd5a,Tmem41b,Ipo7,Zfp143,Wee1,Swap70,Sbf2,Adm,Ampd3,Rnf141,Lyve1,Mrvi1,Mrvi1,Gm16336,Ctr9,Eif4g2,1700012D14Rik,Galnt18,Usp47,Dkk3,Mical2,Micalcl,Parva,Tead1,Rassf10,Arntl,Btbd10,Pth,Far1,Far1os,Far1,Spon1,Rras2,Copb1,Psma1,Pde3b,Cyp2r1,Calca,Calcb,Insc,Sox6,1700003G18Rik,1110004F10Rik,Plek…	0.041211	120.297	2546	1582.86
chr7	55276354	91782944	Mrgprx1,Mrgprb5,Mrgprb4,Mrgprb8,Mrgprb1,Mrgprx2,Mrgprb2,Mrgprb3,Zdhhc13,Csrp3,E2f8,Nav2,Dbx1,Htatip2,Prmt3,Slc6a5,Nell1,Nell1,Nell1os,Nell1,4933405O20Rik,Ano5,Slc17a6,Fancf,Fancf,Gas2,Gas2,Svip,Luzp2,Siglech,Tubgcp5,Cyfip1,Nipa2,A230056P14Rik,Nipa1,Nipa1,Herc2,Oca2,Gabrg3,Gm9962,Gm9962,Gabra5,Gabra5,Gabrb3,Atp10a,Ube3a,Ube3a,Snhg14,Snhg14,Ipw,Snhg14,Snurf,Snrpn,Snhg14,Snrpn,A230057D06Rik,Mir344,A…	0.0389888	116.719	2420	1495.22
chr19	14539209	16836719	Tle4,Psat1,Cep78,Gnaq,Gna14,Vps13a	0.0352	137.086	113	60.4542
chr5	88249907	114634244	Csn1s2b,Prr27,Gm7337,Odam,1700066N21Rik,BC037156,1700066N21Rik,Csn3,1700066N21Rik,Cabs1,Smr3a,Smr2,Gm7714,Prol1,Amtn,Ambn,Enam,Jchain,Utp3,Rufy3,Grsf1,Mob1b,Dck,Slc4a4,Gc,Npffr2,Adamts3,Cox18,Ankrd17,Gm9958,Alb,Afp,Afm,5830473C10Rik,Rassf6,Cxcl5,Ppbp,Pf4,Cxcl3,Cxcl15,Cxcl1,Cxcl2,Mthfd2l,Epgn,Ereg,Areg,Btc,Parm1,Rchy1,Thap6,Odaph,Cdkl2,G3bp2,Uso1,U90926,Ppef2,Naaa,Sdad1,Cxcl9,Art3,Cxcl10,Art3,Cxcl…	0.0340062	131.935	2895	1805.33
chr5	27232362	87944144	Dpp6,Paxip1,Htr5a,Insig1,En2,Cnpy1,Rbm33,Shh,9530036O11Rik,Rnf32,Lmbr1,Nom1,Mnx1,Gm6083,Ube3c,Gm5129,Dnajb6,Dnajb6,Il6,Tyms,Garem2,Hadha,Hadhb,Adgrf3,Selenoi,Drc1,Otof,1700001C02Rik,Cib4,Gm9899,Kcnk3,Kcnk3,Mir5625,Slc35f6,Slc35f6,Cenpa,Dpysl5,Mapre3,Tmem214,Agbl5,Ost4,Emilin1,Khk,Cgref1,Abhd1,Abhd1,Preb,Preb,Tcf23,Slc5a6,Slc5a6,Atraid,Atraid,Cad,Slc30a3,Dnajc5g,Trim54,Ucn,Mpv17,Gtf3c2,Eif2b4,Snx1…	0.0340021	129.428	4522	2824.74
chr7	13001518	13140164	Zfp551,Zfp606,2900092C05Rik	0.0247952	132.666	19	12.9877
chr9	31667151	33048918	Barx2,Arhgap32,Kcnj5,Kcnj1,Fli1,Ets1	0.0151277	130.403	75	48.314
chr7	112477817	112959527	Olfr690,Olfr691,Olfr692,Fam160a2,Gm5901,Fam160a2,Cnga4,Cckbr,Cavin3,Smpd1,Apbb1,Hpx,Trim3,Arfip2,Timm10b,Rrp8,Rrp8,Ilk,Ilk,Taf10,Tpp1,Dchs1,Mrpl17	0.0134663	124.498	209	137.702
chr2	85171347	90269590	Olfr987,Olfr988,Olfr992,Olfr993,Olfr994,Olfr995,4833423E24Rik,Olfr996,Olfr998,Olfr1000,Olfr1002,Olfr154,Olfr1006,Olfr1008,Olfr1009,Olfr1010,Olfr1012,Olfr1013,Olfr1014,Olfr1015,Olfr1016,Olfr1018,Olfr1019,Olfr1020,Olfr1022,Olfr1023,Olfr1024,Olfr1026,Olfr1028,Olfr1029,Olfr1030,Olfr1031,Olfr1032,Olfr1033,Olfr1034,Olfr1036,Olfr1037,Olfr1038-ps,Olfr1039,Olfr1040,Olfr1042,Olfr1043,Olfr1044,Olfr52,Olfr10…	0.00168459	191.086	1007	628.997
chr7	114649946	114957576	Syt9,Olfml1,Ppfibp2,Cyb5r2,Ovch2	0.000955935	120.11	67	38.1906
chr7	50822973	51194182	Zfp658,Zfp719,Zfp819,Ceacam18,Siglece,Ctu1,Klk14,Klk13,Klk12,Klk11,Klk10,Klk9,Klk8,Klk7,Klk6,Klk5,Klk4,Klk15	-0.00688403	115.114	99	64.6563
chr18	3267537	36961819	Crem,Cul2,Bambi,Lyzl1,Map3k8,Mtpap,Jcad,Gm10556,Svil,Zfp438,Gm10125,Gm10125,Zeb1,Zeb1,Arhgap12,Kif5b,Epc1,Epc1,Mir1893,4921524L21Rik,Rab18,Mkx,Armc4,Mpp7,Wac,Fzd8,Gjd4,Ccny,Cetn1,Colec12,Thoc1,Thoc1,Usp14,Usp14,Rock1,Greb1l,Esco1,Snrpd1,Abhd3,Mib1,Mib1,Mir133a-1,Mib1,Mir1b,Mir1a-2,Gata6,Rbbp8,Cables1,Mir1901,Cables1,Tmem241,Riok3,3110002H16Rik,3110002H16Rik,Npc1,Npc1,Ankrd29,Lama3,Ttc39c,Cabyr,Os…	-0.0228133	120.045	2531	1565.18
chr11	29397293	121805065	Ccdc88a,Prorsd1,Mtif2,Rps27a,Clhc1,Rtn4,Eml6,Eml6,4931440F15Rik,Sptbn1,4930505A04Rik,Acyp2,Psme4,Gpr75,Erlec1,Asb3,Chac2,Asb3,Stc2,Bod1,Cpeb4,4930524B15Rik,Nsg2,Il9r,Snrnp25,Rhbdf1,Mpg,Mpg,Nprl3,Nprl3,Hba-x,Hba-a1,Hba-a2,Hbq1b,Hbq1a,Sh3pxd2b,Ubtd2,Efcab9,Stk10,Fbxw11,Smim23,Fgf18,Npm1,Tlx3,Ranbp17,Gabrp,Kcnip1,Kcnip1,Kcnmb1,Lcp2,Foxi1,Dock2,Dock2,Fam196b,Spdl1,Slit3,Slit3,Mir218-2,Pank3,Pank3,Mir…	-0.0307023	127.391	16270	10006
chr18	38412426	90709638	0610009O20Rik,Pcdh12,Rnf14,Gnpda1,Ndfip1,Spry4,Fgf1,Fgf1,Gm5820,Gm5820,Arhgap26,Nr3c1,Pabpc2,Yipf5,2900055J20Rik,Kctd16,Prelid2,Grxcr2,Sh3rf2,Plac8l1,Lars,Rbm27,Pou4f3,Tcerg1,Gpr151,Ppp2r2b,Stk32a,Dpysl3,Jakmip2,Spink1,Scgb3a2,Gm94,Spink5,Spink14,Spink6,Spink12,Gm10267,Spinkl,Spink11,Npy6r,Myot,Dcp2,Mcc,Mcc,A930012L18Rik,Ythdc2,Kcnn2,Kcnn2,A330093E20Rik,Trim36,Pggt1b,Ccdc112,Mospd4,Fem1c,Ticam2,T…	-0.0452713	111.362	3389	2099.48
chr10	129548889	129934451	Olfr823,Olfr824,Olfr825,Olfr826,Olfr827,Neurod4,Tespa1,Vmn2r87	-0.0559699	154.206	39	25.4786
chr10	107687926	128426422	Ppp1r12a,Pawr,Syt1,Syt1,Gm5136,Nav3,9230102K24Rik,E2f7,Csrp2,Zdhhc17,Osbpl8,Bbs10,Nap1l1,Phlda1,Krr1,Krr1,Glipr1,Glipr1,Glipr1l1,Glipr1l2,Caps2,Kcnc2,Atxn7l3b,Trhde,Tph2,Tbc1d15,Rab21,Tmem19,Thap2,Zfc3h1,Lgr5,Tspan8,Ptprr,Ptprr,4933416C03Rik,Ptprb,Kcnmb4,Kcnmb4os1,Kcnmb4,Kcnmb4,Kcnmb4os2,Cnot2,Myrfl,Rab3ip,D630029K05Rik,Best3,Lrrc10,Cct2,Frs2,Yeats4,9530003J23Rik,Lyz2,Lyz1,Cpsf6,Cpm,Mdm2,Slc35e3,…	-0.0591417	118.493	2239	1413.06
chr11	3103616	29351121	Eif4enif1,Drg1,Patz1,Pik3ip1,Limk2,Rnf185,Rnf185,8430429K09Rik,Pla2g3,Inpp5j,Selenom,Smtn,Tug1,Morc2a,Osbp2,4921536K21Rik,Dusp18,Slc35e4,Tcn2,Pes1,Gal3st1,Sec14l4,Sec14l3,Mtfp1,Sec14l2,Rnf215,Ccdc157,Sf3a1,Tbc1d10a,Gatsl3,Osm,Lif,Hormad2,Mtmr3,Gm11961,Ascc2,Uqcr10,Zmat5,Cabp7,Nf2,Nipsnap1,Nipsnap1,Mir6918,Thoc5,Nefh,Nefh,Ap1b1,Ap1b1,Gas2l1,Gas2l1,Rasl10a,Ewsr1,Rhbdd3,Emid1,Kremen1,Znrf3,Xbp1,Ccdc…	-0.0612187	122.633	2046	1248.33
chr1	87473802	136043319	Sp110,Sp140,Sp100,A630001G21Rik,Cab39,Itm2c,4933407L21Rik,Gpr55,Spata3,2810459M11Rik,Psmd1,Psmd1,Htr2b,Armc9,B3gnt7,Ncl,Ncl,Snora75,Ncl,Gm24148,C130036L24Rik,Nmur1,Tex44,Ptma,Pde6d,Cops7b,Nppc,Dis3l2,Alppl2,Alpi,Akp3,Ecel1,Prss56,Chrnd,Chrng,Eif4e2,Efhd1,Gigyf2,Gigyf2,Kcnj13,3110079O15Rik,Ngef,Neu2,Inpp5d,Atg16l1,Atg16l1,Scarna6,Sag,Dgkd,Gm19582,Dgkd,Usp40,Ugt1a10,Ugt1a10,Ugt1a9,Ugt1a10,Ugt1a9,Ug…	-0.084429	113.001	3425	2120.41
chr13	65278790	68726743	Nlrp4f,Zfp369,2410141K09Rik,Uqcrb,Gm10767,Mterf3,Ptdss1,Ptdss1,4933433G19Rik,Zfp712,Zfp708,Zfp708,Rslcan18,Rslcan18,Zfp759,Rsl1,Zfp455,Zfp458,Zfp457,Zfp595,Zfp953,Zfp456,Zfp429,Zfp459,Zfp874a,Zfp874b,Zfp58,Zfp87,Zfp748,Zfp729b,Zfp729a,Zfp738,Zfp65,Zfp85os,Zfp85,Zfp85os,Zfp493,4930525G20Rik,Zfp273,Gm10037,BC048507,Mtrr,Fastkd3	-0.0977455	142.838	209	119.288
chr1	50999963	85310389	Tmeff2,9330175M20Rik,Cavin2,Nabp1,Myo1b,Stat4,Stat1,Gls,Nab1,Nemp2,Mfsd6,Inpp1,Hibch,1700019D03Rik,Mstn,1700019A02Rik,Pms1,Ormdl1,Osgepl1,Asnsd1,Asnsd1,Asdurf,Dnah7a,Stk17b,Hecw2,Ccdc150,Gtf3c3,Pgap1,Ankrd44,Sf3b1,Coq10b,Hspd1,Hspe1,Mob4,Rftn2,Mars2,Boll,Plcl1,Hsfy2,Satb2,9130024F11Rik,1700066M21Rik,Tyw5,Tyw5,Maip1,Maip1,Spats2l,Kctd18,Sgo2a,Aox1,Aox3,Aox4,Aox2,Bzw1,Clk1,Ppil3,Nif3l1,Orc2,Fam126b…	-0.116226	113.747	3432	2143
chr9	20954159	21543360	Cdc37,Pde4a,Keap1,S1pr5,Atg4d,Atg4d,Kri1,Kri1,Cdkn2d,Ap1m2,Slc44a2,Ilf3,Qtrt1,Dnm2,Dnm2,Mir199a-1,Tmed1,AB124611,Carm1,Yipf2,Timm29,Gm7904,Smarca4,Ldlr	-0.11718	104.868	236	145.754
chr9	105574935	109020465	Pik3r4,Col6a6,Col6a5,Col6a4,Glyctk,Mir135a-1,Glyctk,Wdr82,Wdr82,Mirlet7g,Ppm1m,Twf2,Tlr9,Alas1,Poc1a,Dusp7,Rpl29,Acy1,Abhd14a,Abhd14b,Pcbp4,Gpr62,Parp3,Rrp9,Iqcf1,Iqcf5,Iqcf3,Iqcf4,Iqcf6,Grm2,Tex264,Rad54l2,Dcaf1,Rbm15b,Manf,Dock3,Mapkapk3,Cish,Hemk1,6430571L13Rik,Cacna2d2,Tmem115,Cyb561d2,Nprl2,Zmynd10,Rassf1,Tusc2,Hyal2,Hyal1,Nat6,Hyal3,Hyal3,Ifrd2,Sema3b,Gnai2,Slc38a3,Gnat1,Sema3f,Rbm5,Rbm6,Mo…	-0.127158	112.793	1495	968.903
chr1	3052840	44838001	Xkr4,Rp1,Sox17,Mrpl15,Lypla1,Tcea1,Rgs20,Atp6v1h,Oprk1,Npbwr1,Rb1cc1,St18,Pcmtd1,Sntg1,Rrs1,Adhfe1,Adhfe1,2610203C22Rik,2610203C22Rik,3110035E14Rik,2610203C22Rik,Mybl1,Vcpip1,Vcpip1,1700034P13Rik,Sgk3,Mcmdc2,Snhg6,Snord87,Tcf24,Ppp1r42,Cops5,Cspp1,Arfgef1,Cpa6,Prex2,A830018L16Rik,Sulf1,Slco5a1,Prdm14,Ncoa2,Tram1,Lactb2,Xkr9,Gm5523,Eya1,Msc,Trpa1,Kcnb2,Terf1,Sbspon,4930444P10Rik,Rpl7,Rdh10,Stau2,U…	-0.128077	112.224	2690	1677.89
chr3	87924050	93275840	Iqgap3,Mef2d,Mef2d,1700113A16Rik,Mir9-1,Rhbg,Tsacc,Cct3,Glmp,Tmem79,Smg5,Paqr6,Bglap3,Bglap2,Bglap,Pmf1,Slc25a44,Sema4a,Sema4a,Mir7011,Lmna,Mex3a,Mir1905,Rab25,Lamtor2,Ubqln4,Ssr2,Arhgef2,Rxfp4,2810403A07Rik,Rit1,Syt11,5830417I10Rik,5830417I10Rik,1500004A13Rik,1500004A13Rik,Gon4l,Gon4l,Msto1,Msto1,Dap3,Ash1l,Rusc1,Fdps,Pklr,Hcn3,Clk2,Gm45927,Gm45927,Scamp3,Fam189b,Gba,Mtx1,Thbs3,Muc1,Trim46,Krtca…	-0.139888	114.367	1163	727.565
chr8	107655800	131599468	Ces4a,Cbfb,D230025D16Rik,B3gnt9,Tradd,Fbxl8,Hsf4,Nol3,4931428F04Rik,Exoc3l,E2f4,Elmo3,Lrrc29,Tmem208,Fhod1,Slc9a5,Plekhg4,Kctd19,Lrrc36,Tppp3,Zdhhc1,Hsd11b2,Atp6v0d1,Agrp,Ripor1,Ripor1,Mir1966,Ctcf,Carmil2,Acd,Acd,Pard6a,Pard6a,Enkd1,4933405L10Rik,Gfod2,Ranbp10,Tsnaxip1,Tsnaxip1,Cenpt,Cenpt,Thap11,Nutf2,Nutf2-ps1,Edc4,Nrn1l,Pskh1,Ctrl,Psmb10,Lcat,Slc12a4,Slc12a4,Mir7074,Dpep3,Dpep2,Ddx28,Ddx28,Du…	-0.144714	107.483	3456	2181.57
chr3	94114083	98232563	Them4,Them5,C2cd4d,Rorc,Lingo4,Tdrkh,Oaz3,Mrpl9,Riiad1,Celf3,Snx27,Tuft1,Selenbp2,Cgn,Pogz,Psmb4,Selenbp1,Rfx5,Pi4kb,Pi4kb,Mir7013,Zfp687,Psmd4,Pip5k1a,Vps72,Tmod4,Scnm1,Lysmd1,Tnfaip8l2,Sema6c,Gabpb2,Gm16740,Mllt11,Cdc42se1,Gm128,Bnipl,Prune1,Mindy1,Anxa9,Cers2,Setdb1,4930558C23Rik,Arnt,Ctsk,Ctss,Hormad1,Golph3l,Ensa,Mcl1,Adamtsl4,Ecm1,Ecm1,Mir7014,Tars2,Rprd2,Prpf3,Mrps21,C920021L13Rik,Ciart,C9…	-0.181504	106.818	1085	674.494
chr8	79432662	107261500	Nr3c2,Arhgap10,Arhgap10,0610038B21Rik,0610038B21Rik,Prmt9,Tmem184c,Ednra,Ttc29,Pou4f2,Rbmxl1,Slc10a7,Lsm6,Zfp827,1700011L22Rik,Mmaa,Smad1,Otud4,Abce1,Anapc10,Hhip,Gypa,Frem3,Smarca5,Gab1,Usp38,Inpp4b,Il15,Zfp330,Rnf150,Tbc1d9,Ucp1,Elmod2,Mgat4d,Clgn,Scoc,Olfr370,Ndufb7,Tecr,Dnajb1,Gipc1,Ptger1,Pkn1,Ddx39,Adgre5,Mir1668,Adgre5,Adgrl1,Asf1b,Prkaca,Samd1,1700067K01Rik,2210011C24Rik,Palm3,Il27ra,Rln3…	-0.182828	109.28	2610	1617.51
chr9	109742082	110038251	Nme6,Camp,Cdc25a,Cdc25a,Mir7089,Map4,Dhx30,Smarcc1	-0.194872	108.551	80	49.1082
chr9	67820614	94125118	Vps13c,Rora,Rora,9530091C08Rik,Rora,Gm15511,Ice2,Anxa2,Foxb1,Bnip2,Gtf2a2,Gcnt3,Fam81a,Myo1e,Ccnb2,Rnf111,Sltm,Mindy2,Adam10,Lipc,Aqp9,Aldh1a2,Polr2m,Myzap,Cgnl1,Tcf12,Zfp280d,Mns1,Mns1,Tex9,Tex9,Rfx7,Nedd4,Prtg,Pygo1,Dyx1c1,Ccpg1,Ccpg1,Pigb,Pigb,Rab27a,Khdc3,Rsl24d1,Unc13c,Wdr72,Gm16551,Onecut1,Fam214a,Arpp19,Myo5a,Myo5c,Gnb5,Bcl2l10,Mapk6,Leo1,Tmod3,Tmod2,Lysmd2,Scg3,Bmp5,Hmgcll1,Gfral,Hcrtr2,F…	-0.202313	104.353	1932	1185.65
chr4	143962647	155608220	Pramef20,Pramef12,1700012P22Rik,Aadacl3,9430007A20Rik,Gm13124,Aadacl4,Gm436,Gm13178,Gm438,Dhrs3,Vps13d,Tnfrsf1b,Tnfrsf8,Smarca5-ps,Zfp990,Gm13212,1700095A21Rik,Zfp981,Zfp987,Zfp982,Zfp979,Zfp933,Miip,Fv1,Mfn2,Plod1,2510039O18Rik,Nppb,Nppa,Clcn6,Mthfr,Agtrap,Draxin,Mad2l2,Fbxo6,Fbxo6,Mir7022,Fbxo44,Fbxo2,Disp3,Ubiad1,Mtor,Mtor,Angptl7,Exosc10,Srm,Masp2,Masp2,Tardbp,Tardbp,Gm572,Casz1,Pex14,Dffa,Co…	-0.203987	94.1434	1920	1203.05
chr4	115308412	143106866	Cyp4b1,Efcab14,Tex38,Atpaf1,Mob3c,Mknk1,Kncn,Dmbx1,Faah,Nsun4,Uqcrh,Lrrc41,Rad54l,2510003B16Rik,Lurap1,Lurap1,Pomgnt1,Tspan1,1700042G07Rik,Pik3r3,Mast2,Ipp,Tmem69,Gpbp1l1,Gpbp1l1,C530005A16Rik,C530005A16Rik,Ccdc17,Ccdc17,Nasp,Akr1a1,Prdx1,Mmachc,Ccdc163,Tesk2,Toe1,Mutyh,Hpdl,Zswim5,Urod,Hectd3,Eif2b3,Ptch2,Btbd19,Tctex1d4,Tctex1d4,Plk3,Plk3,Rps8,Rps8,Snord38a,Rps8,Snord55,Kif2c,Gm1661,Tmem53,Rnf2…	-0.207655	95.291	5232	3256.61
chr12	3235487	121257077	Rab10os,Rab10os,Rab10,Rab10,Kif3c,1110002L01Rik,Asxl2,Dtnb,Dnmt3a,Dnmt3a,Dnmt3aos,Pomc,Efr3b,Dnajc27,Adcy3,Adcy3,Cenpo,Cenpo,Cenpo,Ptrhd1,Ptrhd1,Ncoa1,Itsn2,Fam228a,Fam228b,Pfn4,Sf3b6,Fkbp1b,Wdcp,Mfsd2b,Ubxn2a,Atad2b,Klhl29,2810032G03Rik,Apob,Ldah,Gdf7,Hs1bp3,Rhob,Slc7a15,Pum2,Sdc1,Laptm4a,Matn3,Wdr35,Ttc32,Osr1,Nt5c1b,Rdh14,Kcns3,Msgn1,Gen1,Smc6,Vsnl1,Rad51ap2,Fam49a,Fam49a,4921511I17Rik,Mycn,Dd…	-0.211825	101.713	8319	5103.63
chr9	39749822	49885293	Olfr974,Olfr975,Olfr976,Olfr978,Olfr979,Olfr980,Olfr981,Olfr982,Olfr983,Olfr984,Olfr985,Tmem225,Olfr986,Zfp202,Scn3b,Gramd1b,Gramd1b,1700110K17Rik,Clmp,Hspa8,Bsx,Jhy,Crtam,Ubash3b,3110039I08Rik,Mir100,3110039I08Rik,Mirlet7a-2,3110039I08Rik,Sorl1,Sc5d,Tecta,Tbcel,Grik4,Arhgef12,Tmem136,Pou2f3,Oaf,Trim29,Nectin1,Thy1,Usp2,Mfrp,C1qtnf5,Rnf26,Mcam,Cbl,Ccdc153,Pdzd3,Nlrx1,Abcg4,Hinfp,C2cd2l,Dpagt1,H2a…	-0.214463	102.813	1383	883.645
chr3	98687451	113798224	Hao2,Wars2,Tbx15,Spag17,Spag17,Wdr3,Wdr3,Gdap2,Fam46c,Man1a2,Vtcn1,Trim45,Ttf2,Cd101,Ptgfrn,Cd2,Igsf3,Atp1a1,Mab21l3,Slc22a15,Nhlh2,Casq2,Vangl1,Ngf,Tspan2os,Tspan2,Tspan2,Tshb,Sycp1,Nr1h5,Sike1,Csde1,Nras,Ampd1,Dennd2c,Bcas2,Trim33,Syt6,Olfml3,Hipk1,Dclre1b,Gm15471,Dclre1b,Ap4b1,Bcl2l15,Ptpn22,Rsbn1,Phtf1os,Phtf1,Phtf1,Magi3,Lrig2,Slc16a1,Fam19a3,Ppm1j,Rhoc,Mov10,Capza1,St7l,Wnt2b,Cttnbp2nl,4930…	-0.219212	104.396	1584	980.128
chr3	3049933	63919804	Hnf4g,2700069I18Rik,Zfhx4,Pex2,1700008P02Rik,Pkia,Zc2hc1a,Il7,Stmn2,Hey1,Mrps28,Tpd52,Zbtb10,Zfp704,Pag1,Fabp5,Gm9833,Pmp2,Fabp9,Fabp4,Fabp12,Impa1,Slc10a5,Zfand1,Chmp4c,Snx16,Gm10745,Ralyl,Slc7a12,Lrrcc1,E2f5,E2f5,1810022K09Rik,1810022K09Rik,Car13,Car1,Car3,Car2,Gm9733,Sirpb1a,Sirpb1b,LOC100038947,Gm5150,Ythdf3,Mir124-2hg,Mir124a-2,Cypt12,Bhlhe22,Cyp7b1,Armc1,Mtfr1,Pde7a,Dnajc5b,Trim55,Crh,46324…	-0.223422	100.148	2797	1741.55
chr9	50908049	55393407	4833427G06Rik,Btg4,Pou2af1,Colca2,1810046K07Rik,Arhgap20,Arhgap20,Arhgap20os,Fdx1,Rdx,Zc3h12c,Mir6244,Zc3h12c,AI593442,Ddx10,Exph5,Kdelc2,4930550C14Rik,Atm,Npat,Acat1,Cul5,Rab39,Slc35f2,Sln,Elmod1,Tnfaip8l3,Cyp19a1,Gldnos,Gldnos,Gldn,Gldn,Dmxl2,Sh2d7,Cib2,Idh3a,Acsbg1,Dnaja4,Dnaja4,Mir5710,Wdr61,Crabp1,Ireb2,Hykk,AY074887,Psma4,Psma4,Chrna5,Chrna3,Chrnb4,Ube2q2,Fbxo22,Fbxo22,Nrg4,Nrg4,Tmem266,Etf…	-0.225499	107.453	570	360.163
chr2	3036725	36106932	Fam171a1,Nmt2,Rpp38,Acbd7,Olah,Meig1,Dclre1c,Dclre1c,Suv39h2,Suv39h2,Hspa14,Cdnf,Fam107b,Frmd4a,Prpf18,Bend7,Sephs1,Phyh,Ucma,Mcm10,Optn,Ccdc3,Camk1d,Cdc123,Nudt5,Sec61a2,Dhtkd1,Upf2,Proser2,Gm10857,Echdc3,Echdc3,A230108P19Rik,Usp6nl,Celf2,Gata3,4930412O13Rik,4930412O13Rik,9230102O04Rik,Taf3,Atp5c1,Kin,Itih2,Itih5,Sfmbt2,Sfmbt2,Mir669b,Sfmbt2,Mir669g,Sfmbt2,Mir669j,Sfmbt2,Mir297c,Mir297a-3,Sfmbt2…	-0.229269	97.945	4670	2901.84
chr3	113909221	159597328	Col11a1,Olfm3,S1pr1,A930005H10Rik,A930005H10Rik,Dph5,Dph5,Slc30a7,Extl2,Vcam1,Gpr88,Cdc14a,Rtca,Dbt,Lrrc39,Lrrc39,Trmt13,Trmt13,Trmt13,Sass6,Sass6,Mfsd14a,Slc35a3,Agl,Frrs1,Palmd,Palmd,4930455H04Rik,4930455H04Rik,1700061I17Rik,Plppr4,Plppr5,Snx7,Mir137,Dpyd,Ptbp2,Rwdd3,Tmem56,Alg14,Cnn3,Slc44a3,A730020M07Rik,4930432M17Rik,F3,Abcd3,Arhgap29,Abca4,Gclm,Dnttip2,Mir760,Bcar3,Fnbp1l,Pde5a,Pde5a,493044…	-0.234293	100.864	2949	1808.75
chr2	37126675	85171347	Olfr367-ps,Olfr368,Pdcl,Rc3h2,Rc3h2,Snord90,Zbtb6,Zbtb26,Rabgap1,Rabgap1,Gpr21,Strbp,Crb2,Dennd1a,Lhx2,Nek6,Psmb7,Nr5a1,Nr6a1,Nr6a1,Mir181a-2,Nr6a1,Mir181b-2,Olfml2a,Wdr38,Wdr38,Rpl35,Rpl35,Arpc5l,Golga1,Scai,Ppp6c,Lrp1b,Kynu,Arhgap15,Arhgap15,Arhgap15os,Gtdc1,Zeb2,Zeb2,Mir5129,Zeb2,Zeb2os,Acvr2a,Orc4,Mbd5,Epc2,Kif5c,Lypd6b,Lypd6,Mmadhc,Rnd3,Tas2r134,Rbm43,Nmi,Tnfaip6,Rif1,Neb,Neb,4930573O16Rik,A…	-0.239368	110.373	4067	2579.57
chr1	173218971	176089657	Ufc1,Dedd,Dedd,Nit1,Nit1,Pfdn2,Klhdc9,Nectin4,Arhgap30,Usf1,Tstd1,F11r,Alyref2,Itln1,Cd244,Ly9,Slamf7,Cd48,Slamf1,Cd84,Slamf6,Vangl2,Nhlh1,Ncstn,Ncstn,Copa,Copa,Pex19,Dcaf8,Pea15a,Casq1,Atp1a4,Atp1a2,Igsf8,Kcnj9,Kcnj10,Pigm,Slamf9,Igsf9,Tagln2,Cfap45,Cfap45,4933439K11Rik,Vsig8,Slamf8,Fcrl6,Dusp23,Crp,Apcs,Olfr16,Olfr1408,Olfr1406,Olfr218,Olfr1404,Fcer1a,Olfr418,Ackr1,Cadm3,Aim2,Ifi214,Ifi213,Ifi2…	-0.246283	117.481	561	356.843
chr2	90270090	110928696	Ptprj,Nup160,Fnbp4,Agbl2,Mtch2,C1qtnf4,Ndufs3,Ndufs3,Kbtbd4,Kbtbd4,Ptpmt1,Celf1,Rapsn,Psmc3,Slc39a13,Spi1,Mybpc3,Madd,Nr1h3,Acp2,Acp2,Ddb2,Ddb2,Pacsin3,Arfgap2,Arfgap2,1110051M20Rik,1110051M20Rik,Lrp4,Ckap5,Ckap5,Snord67,F2,Zfp408,Arhgap1,Atg13,Harbi1,Ambra1,Chrm4,Mdk,Dgkz,Dgkz,Mir6999,Creb3l1,Phf21a,Large2,Pex16,1700029I15Rik,Mapk8ip1,Mapk8ip1,Mir7000,Cry2,D930015M05Rik,Cry2,Slc35c1,Chst1,Syt13,…	-0.2468	97.7155	1555	963.714
chr4	101640496	114919726	Gm12789,Pde4b,Sgip1,Sgip1,Gm12709,Gm12709,Tctex1d1,Tctex1d1,Tctex1d1,BB031773,BB031773,Insl5,Wdr78,Mier1,Slc35d1,4921539E11Rik,4930456L15Rik,Oma1,Dab1,C8b,C8a,Fyb2,Prkaa2,Plpp3,Usp24,Pcsk9,Bsnd,Dhcr24,Lexm,Ttc22,Pars2,Ttc4,Mroh7,Fam151a,Fam151a,Acot11,Acot11,Ssbp3,Mrpl37,Cyb5rl,Cdcp2,Tceanc2,Tmem59,Ldlrad1,Lrrc42,Hspb11,Dio1,Yipf1,Ndc1,Glis1,Dmrtb1,Lrp8,Magoh,0610037L13Rik,Cpt2,Slc1a7,Podn,Scp2,E…	-0.247619	97.777	1290	783.208
chr9	3133884	15162247	4930433N12Rik,Alkbh8,Cwf19l2,Gucy1a2,Aasdhppt,Kbtbd3,Msantd4,Gria4,Casp1,Casp4,Casp12,Pdgfd,Pdgfd,Ddi1,Dync2h1,Dcun1d5,Mmp13,Mmp12,Mmp1b,Mmp3,Mmp1a,Mmp10,Mmp8,Mmp27,Mmp20,Mmp20,AV064505,AV064505,Mmp7,Mmp7,Tmem123,Birc2,Birc3,Yap1,9230110C19Rik,Cep126,1700128F08Rik,Mir1899,Trpc6,Trpc6,Gm32014,Pgr,Arhgap42,Arhgap42,Gm16833,Cntn5,Phxr4,Maml2,Mtmr2,Cep57,Fam76b,Sesn3,Endod1,Kdm4d,Cwc15,Amotl1,Piwil4,…	-0.248398	102.57	796	496.712
chr3	65123293	87921711	Kcnab1,Ssr3,4931440P22Rik,Tiparp,Tiparp,Lekr1,Ccnl1,Veph1,Veph1,Ptx3,Shox2,Rsrc1,Mlf1,Gfm1,Gfm1,Lxn,Rarres1,Mfsd1,Iqcj,Gm21949,Gm21949,Schip1,Il12a,1110032F04Rik,Ift80,Smc4,Smc4,Mir15b,Mir16-2,Trim59,Kpna4,Arl14,Ppm1l,B3galnt1,Nmd3,Sptssb,Otol1,Sis,Slitrk3,Bche,Zbbx,Serpini2,Pdcd10,Serpini1,Golim4,Fstl5,Rapgef2,Gm17359,Gm17359,Fnip2,Fnip2,Ppid,Etfdh,4930579G24Rik,Rxfp1,Tmem144,Fam198b,Gria2,Glrb,…	-0.250569	95.7381	1419	863.816
chr2	112080066	181726152	Lpcat4,Nutm1,Nop10,Slc12a6,Emc4,Katnbl1,Emc7,Chrm5,Aven,Ryr3,Tmco5b,Fmn1,Fmn1,4930533B01Rik,Grem1,Scg5,Arhgap11a,Gjd2,A530058N18Rik,Actc1,Aqr,Aqr,Mir7002,Zfp770,Dph6,3110099E03Rik,BC052040,Meis2,Tmco5,Spred1,Mir674,Fam98b,Rasgrp1,Thbs1,Fsip1,Gpr176,Eif2ak4,Srp14,Bmf,Bub1b,Pak6,Ankrd63,Plcb2,Inafm2,A430105I19Rik,Phgr1,Disp2,Knstrn,Ivd,Bahd1,Chst14,Ccdc32,Rpusd2,Knl1,Rad51,Rmdn3,Gchfr,Dnajc17,Dnajc…	-0.257183	100.06	9087	5657.68
chr9	21543794	31666651	Ldlr,Spc24,Kank2,Dock6,Dock6,Mir7083,Dock6,Angptl8,Rab3d,Tmem205,Ccdc159,Plppr2,Gm45914,Swsap1,Swsap1,Epor,Rgl3,Ccdc151,Prkcsh,Elavl3,Zfp653,Gm16845,Ecsit,Cnn1,Elof1,Elof1,Mir7084,Acp5,Pigyl,Zfp872,Zfp809,Zfp599,Zfp810,Gm6607,Anln,9530077C05Rik,Rp9,Bbs9,Bmper,Npsr1,Dpy19l1,Dpy19l2,Dpy19l2,Cypt4,Cypt9,Cypt10,Tbx20,Herpud2,Sept7,Eepd1,B3gat1,Glb1l2,Glb1l3,Gm1110,Acad8,Thyn1,Thyn1,Vps26b,Vps26b,Ncap…	-0.258347	94.3406	785	478.871
chr4	97546745	98879423	Nfia,Tm2d1,Patj,L1td1,Kank4,Usp1,Dock7,Dock7,Angptl3,Atg4c	-0.266629	97.8936	171	104.113
chr13	23449349	65278290	4930586N03Rik,Zfp322a,Abt1,C230035I16Rik,Btn1a1,Btn2a2,Hist1h4h,Hist1h3g,Hist1h2bh,Hist1h3f,Hist1h1d,Hist1h2bg,Hist1h2ad,Hist1h3d,Hist1h4d,Hist1h2be,Hist1h1e,Hist1h2bc,Hist1h1t,Hfe,Hist1h1c,Hist1h2bb,Hist1h3b,Hist1h4b,Hist1h1a,Trim38,Slc17a2,Slc17a3,Slc17a1,Slc17a4,Hist1h2ba,Hist1h2aa,Scgn,Carmil1,Cmah,Ripor2,Gm11346,Ripor2,Gmnn,BC005537,Acot13,Tdp2,D130043K22Rik,4932702P03Rik,Aldh5a1,Aldh5a1,Ald…	-0.292276	100.395	3532	2211.22
chr13	2948023	22123287	Gdi2,Fam208b,Asb13,Calml3,Calm4,Calm5,Net1,Tubal3,Ucn3,Akr1c14,Akr1c18,Akr1c13,Akr1c19,Akr1c12,Akr1c6,Akr1c20,Akr1c21,Akr1e1,Klf6,Pitrm1,Pfkp,Adarb2,Wdr37,Idi1,Idi2,Gtpbp4,Larp4b,Dip2c,Zmynd11,Chrm3,Zp4-ps,Ryr2,Gm10336,Mtr,Actn2,Heatr1,Lgals8,Edaradd,Ero1lb,Gpr137b-ps,Prl2c2,Prl2c5,Gpr137b,Nid1,Lyst,Gng4,B3galnt2,B3galnt2,Tbce,Tbce,Ggps1,Arid4b,Hecw1,Mrpl32,Psma2,AW209491,Gli3,Inhba,Sugct,Mplkip,…	-0.301201	105.6	1354	831.946
chr13	68728015	120277250	Fastkd3,1700001L19Rik,Adcy2,Papd7,Srd5a1,Nsun2,Ube2ql1,Med10,Ice1,Adamts16,8030423J24Rik,Irx1,Gm20554,Irx2,Irx4,Ndufs6,Mrpl36,Lpcat1,Slc6a3,Clptm1l,Tert,Slc6a18,Slc6a19,Slc6a19,Slc6a19os,Slc6a19os,Slc12a7,Nkd2,Trip13,Brd9,Zdhhc11,Tppp,Cep72,Slc9a3,Exoc3,Ahrr,Pdcd6,Sdha,Ccdc127,Ccdc127,Lrrc14b,Zfp72,Mir692-3,Mir692-2,Zfp825,Erap1,Cast,Pcsk1,Mir682,Ell2,Glrx,Rhobtb3,Spata9,Rfesd,Gpr150,Arsk,Ttc37,M…	-0.32598	98.1815	3368	2102.46
chr10	2985102	107686717	Cnksr3,Oprm1,Oprm1,Ipcef1,Rgs17,Mtrf1l,Fbxo5,Vip,Myct1,Syne1,Esr1,Ccdc170,Armt1,Rmnd1,Gm5512,Zbtb2,Akap12,Mthfd1l,Plekhg1,Iyd,Ppp1r14c,B020014A21Rik,Lrp11,Pcmt1,A630066F11Rik,Nup43,Lats1,Katna1,Ginm1,Ppil4,Zc3h12d,Tab2,Ust,Sash1,Samd5,Stxbp5,Adgb,Rab32,Grm1,Shprh,Fbxo30,Epm2a,Timm8a1,Utrn,Stx11,Sf3b5,Plagl1,Zc2hc1b,Ltv1,Phactr2,Fuca2,Pex3,Pex3,Adat2,Adat2,Aig1,Hivep2,Adgrg6,Vta1,1700016L04Rik,Gje…	-0.329009	94.1738	9002	5656.68
chr1	44845249	46140663	Gulp1,Col3a1,Col5a2,Wdr75,Slc40a1,Stk-ps2,Dnah7b	-0.337219	106.473	128	70.9646
chr1	176089657	197002834	Olfr420,Spta1,Olfr419,Mptx1,Olfr417,Olfr248,Olfr414,Olfr220,Fmn2,Grem2,Rgs7,Fh1,Kmo,Opn3,Opn3,Chml,Wdr64,Exo1,Pld5,Cep170,Sdccag8,Akt3,Zbtb18,1700016C15Rik,Adss,Gm16432,Desi2,Cox20,Hnrnpu,Hnrnpu,Efcab2,Kif26b,Smyd3,Tfb2m,Cnst,Sccpdh,Ahctf1,Cdc42bpa,Coq8a,Psen2,Itpkb,Stum,Parp1,Parp1,Mir6904,Lin9,Mixl1,Acbd3,H3f3a,Sde2,Lefty2,Pycr2,Lefty1,Tmem63a,Ephx1,9130409I23Rik,Nvl,Cnih4,Wdr26,Cnih3,Ccdc121,L…	-0.355119	94.8081	1928	1211.46
chr1	136044884	173217139	Chit1,Chil1,Mybph,Mybph,Adora1,Adora1,Myog,Ppfia4,Tmem183a,4933406M09Rik,Cyb5r1,Adipor1,Klhl12,Rabif,Mgat4e,Kdm5b,Syt2,Ppp1r12b,Ube2t,Lgr6,Ptprv,Ptpn7,Arl8a,Gpr37l1,Elf3,Rnpep,Timm17a,Lmod1,Shisa4,Ipo9,Nav1,Nav1,Mir1231,Csrp1,Phlda3,Tnni1,Lad1,Tnnt2,Pkp1,Igfn1,Tmem9,Cacna1s,Kif21b,5730559C18Rik,Gpr25,Camsap2,Ddx59,Kif14,Zfp281,Nr5a2,Mir181a-1,Mir181b-1,Ptprc,Atp6v1g3,Nek7,Lhx9,2310009B15Rik,Dennd…	-0.373122	94.4923	3469	2195.11
chrX	3547512	26650361	Mycs,Nudt11,AU022751,Nudt10,Bmp15,Shroom4,Shroom4,5430428K19Rik,Dgkk,Ccnb3,Akap4,Clcn5,Clcn5,Mir501,Clcn5,Mir188,Clcn5,Mir532,Usp27x,2010204K13Rik,Ppp1r3f,Ppp1r3f,Flicr,Flicr,Flicr,Foxp3,Foxp3,Foxp3,Ccdc22,Ccdc22,Cacna1f,Syp,Prickle3,Plp2,Magix,Gpkow,Wdr45,Praf2,Ccdc120,Mir684-1,Tfe3,Gripap1,Kcnd1,Otud5,Pim2,Slc35a2,Pqbp1,Timm17b,Pcsk1n,Eras,Hdac6,Gata1,Glod5,Suv39h1,Was,Wdr13,Rbm3,Rbm3,Rbm3os,Rb…	-0.482115	89.6526	1326	808.853
chr5	87946290	88248194	Sult1b1,Sult1d1,Sult1e1,Csn1s1,Csn2,Csn1s2a,Csn1s2b	-0.485396	90.3768	56	32.5883
chr8	44921078	53282335	Fat1,AY512931,Mtnr1a,F11,Klkb1,Cyp4v3,Fam149a,Tlr3,Sorbs2,Sorbs2os,Sorbs2,Pdlim3,Ccdc110,1700029J07Rik,Ufsp2,Ankrd37,Lrp2bp,Snx25,Cfap97,Slc25a4,Helt,Acsl1,Cenpu,Cenpu,Primpol,Primpol,Casp3,Irf2,Enpp6,Stox2,Trappc11,Rwdd4a,Ing2,Cdkn2aip,Cldn24,Cldn22,Wwc2,Dctd,Tenm3	-0.502804	84.4261	538	344.503
chrX	28258656	166404101	Gm10096,Gm10486,Gm10147,Gm14632,Gm10230,Gm14819,Gm10488,Gm10058,Gm4836,Gm10487,Gm10096,Gm10486,Gm10147,Gm10230,Gm14632,Gm14819,Gm10488,Gm10058,Dock11,Il13ra1,Zcchc12,Lonrf3,Gm6268,Pgrmc1,Akap17b,Slc25a43,Slc25a5,C330007P06Rik,Ube2a,Nkrf,Sept6,Sowahd,Rpl39,Rpl39,Snora69,Upf3b,Nkap,Akap14,Ndufa1,Rnf113a1,Gm9,Rhox1,Rhox2e,Rhox2b,Rhox4b,Rhox3c,Rhox4c,Rhox2d,Rhox4d,Rhox4e,Rhox2f,Rhox3f,Rhox4f,Rhox3g,R…	-0.505541	91.4168	7415	4498.84
chr8	22057252	44605458	Gm6040,AY761185,Defb1,Defb50,Defb2,Defb10,Defb9,Defb11,Defb15,Defb35,Defb13,Fam90a1a,Ccdc70,Atp7b,Alg11,Nek5,Nek3,Ckap2,Vps36,Thsd1,Tpte,Slc25a15,Mrps31,Smim19,Slc20a2,Vdac3,Dkk4,Polb,Polb,A930013F10Rik,Ikbkb,Plat,Ap3m2,Kat6a,Ank1,Ank1,Gm15816,Nkx6-3,Gpat4,Gins4,Golga7,Sfrp1,Zmat4,Tcim,Ido2,Ido1,Adam18,Adam3,Adam5,Adam32,Adam9,Tm2d2,Htra4,Plekha2,Tacc1,Fgfr1,Fgfr1,Gm16159,Letm2,Nsd3,Plpp5,Ddhd2,B…	-0.513477	84.6824	1617	986.774
chr8	3153902	19952607	Insr,A430078G23Rik,Arhgef18,Pex11g,Tex45,Zfp358,Mcoln1,Pnpla6,C330021F23Rik,Camsap3,Xab2,Pet100,Pcp2,Pcp2,Stxbp2,Retn,Mcemp1,Trappc5,Fcer2a,Clec4g,Cd209a,Rprl3,Cd209e,Cd209d,Cd209b,Cd209c,Cd209f,Cd209g,Evi5l,Prr36,Lrrc8e,Map2k7,Tgfbr3l,Snapc2,Ctxn1,Timm44,Elavl1,Ccl25,Cers4,Zfp958,Shcbp1,Slc10a2,Efnb2,Arglu1,Fam155a,Lig4,Abhd13,Tnfsf13b,Myo16,3930402G23Rik,Irs2,Irs2,9530052E02Rik,Col4a1,Col4a2,Ra…	-0.5156	79.8167	1431	879.949
chr16	3592387	98303663	Olfr161,Mefv,Zfp263,Olfr15,Zfp174,Zfp597,Naa60,1700037C18Rik,Cluap1,Nlrc3,Slx4,Dnase1,Trap1,Crebbp,Gm5766,Adcy9,Srl,Tfap4,Glis2,Pam16,Coro7,Coro7,Vasn,Dnaja3,Nmral1,Hmox2,Hmox2,Cdip1,Cdip1,4930562C15Rik,Ubald1,Mgrn1,Mgrn1,Gm16861,Gm16861,Nudt16l1,Nudt16l1,Anks3,4930451G09Rik,Sept12,Rogdi,Glyr1,Ubn1,Ppl,Sec14l5,Nagpa,AU021092,Alg1,Alg1,Eef2kmt,Eef2kmt,Rbfox1,Tmem114,Mettl22,Abat,Tmem186,Pmm2,Carhs…	-0.551024	82.5635	7633	4744.12
chr8	53282335	79432662	Aga,Neil3,Vegfc,Spcs3,Asb5,Spata4,Wdr17,Gpm6a,Adam29,Glra3,Hpgd,Cep44,Fbxo8,Hand2,Scrg1,Sap30,Hmgb2,Galnt7,Galnt7,AW046200,Galntl6,BC030500,Aadat,Mfap3l,Hpf1,Clcn3,Nek1,Sh3rf1,Cbr4,Palld,Ddx60,Anxa10,Spock3,Tll1,Mir710,Cpe,Msmo1,Klhl2,Tmem192,Trim75,Trim60,Trim60,Trim61,Apela,BC030870,March1,Tma16,Tktl2,Npy5r,Npy1r,Naf1,Nat1,Nat2,Nat3,Psd3,Sh2d4a,Csgalnact1,Csgalnact1,1700125H03Rik,Ints10,Lpl,Slc…	-0.719151	69.2055	1982	1232.53
chr3	113799864	113908809	Col11a1	-0.790593	78.8254	28	14.899
chr8	131633998	131707572	Ccdc7b	-0.797774	52.7763	10	5.59594
chr11	29353168	29394105	Ccdc88a	-0.834738	69.4624	16	10.0651
chr2	110931945	111061021	4930430A15Rik	-1.06611	55.6171	21	11.6504
