# Supplementary material for: FAK activity sustains intrinsic and acquired ovarian cancer resistance to platinum chemotherapy
Source: eLife. 2019 Sep 3;8:e47327. doi: 10.7554/eLife.47327 (PMC6721800; doi:10.7554/eLife.47327)
Supplement: Figure 2—source data 1. [file elife-47327-fig2-data1.xlsx]

## Sheet: Table_S6_RNAseq_ID8IP_vs_ID8_DE
Gene_ID	KMF [ID8-IP]	ID8	log2FoldChange	pvalue	padj	GeneName	Chrom	Strand	Start	End	GeneLength	GeneType	GeneDescription	id8ip1_readcount	id8ip2_readcount	id8ip3_readcount	id81_readcount	id82_readcount	id83_readcount	id8ip1_fpkm	id8ip2_fpkm	id8ip3_fpkm	id81_fpkm	id82_fpkm	id83_fpkm
ENSMUSG00000040280	3238.91	0.330376	10.069	4.5463e-102	1.6791e-99	Ndufa4l2	chr10	+	127514939	127517152	960	protein_coding	NADH_dehydrogenase_(ubiquinone)_1_alpha_subcomplex_4-like_2	2197	3750	3613	0	0	1	97.0415	169.04	113.318	0	0	0.0405905
ENSMUSG00000006386	4471.09	1.96064	9.853	1.1005e-131	8.3063e-129	Tek	chr4	+	94739289	94874976	4654	protein_coding	endothelial-specific_receptor_tyrosine_kinase	5224	3476	4284	2	2	2	47.5966	32.3209	27.7156	0.0145756	0.0178016	0.0167455
ENSMUSG00000033644	3472.91	8.17292	8.3854	1.814e-208	3.9362e-205	Piwil2	chr14	-	70372480	70429094	4913	protein_coding	piwi-like_RNA-mediated_gene_silencing_2	3225	2761	4447	8	8	9	27.8344	24.3192	27.2534	0.0552288	0.0674525	0.0713824
ENSMUSG00000003051	1247.95	2.2802	7.9359	1.0882e-74	1.9884e-72	Elf3	chr1	-	135253575	135258568	2095	protein_coding	E74-like_factor_3	594	1235	2064	3	3	1	12.0227	25.5101	29.6638	0.048569	0.0593187	0.0185999
ENSMUSG00000054252	5907.65	21.8379	7.9142	0	0	Fgfr3	chr5	+	33721724	33737068	4245	protein_coding	fibroblast_growth_factor_receptor_3	5247	4815	7739	26	15	27	52.4122	49.085	54.8919	0.207739	0.146375	0.247846
ENSMUSG00000029380	4707.24	11.2759	7.5299	8.8818e-57	1.0077e-54	Cxcl1	chr5	+	90891241	90893115	953	protein_coding	chemokine_(C-X-C_motif)_ligand_1	6595	3133	3688	12	7	16	293.441	142.265	116.52	0.427081	0.30427	0.654218
ENSMUSG00000022596	1521	5.96656	7.4722	1.2711e-104	5.0146e-102	Slurp1	chr15	-	74724318	74728034	2859	protein_coding	secreted_Ly6/Plaur_domain_containing_1	1333	1692	1360	4	6	8	19.7704	25.6104	14.3227	0.0474535	0.0869344	0.109036
ENSMUSG00000079018	622.159	1.94983	7.212	1.6661e-60	2.1265e-58	Ly6c1	chr15	-	75044018	75048830	844	protein_coding	lymphocyte_antigen_6_complex_locus_C1	727	505	565	3	3	0	36.525	25.8928	20.1561	0.120559	0.147243	0
ENSMUSG00000037736	393.63	0.692266	7.1664	1.1684e-45	8.7801e-44	Limch1	chr5	+	66745835	67057159	5904	protein_coding	LIM_and_calponin_homology_domains_1	476	264	415	0	1	1	3.41869	1.93503	2.11642	0	0.0070163	0.00660007
ENSMUSG00000025576	377.656	0.288052	7.1404	1.8988e-39	1.0464e-37	Rbfox3	chr11	-	118489762	118911597	3150	protein_coding	RNA_binding_protein_fox-1_homolog_(C._elegans)_3	467	160	519	1	0	0	6.28645	2.19806	4.96087	0.0107674	0	0
ENSMUSG00000028434	10267.5	76.8494	6.9436	1.0737e-289	6.2131e-286	Epb4.1l4b	chr4	-	56991972	57143437	6746	protein_coding	erythrocyte_protein_band_4.1-like_4b	9311	9820	11059	76	98	59	58.526	62.9934	49.3595	0.382111	0.601775	0.340801
ENSMUSG00000045545	1468.7	6.52104	6.6751	1.0377e-42	6.6224e-41	Krt14	chr11	-	100203162	100207548	1698	protein_coding	keratin_14	2058	841	1349	8	8	4	51.3933	21.4333	23.9208	0.159799	0.195167	0.0917947
ENSMUSG00000040258	658.042	3.69625	6.6566	2.1551e-54	2.1625e-52	Nxph4	chr10	-	127525473	127534559	1675	protein_coding	neurexophilin_4	296	784	920	3	6	2	7.49335	20.255	16.5377	0.0607475	0.148385	0.0465276
ENSMUSG00000075602	3080.69	31.1362	6.4336	2.5804e-152	2.7995e-149	Ly6a	chr15	-	74994877	74998031	955	protein_coding	lymphocyte_antigen_6_complex_locus_A	2844	3244	2812	26	27	42	126.277	146.997	88.657	0.923405	1.17116	1.71372
ENSMUSG00000031125	259.37	1.23686	6.3025	4.4344e-38	2.2774e-36	3830403N18Rik	chrX	+	56136572	56153498	1022	protein_coding	RIKEN_cDNA_3830403N18_gene	172	312	278	2	0	2	7.13635	13.2109	8.19021	0.0663745	0	0.076256
ENSMUSG00000068327	139.647	0	6.2861	2.7464e-27	7.8931e-26	Tlx2	chr6	-	83068324	83070225	1514	protein_coding	T_cell_leukemia_homeobox_2	136	141	126	0	0	0	3.80901	4.03017	2.5058	0	0	0
ENSMUSG00000028996	267.42	1.59875	6.2803	1.7086e-42	1.0669e-40	Rbp7	chr4	-	149449687	149454978	619	protein_coding	retinol_binding_protein_7_cellular	188	227	409	2	1	2	12.8785	15.8696	19.8945	0.109588	0.0669212	0.125903
ENSMUSG00000015627	177.193	0.330376	6.2595	4.1992e-29	1.3205e-27	Gata5	chr2	-	180325133	180334699	3277	protein_coding	GATA_binding_protein_5	174	198	130	0	0	1	2.2515	2.61468	1.19445	0	0	0.011891
ENSMUSG00000048126	1293.93	15.3223	6.1809	7.5436e-125	4.6768e-122	Col6a3	chr1	-	90765923	90843971	10106	protein_coding	collagen_type_VI_alpha_3	1366	1022	1428	19	19	9	5.73153	4.37624	4.25451	0.0637671	0.0778805	0.0347023
ENSMUSG00000041577	1468.69	18.8005	6.1081	3.0001e-163	3.7199e-160	Prelp	chr1	-	133910304	133921414	3615	protein_coding	proline_arginine-rich_end_leucine-rich_repeat	1420	1211	1736	29	17	13	16.6563	14.4966	14.4591	0.27209	0.194803	0.14013
ENSMUSG00000052914	3668.85	28.6635	6.0978	1.0109e-37	5.1462e-36	Cyp2j6	chr4	-	96516138	96553661	3605	protein_coding	cytochrome_P450_family_2_subfamily_j_polypeptide_6	3422	3682	3562	22	48	15	40.2507	44.1986	29.7502	0.206985	0.551557	0.162137
ENSMUSG00000014776	225.869	1.59875	6.0415	2.1393e-38	1.1254e-36	Nol3	chr8	+	105276447	105281939	2869	protein_coding	nucleolar_protein_3_(apoptosis_repressor_with_CARD_domain)	194	238	227	2	1	2	2.86728	3.58985	2.3823	0.023644	0.0144386	0.0271641
ENSMUSG00000063851	236.547	1.73561	5.9975	1.9583e-35	8.8527e-34	Rnf183	chr4	-	62427540	62435252	1432	protein_coding	ring_finger_protein_183	171	288	228	1	4	0	5.06351	8.70321	4.79394	0.0236853	0.11571	0
ENSMUSG00000086712	1803.94	5.89911	5.939	3.6128e-22	7.752e-21	AI427809	chr4	-	53261356	53270232	2033	lincRNA	expressed_sequence_AI427809	1598	1590	2195	3	13	1	33.3302	33.8446	32.5086	0.0500502	0.264887	0.0191672
ENSMUSG00000044017	2326.65	24.1642	5.7787	2.3999e-35	1.0737e-33	Gpr133	chr5	+	129096750	129204599	5163	protein_coding	G_protein-coupled_receptor_133	3360	1329	1997	19	27	27	27.5954	11.1392	11.646	0.124817	0.216629	0.203778
ENSMUSG00000030077	642.114	9.78157	5.6606	6.2085e-62	8.3546e-60	Chl1	chr6	+	103510876	103733035	7751	protein_coding	cell_adhesion_molecule_with_homology_to_L1CAM	480	790	584	12	12	6	2.62593	4.41062	2.26859	0.0525104	0.0641325	0.030164
ENSMUSG00000074445	308.035	4.14279	5.6579	1.3566e-43	9.1992e-42	Sprr2a3	chr3	+	92288569	92289251	683	protein_coding	small_proline-rich_protein_2A3	204	351	359	1	7	4	12.6651	22.2391	15.8261	0.0496594	0.424553	0.22821
ENSMUSG00000035273	1732.55	36.7373	5.4609	2.6411e-157	3.0565e-154	Hpse	chr5	-	100679484	100719716	3117	protein_coding	heparanase	1452	1407	2403	26	37	48	19.7528	19.5338	23.2123	0.282917	0.491722	0.600067
ENSMUSG00000006369	1103.41	14.1061	5.4587	3.458e-30	1.1656e-28	Fbln1	chr15	+	85205949	85286535	3659	protein_coding	fibulin_1	1169	837	1262	18	21	4	13.5472	9.89904	10.3848	0.166852	0.237745	0.0425983
ENSMUSG00000030142	99.344	0.576105	5.4426	2.65e-23	6.133e-22	Clec4e	chr6	-	123281789	123289870	4804	protein_coding	C-type_lectin_domain_family_4_member_e	71	90	142	2	0	0	0.626692	0.810717	0.889992	0.0141205	0	0
ENSMUSG00000045625	194.091	1.84448	5.3835	1.9591e-24	4.8722e-23	Pigz	chr16	+	31933851	31946046	2184	protein_coding	phosphatidylinositol_glycan_anchor_biosynthesis_class_Z	236	62	302	4	1	1	4.58203	1.22848	4.16347	0.0621197	0.0189671	0.017842
ENSMUSG00000027375	78.3365	0.36189	5.3406	2.3052e-20	4.4119e-19	Mal	chr2	-	127633226	127656695	2778	protein_coding	myelin_and_lymphocyte_protein_T_cell_differentiation_protein	78	60	96	0	1	0	1.19059	0.93465	1.04049	0	0.0149115	0
ENSMUSG00000013523	293.013	4.05814	5.3005	9.9e-28	2.9079e-26	Bcas1	chr2	-	170346991	170427845	2952	protein_coding	breast_carcinoma_amplified_sequence_1	103	245	603	3	7	2	1.47952	3.59153	6.15038	0.0344689	0.0982282	0.0264003
ENSMUSG00000023032	101.148	0.576105	5.2768	3.749e-20	7.0661e-19	Slc4a8	chr15	+	100761747	100823968	11790	protein_coding	solute_carrier_family_4_(anion_exchanger)_member_8	79	51	194	2	0	0	0.284127	0.187192	0.495437	0.00575358	0	0
ENSMUSG00000090210	3169.9	78.0615	5.264	3.9801e-208	7.6768e-205	Itga10	chr3	+	96645584	96664519	5044	protein_coding	integrin_alpha_10	2416	3263	3743	99	73	70	20.3105	27.9945	22.3432	0.665706	0.599518	0.540777
ENSMUSG00000026874	248.107	4.00592	5.2504	1.7401e-31	6.2929e-30	Hc	chr2	-	34983331	35061438	5445	protein_coding	hemolytic_complement	204	121	467	2	4	6	1.58866	0.961651	2.58238	0.0124582	0.030431	0.0429387
ENSMUSG00000015354	1122.66	25.6402	5.2501	3.0582e-87	8.2948e-85	Pcolce2	chr9	+	95637601	95698096	4438	protein_coding	procollagen_C-endopeptidase_enhancer_2	1065	944	1330	41	30	9	10.1756	9.20481	9.0233	0.313342	0.28002	0.0790224
ENSMUSG00000022603	66.8166	0	5.2389	4.7125e-17	7.1196e-16	Mroh4	chr15	-	74606029	74636353	3583	protein_coding	maestro_heat-like_repeat_family_member_4	40	48	125	0	0	0	0.473382	0.579728	1.05042	0	0	0
ENSMUSG00000020312	345.1	5.86029	5.2235	1.104e-32	4.2493e-31	Shc2	chr10	-	79617940	79637918	3955	protein_coding	SHC_(Src_homology_2_domain_containing)_transforming_protein_2	478	153	390	8	8	2	5.12484	1.67408	2.96906	0.0686066	0.0837912	0.0197051
ENSMUSG00000030049	3809.66	21.6743	5.2004	2.6803e-16	3.7797e-15	Gkn2	chr6	+	87373365	87379494	777	protein_coding	gastrokine_2	1946	5072	4213	18	41	5	106.199	282.48	163.257	0.785731	2.18584	0.250752
ENSMUSG00000049493	563.83	12.5325	5.197	9.2449e-61	1.1976e-58	Pls1	chr9	-	95752642	95845311	3704	protein_coding	plastin_1_(I-isoform)	340	500	913	18	13	8	3.8923	5.84156	7.42165	0.164825	0.145387	0.0841616
ENSMUSG00000017897	902.011	20.6847	5.1806	3.0128e-64	4.1839e-62	Eya2	chr2	+	165595032	165771727	2460	protein_coding	eyes_absent_2_homolog_(Drosophila)	998	446	1317	25	19	20	17.2026	7.84566	16.1195	0.344689	0.319943	0.316804
ENSMUSG00000014158	338.207	7.5679	5.1361	6.9609e-56	7.5052e-54	Trpv4	chr5	-	114622152	114658421	3228	protein_coding	transient_receptor_potential_cation_channel_subfamily_V_member_4	344	270	388	13	6	5	4.51881	3.6196	3.61909	0.136594	0.0769968	0.0603575
ENSMUSG00000058571	221.564	4.60273	5.1338	3.5099e-41	2.1083e-39	Gpc6	chr14	+	116925297	117979529	6750	protein_coding	glypican_6	228	173	256	5	6	3	1.43229	1.1091	1.14192	0.025124	0.0368216	0.0173186
ENSMUSG00000092572	71.7979	0.36189	5.1297	4.7847e-18	7.8282e-17	Serpinb10	chr1	+	107529003	107549271	3466	protein_coding	serine_(or_cysteine)_peptidase_inhibitor_clade_B_(ovalbumin)_member_10	66	79	61	0	1	0	0.807447	0.986344	0.52991	0	0.0119516	0
ENSMUSG00000038756	67.6788	0.36189	5.1206	3.1327e-18	5.1841e-17	Ttll6	chr11	+	96133786	96165451	3485	protein_coding	tubulin_tyrosine_ligase-like_family_member_6	67	46	92	0	1	0	0.815213	0.571196	0.794851	0	0.0118864	0
ENSMUSG00000102046	56.7787	0	5.0972	3.7512e-16	5.2599e-15	RP24-72G22.2	chr8	+	41827267	42046202	1245	lincRNA	RIKEN_cDNA_2810404M03_gene	45	65	55	0	0	0	1.53265	2.2593	1.33013	0	0	0
ENSMUSG00000019823	1151.94	33.8314	4.9998	1.8481e-138	1.4582e-135	Mical1	chr10	+	41476314	41487032	3645	protein_coding	microtubule_associated_monooxygenase_calponin_and_LIM_domain_containing_1	1041	1009	1381	27	30	46	12.1102	11.9791	11.4077	0.25124	0.34094	0.491763
ENSMUSG00000026961	2097.69	39.0722	4.9448	1.0016e-23	2.3915e-22	Lrrc26	chr2	+	25289915	25291180	1190	protein_coding	leucine_rich_repeat_containing_26	1413	2409	2383	34	17	70	50.3494	87.6032	60.2945	0.969068	0.591775	2.29217
ENSMUSG00000097783	59.4956	0.36189	4.9391	1.1002e-16	1.6036e-15	Gm26747	chr8	+	121421345	121427188	750	lincRNA	predicted_gene_26747	62	51	61	0	1	0	3.50533	2.94265	2.44889	0	0.0552323	0
ENSMUSG00000045319	381.196	10.2622	4.9158	5.8346e-52	5.3588e-50	Proser2	chr2	-	6100025	6130211	2061	protein_coding	proline_and_serine_rich_2	349	282	526	17	13	2	7.18036	5.92108	7.68438	0.279765	0.261288	0.0378135
ENSMUSG00000064147	65.6016	0.723781	4.8752	6.9675e-18	1.1209e-16	Rab44	chr17	+	29135056	29148980	4109	protein_coding	RAB44_member_RAS_oncogene_family	57	54	87	0	2	0	0.588217	0.568706	0.637506	0	0.0201627	0
ENSMUSG00000030499	1234.27	27.7316	4.8706	1.3624e-27	3.9881e-26	Kctd15	chr7	-	34639014	34655509	2480	protein_coding	potassium_channel_tetramerisation_domain_containing_15	1272	1111	1209	31	41	12	21.7487	19.3862	14.6783	0.423967	0.684836	0.188549
ENSMUSG00000021903	685.726	22.1699	4.7902	8.8833e-92	2.6587e-89	Galnt15	chr14	+	32028989	32062197	6326	protein_coding	UDP-N-acetyl-alpha-D-galactosamine:polypeptide_N-acetylgalactosaminyltransferase_15	586	659	786	36	18	16	3.92796	4.50802	3.74106	0.193017	0.117869	0.0985566
ENSMUSG00000046133	42.5573	0	4.7844	5.1647e-14	6.0948e-13	C130073F10Rik	chr4	-	101890020	101893789	913	protein_coding	RIKEN_cDNA_C130073F10_gene	38	35	55	0	0	0	1.76487	1.65893	1.81381	0	0	0
ENSMUSG00000025515	1168.55	35.7295	4.7587	2.4696e-50	2.1543e-48	Muc2	chr7	+	141690340	141754693	2926	protein_coding	mucin_2	547	1447	1523	55	23	35	7.92705	21.4005	15.6721	0.637545	0.325618	0.46611
ENSMUSG00000050424	118.716	2.21718	4.7005	1.4976e-19	2.6774e-18	Pnma5	chrX	-	73033981	73037103	2785	protein_coding	paraneoplastic_antigen_family_5	46	133	189	3	1	3	0.700376	2.0666	2.04333	0.0365358	0.0148741	0.041975
ENSMUSG00000052180	947.4	33.6874	4.6718	9.9325e-77	1.9593e-74	Serpinb6c	chr13	-	33879816	33905708	1327	protein_coding	serine_(or_cysteine)_peptidase_inhibitor_clade_B_member_6c	900	729	1219	36	48	18	28.7588	23.7731	27.6588	0.92014	1.49839	0.528563
ENSMUSG00000022594	512.702	16.8606	4.6437	1.0091e-46	7.8903e-45	Lynx1	chr15	-	74747852	74753046	4023	protein_coding	Ly6/neurotoxin_1	519	517	435	28	17	8	5.47036	5.56123	3.25567	0.236064	0.175047	0.0774881
ENSMUSG00000085830	50.9036	0.330376	4.6432	4.572e-14	5.4286e-13	Grin1os	chr2	+	25291220	25298925	2891	antisense	glutamate_receptor_ionotropic_NMDA1_(zeta_1)_opposite_strand	28	44	88	0	0	1	0.410685	0.658619	0.916506	0	0	0.0134787
ENSMUSG00000022595	115.078	2.88782	4.599	3.2769e-23	7.5342e-22	Lypd2	chr15	-	74732247	74734329	513	protein_coding	Ly6/Plaur_domain_containing_2	122	100	113	5	4	0	10.0842	8.43553	6.63227	0.330579	0.322996	0
ENSMUSG00000033208	60.889	0.991128	4.5046	1.5926e-15	2.1315e-14	S100b	chr10	+	76253853	76261159	1484	protein_coding	S100_protein_beta_polypeptide_neural	63	55	59	0	0	3	1.80014	1.60383	1.19707	0	0	0.0787739
ENSMUSG00000026304	717.367	26.1833	4.4983	8.1759e-41	4.7786e-39	Rab17	chr1	-	90958133	90969661	1831	protein_coding	RAB17_member_RAS_oncogene_family	451	667	1090	17	15	48	10.4445	15.764	17.9242	0.314907	0.339358	1.02152
ENSMUSG00000031442	248.771	8.48168	4.4948	3.8459e-32	1.4357e-30	Mcf2l	chr8	+	12873806	13020905	6081	protein_coding	mcf.2_transforming_sequence-like	129	238	408	10	10	6	0.899526	1.69368	2.02016	0.055776	0.0681208	0.0384478
ENSMUSG00000069893	203.461	7.54369	4.4789	4.817e-41	2.8539e-39	9930111J21Rik1	chr11	-	48946150	48979398	3863	protein_coding	RIKEN_cDNA_9930111J21_gene_1	176	186	244	8	9	6	1.93191	2.08362	1.90181	0.0702405	0.09651	0.0605232
ENSMUSG00000101791	66.3903	1.22605	4.4756	2.4564e-16	3.4752e-15	RP24-98O21.6	chr1	-	121355116	121359900	1741	lincRNA	RIKEN_cDNA_2210011K15_gene	42	71	87	3	1	0	1.02294	1.76478	1.5046	0.0584446	0.0237934	0
ENSMUSG00000001270	1301.46	53.7734	4.4618	2.255e-75	4.3493e-73	Ckb	chr12	-	111669355	111672338	1478	protein_coding	creatine_kinase_brain	1323	730	1944	61	48	57	37.9563	21.3736	39.6025	1.39984	1.34531	1.50278
ENSMUSG00000045281	289.998	11.3488	4.3839	1.5524e-37	7.8335e-36	Gpr20	chr15	-	73694604	73707505	2144	protein_coding	G_protein-coupled_receptor_20	176	343	343	14	12	9	3.48086	6.92308	4.81693	0.221475	0.231852	0.163573
ENSMUSG00000068245	518.531	22.9831	4.3685	1.2308e-69	1.9968e-67	Phf11d	chr14	-	59347407	59365470	2973	protein_coding	PHD_finger_protein_11D	495	361	719	22	25	23	7.06007	5.25463	7.28173	0.250986	0.348337	0.301459
ENSMUSG00000035165	482.815	20.2411	4.3673	1.8625e-45	1.3876e-43	Kcne3	chr7	+	100176670	100184869	1333	protein_coding	potassium_voltage-gated_channel_Isk-related_subfamily_gene_3	359	392	736	21	31	9	11.4199	12.7258	16.6245	0.534332	0.963355	0.263092
ENSMUSG00000031789	125.267	4.61354	4.3425	2.639e-27	7.6097e-26	Cngb1	chr8	-	95239045	95306585	6189	protein_coding	cyclic_nucleotide_gated_channel_beta_1	96	116	166	4	5	5	0.657733	0.811087	0.807585	0.0219211	0.033466	0.0314807
ENSMUSG00000023031	1548.29	15.066	4.3333	6.894e-11	6.2168e-10	Cela1	chr15	-	100674425	100687920	1103	protein_coding	chymotrypsin-like_elastase_family_member_1	1638	1211	1721	5	34	4	62.9705	47.5115	46.9793	0.153751	1.2769	0.141312
ENSMUSG00000033847	523.432	23.2349	4.3165	1.0962e-57	1.3034e-55	Pla2g4c	chr7	+	13324655	13360672	3390	protein_coding	phospholipase_A2_group_IVC_(cytosolic_calcium-independent)	485	337	787	35	19	19	6.06654	4.3019	6.98998	0.350179	0.232171	0.218398
ENSMUSG00000037974	36841	1723.1	4.3146	2.3534e-87	6.5891e-85	Muc5ac	chr7	+	141788972	141819231	8505	protein_coding	mucin_5_subtypes_A_and_C_tracheobronchial/gastric	27212	45436	33822	1981	1377	1980	135.67	231.183	119.736	7.90009	6.70678	9.07164
ENSMUSG00000026674	535.703	24.958	4.3078	5.0275e-78	1.0148e-75	Ddr2	chr1	-	169972308	170110501	8289	protein_coding	discoidin_domain_receptor_family_member_2	405	461	769	27	21	29	2.07182	2.40674	2.79335	0.11048	0.104947	0.13633
ENSMUSG00000074766	144.575	5.80456	4.2664	1.6724e-26	4.6155e-25	Ism1	chr2	+	139678178	139758581	2964	protein_coding	isthmin_1_homolog_(zebrafish)	144	106	184	3	10	4	2.06008	1.5476	1.86913	0.0343293	0.139758	0.0525868
ENSMUSG00000026959	108.4	3.46133	4.2609	8.1986e-18	1.3165e-16	Grin1	chr2	-	25291181	25319187	4276	protein_coding	glutamate_receptor_ionotropic_NMDA1_(zeta_1)	56	123	150	0	5	5	0.555327	1.24479	1.05622	0	0.0484381	0.0455646
ENSMUSG00000045518	30.6756	0	4.2413	1.4957e-10	1.3127e-09	Onecut3	chr10	+	80494835	80517276	4776	protein_coding	one_cut_domain_family_member_3	30	32	26	0	0	0	0.266352	0.289945	0.163912	0	0	0
ENSMUSG00000004952	110.328	4.12468	4.2327	8.2068e-24	1.9677e-22	Rasa4	chr5	+	136083916	136111860	3967	protein_coding	RAS_p21_protein_activator_4	94	108	124	7	4	2	1.00476	1.17813	0.941153	0.0598492	0.0417688	0.0196455
ENSMUSG00000000120	78.1797	2.06599	4.2126	1.6458e-14	2.0421e-13	Ngfr	chr11	-	95568818	95587735	3446	protein_coding	nerve_growth_factor_receptor_(TNFR_superfamily_member_16)	109	39	81	1	4	1	1.34125	0.489756	0.707735	0.00984253	0.0480839	0.0113078
ENSMUSG00000078664	35.9231	0.288052	4.1831	4.7522e-11	4.3394e-10	Sprr2a1	chr3	+	92215835	92222485	3541	protein_coding	small_proline-rich_protein_2A1	19	36	56	1	0	0	0.227524	0.439953	0.476171	0.00957847	0	0
ENSMUSG00000027489	594.234	28.6387	4.1532	2.4889e-41	1.5002e-39	Necab3	chr2	-	154544399	154558890	1829	protein_coding	N-terminal_EF-hand_calcium_binding_protein_3	303	675	827	43	23	24	7.0247	15.9706	13.6142	0.797401	0.520917	0.51132
ENSMUSG00000043924	432.424	19.9664	4.1372	1.7793e-30	6.1283e-29	Ncmap	chr4	-	135369576	135398227	2000	protein_coding	noncompact_myelin_associated_protein	501	285	495	26	29	6	10.622	6.16659	7.45206	0.440926	0.600652	0.116901
ENSMUSG00000020023	436.544	22.4025	4.1215	3.2029e-46	2.4601e-44	Tmcc3	chr10	+	94311949	94590956	5530	protein_coding	transmembrane_and_coiled_coil_domains_3	439	363	487	19	34	14	3.36619	2.84061	2.65158	0.116533	0.254688	0.0986502
ENSMUSG00000021456	32.3048	0.330376	4.1159	7.2766e-11	6.5414e-10	Fbp2	chr13	-	62836884	62858400	1325	protein_coding	fructose_bisphosphatase_2	32	26	38	0	0	1	1.02408	0.849156	0.863512	0	0	0.0294089
ENSMUSG00000057836	45.0203	0.948804	4.1094	1.6919e-12	1.7493e-11	Xlr3a	chrX	-	73086293	73097095	3783	protein_coding	X-linked_lymphocyte-regulated_3A	29	49	57	1	0	2	0.325058	0.560518	0.453669	0.00896573	0	0.020601
ENSMUSG00000034917	116.161	4.61354	4.1059	1.0237e-19	1.8685e-18	Tjp3	chr10	-	81273207	81291267	3024	protein_coding	tight_junction_protein_3	143	97	91	4	5	5	2.00518	1.3881	0.906067	0.0448642	0.0684925	0.0644293
ENSMUSG00000057969	1268.83	71.9124	4.0888	4.8358e-144	4.4181e-141	Sema3b	chr9	-	107597674	107609229	3433	protein_coding	sema_domain_immunoglobulin_domain_(Ig)_short_basic_domain_secreted_(semaphorin)_3B	1170	1036	1597	77	58	87	14.4514	13.0592	14.0066	0.760745	0.699856	0.987508
ENSMUSG00000024972	81.6455	2.03448	4.0856	2.45e-12	2.49e-11	Lgals12	chr19	-	7596660	7607193	2757	protein_coding	lectin_galactose_binding_soluble_12	19	91	149	1	3	2	0.292224	1.42835	1.62724	0.0123023	0.0450754	0.0282676
ENSMUSG00000043873	1861.66	104.325	4.0748	2.3599e-86	6.0242e-84	Chil5	chr3	-	106016919	106024916	1052	protein_coding	chitinase-like_5	1328	1426	3044	100	111	107	53.528	58.6589	87.1224	3.22408	4.37081	3.96336
ENSMUSG00000026785	941.727	56.5278	3.9925	5.4495e-120	2.9562e-117	Pkn3	chr2	+	30077684	30091022	3460	protein_coding	protein_kinase_N3	760	884	1175	71	44	61	9.314	11.0562	10.225	0.695992	0.526782	0.686988
ENSMUSG00000043333	384.792	20.2122	3.9915	3.617e-31	1.2814e-29	Rhbdl2	chr4	+	123787874	123829904	1683	protein_coding	rhomboid_veinlet-like_2_(Drosophila)	368	315	464	28	29	5	9.27177	8.09947	8.30108	0.564282	0.713787	0.115766
ENSMUSG00000025150	65.7352	2.33334	3.9815	3.4079e-14	4.0969e-13	Cbr2	chr11	-	120729489	120732114	1110	protein_coding	carbonyl_reductase_2	41	49	118	1	2	4	1.56625	1.91031	3.20081	0.0305562	0.0746383	0.140421
ENSMUSG00000062257	63.053	2.21718	3.9775	1.2872e-14	1.6087e-13	Opcml	chr9	+	27790775	28925410	6676	protein_coding	opioid_binding_protein/cell_adhesion_molecule-like	42	74	70	3	1	3	0.266767	0.479673	0.315706	0.0152415	0.00620495	0.0175106
ENSMUSG00000026070	30.106	0.330376	3.9723	6.0931e-10	5.0104e-09	Il18r1	chr1	+	40465552	40500854	4158	protein_coding	interleukin_18_receptor_1	20	24	50	0	0	1	0.20396	0.249779	0.362065	0	0	0.00937153
ENSMUSG00000054753	64.0772	2.23788	3.9707	2.7435e-14	3.335e-13	AU018091	chr7	-	3154664	3169203	3443	protein_coding	expressed_sequence_AU018091	70	57	58	4	3	0	0.862104	0.71642	0.507215	0.0394044	0.0360943	0
ENSMUSG00000024011	520.291	31.0442	3.9218	1.4487e-50	1.2831e-48	Pi16	chr17	+	29318877	29329413	2932	protein_coding	peptidase_inhibitor_16	479	545	481	33	23	40	6.9274	8.04382	4.93949	0.381744	0.324952	0.531608
ENSMUSG00000029096	3054.38	196.504	3.9083	3.431e-120	1.9213e-117	Htra3	chr5	-	35652041	35679782	2732	protein_coding	HtrA_serine_peptidase_3	2927	2588	3547	190	232	175	45.4298	40.9934	39.0914	2.35882	3.51773	2.49605
ENSMUSG00000031070	899.659	55.3793	3.8961	4.5239e-55	4.7024e-53	Mrgprf	chr7	+	145300828	145309557	2087	protein_coding	MAS-related_GPR_member_F	772	944	911	74	64	33	15.6853	19.574	13.1431	1.20263	1.27032	0.61615
ENSMUSG00000097336	27.7348	0.288052	3.8348	3.8743e-09	2.9343e-08	Fendrr	chr8	-	121054882	121083110	2410	lincRNA	Foxf1_adjacent_non-coding_developmental_regulatory_RNA	15	29	41	1	0	0	0.26392	0.520728	0.512233	0.0140736	0	0
ENSMUSG00000029436	435.301	24.4251	3.8306	1.7715e-23	4.15e-22	Mmp17	chr5	+	129584169	129608875	4198	protein_coding	matrix_metallopeptidase_17	640	235	377	21	17	37	6.46452	2.42245	2.70396	0.169668	0.167749	0.343443
ENSMUSG00000060962	1999.92	129.056	3.8267	7.9397e-50	6.8174e-48	Dmkn	chr7	+	30763756	30781063	2063	protein_coding	dermokine	1926	1728	2260	125	185	79	39.5873	36.2472	32.9845	2.0551	3.71473	1.49219
ENSMUSG00000087192	68.8963	3.16598	3.7874	7.5898e-15	9.6592e-14	4930412L05Rik	chr4	-	53205066	53217857	1241	processed_transcript	RIKEN_cDNA_4930412L05_gene	51	50	114	4	1	5	1.7426	1.74353	2.76588	0.109323	0.0333797	0.156998
ENSMUSG00000023336	1418.27	97.0993	3.7813	2.9997e-67	4.6492e-65	Wfdc1	chr8	+	119666523	119688222	1213	protein_coding	WAP_four-disulfide_core_domain_1	1578	941	1709	99	111	86	55.1626	33.5706	42.4211	2.76819	3.79068	2.76269
ENSMUSG00000032179	33.113	0.723781	3.7582	2.6204e-09	2.0217e-08	Bmp5	chr9	+	75775364	75900310	3822	protein_coding	bone_morphogenetic_protein_5	17	30	57	0	2	0	0.188607	0.339673	0.44904	0	0.0216767	0
ENSMUSG00000030693	20.7871	0	3.7501	3.6791e-08	2.4725e-07	Klk10	chr7	+	43781054	43785410	1354	protein_coding	kallikrein_related-peptidase_10	19	20	22	0	0	0	0.595023	0.639207	0.489221	0	0	0
ENSMUSG00000027452	68.2539	3.25063	3.7107	1.8561e-13	2.0895e-12	Acss1	chr2	-	150618105	150668500	3618	protein_coding	acyl-CoA_synthetase_short-chain_family_member_1	46	54	113	2	1	7	0.539123	0.645885	0.940396	0.0187492	0.0114495	0.0753919
ENSMUSG00000040276	60.7493	2.8356	3.7034	2.0229e-13	2.2699e-12	Pacsin1	chr17	+	27655509	27711106	4190	protein_coding	protein_kinase_C_and_casein_kinase_substrate_in_neurons_1	36	63	86	4	1	4	0.364324	0.650664	0.617995	0.0323793	0.00988646	0.0371998
ENSMUSG00000027377	28.7565	0.618428	3.6885	4.0259e-09	3.0438e-08	Mall	chr2	-	127704386	127729932	2006	protein_coding	mal_T_cell_differentiation_protein-like	27	30	26	1	0	1	0.570731	0.647173	0.39025	0.016908	0	0.0194251
ENSMUSG00000044092	159.82	10.372	3.6668	4.3266e-26	1.1717e-24	C130050O18Rik	chr5	+	139405280	139415623	2974	protein_coding	RIKEN_cDNA_C130050O18_gene	123	170	179	17	6	10	1.75373	2.47365	1.81223	0.193879	0.0835728	0.131025
ENSMUSG00000034145	44.601	1.44756	3.6571	1.9682e-09	1.5321e-08	Tmem63c	chr12	+	87021340	87090043	3583	protein_coding	transmembrane_protein_63c	32	25	86	0	4	0	0.378706	0.301942	0.722691	0	0.0462453	0
ENSMUSG00000056602	523.193	38.2987	3.6528	3.1256e-55	3.2883e-53	Fry	chr5	+	150259930	150497752	10729	protein_coding	furry_homolog_(Drosophila)	485	482	575	56	22	43	1.91682	1.9441	1.61365	0.177032	0.0849411	0.156172
ENSMUSG00000039145	1039.3	79.7618	3.6515	1.1278e-118	5.7582e-116	Camk1d	chr2	-	5293457	5714515	6962	protein_coding	calcium/calmodulin-dependent_protein_kinase_ID	884	874	1379	109	67	73	5.38415	5.4326	5.96391	0.531025	0.398653	0.408586
ENSMUSG00000028747	136.872	9.02627	3.6386	8.8086e-24	2.1091e-22	Htr6	chr4	-	139061108	139075570	2341	protein_coding	5-hydroxytryptamine_(serotonin)_receptor_6	143	122	133	12	9	7	2.5902	2.25522	1.71061	0.173861	0.159256	0.116518
ENSMUSG00000052125	46.4876	1.97145	3.637	4.9819e-11	4.5429e-10	F730043M19Rik	chr12	-	33111711	33147597	3312	processed_transcript	RIKEN_cDNA_F730043M19_gene	27	50	64	1	1	4	0.345678	0.653296	0.581823	0.0102408	0.0125073	0.0470614
ENSMUSG00000029373	100.175	6.0538	3.61	5.0076e-17	7.5457e-16	Pf4	chr5	+	90772435	90773381	586	protein_coding	platelet_factor_4	68	124	100	9	5	5	4.92051	9.15702	5.13811	0.520915	0.353449	0.332482
ENSMUSG00000046186	6135.46	491.952	3.5919	3.2743e-102	1.2356e-99	Cd109	chr9	+	78615546	78716253	5860	protein_coding	CD109_antigen	5933	5234	6996	541	570	393	42.9315	38.6515	35.9462	3.13128	4.02932	2.6133
ENSMUSG00000051910	211.693	14.6076	3.5837	7.8903e-22	1.6582e-20	Sox6	chr7	-	115471344	116038744	8227	protein_coding	SRY_(sex_determining_region_Y)-box_6	125	239	272	8	13	23	0.644269	1.25715	0.99547	0.0329815	0.0654571	0.108939
ENSMUSG00000037185	2337.35	183.234	3.5803	1.4566e-54	1.47e-52	Krt80	chr15	-	101349571	101370125	1774	protein_coding	keratin_80	2341	1895	2692	172	248	133	55.956	46.2259	45.6901	3.28849	5.79099	2.92141
ENSMUSG00000068893	37.2725	1.08567	3.5776	1.3897e-08	9.8624e-08	Sprr2a2	chr3	+	92215920	92257298	3541	protein_coding	small_proline-rich_protein_2A2	15	38	64	0	3	0	0.179624	0.464395	0.544195	0	0.0350954	0
ENSMUSG00000026413	2506.93	193.257	3.572	5.4884e-42	3.3905e-40	Pkp1	chr1	-	135871395	135919207	4669	protein_coding	plakophilin_1	2215	2026	3326	198	276	110	20.1163	18.7778	21.4486	1.43835	2.44872	0.918045
ENSMUSG00000053647	83.4554	5.33732	3.53	3.0668e-15	4.03e-14	Gper1	chr5	+	139423151	139427800	2537	protein_coding	G_protein-coupled_estrogen_receptor_1	100	61	82	4	7	5	1.67139	1.04049	0.973182	0.0534763	0.114296	0.0767971
ENSMUSG00000087107	20.3649	0	3.5187	4.0363e-07	2.3776e-06	AI662270	chr11	+	83223576	83226604	1428	lincRNA	expressed_sequence_AI662270	12	30	16	0	0	0	0.35633	0.909124	0.337359	0	0	0
ENSMUSG00000026639	78.647	3.96619	3.5044	6.3575e-11	5.7509e-10	Lamb3	chr1	+	193301957	193343878	4092	protein_coding	laminin_beta_3	87	80	55	10	3	0	0.901535	0.846027	0.404695	0.082887	0.0303697	0
ENSMUSG00000090272	1036.22	87.5751	3.4961	7.2205e-66	1.0622e-63	Mndal	chr1	-	173857220	173942491	2026	protein_coding	myeloid_nuclear_differentiation_antigen_like	911	791	1449	101	105	62	19.0668	16.8953	21.5343	1.69085	2.14686	1.19247
ENSMUSG00000070000	1206.04	102.335	3.4898	5.7117e-67	8.6973e-65	Fcho1	chr8	-	71708387	71725716	3351	protein_coding	FCH_domain_only_1	1009	1117	1475	124	122	68	12.7678	14.4248	13.2531	1.25507	1.50813	0.790733
ENSMUSG00000024028	23.0209	0	3.486	6.127e-07	3.5359e-06	Tff2	chr17	-	31141049	31144282	584	protein_coding	trefoil_factor_2_(spasmolytic_protein_1)	40	9	16	0	0	0	2.90433	0.666898	0.824913	0	0	0
ENSMUSG00000056487	21.6834	0.288052	3.4695	2.1701e-07	1.3246e-06	Mettl7a2	chr15	+	100353200	100361840	1800	protein_coding	methyltransferase_like_7A2	11	20	37	1	0	0	0.259131	0.480825	0.618914	0.018843	0	0
ENSMUSG00000039410	29.9621	0.991128	3.4626	2.4471e-08	1.6843e-07	Prdm16	chr4	-	154316125	154636873	8602	protein_coding	PR_domain_containing_16	23	33	32	0	0	3	0.113378	0.166014	0.112009	0	0	0.0135899
ENSMUSG00000015224	16.1524	0	3.3927	1.059e-06	5.9302e-06	Cyp2j9	chr4	-	96568429	96591578	2536	protein_coding	cytochrome_P450_family_2_subfamily_j_polypeptide_9	16	13	19	0	0	0	0.267528	0.221832	0.225582	0	0	0
ENSMUSG00000079011	18.455	0	3.386	1.28e-06	7.0648e-06	Gm11033	chr8	-	74590987	74833947	2321	lincRNA	predicted_gene_11033	17	7	35	0	0	0	0.310579	0.130513	0.45404	0	0	0
ENSMUSG00000049691	23.2308	0.576105	3.3799	1.6558e-07	1.0254e-06	Nkx3-2	chr5	-	41761483	41764501	1718	protein_coding	NK3_homeobox_2	25	19	24	2	0	0	0.617043	0.478586	0.420619	0.0394847	0	0
ENSMUSG00000032839	80.0744	6.09262	3.3736	2.3661e-15	3.1353e-14	Trpc1	chr9	-	95705082	95750375	4559	protein_coding	transient_receptor_potential_cation_channel_subfamily_C_member_1	71	66	104	4	10	4	0.66037	0.626476	0.686854	0.0297586	0.0908626	0.0341889
ENSMUSG00000063286	23.2488	0.330376	3.3724	6.8462e-07	3.9261e-06	Gm8995	chr7	-	106504392	106511671	7280	pseudogene	predicted_gene_8995	32	21	11	0	0	1	0.186388	0.12483	0.0454948	0	0	0.00535259
ENSMUSG00000075122	157.69	13.4994	3.3656	2.3873e-25	6.279e-24	Cd80	chr16	+	38458933	38486933	1701	protein_coding	CD80_antigen	112	161	200	13	16	12	2.79198	4.09592	3.54019	0.259216	0.389646	0.274898
ENSMUSG00000032224	293.457	25.8432	3.3638	1.8592e-29	5.9657e-28	Fam81a	chr9	-	70089310	70142560	2904	protein_coding	family_with_sequence_similarity_81_member_A	277	274	310	18	37	22	4.04466	4.08304	3.21415	0.210232	0.527788	0.295203
ENSMUSG00000017754	3570.15	343.401	3.3442	3.3636e-116	1.6219e-113	Pltp	chr2	-	164839518	164857711	2226	protein_coding	phospholipid_transfer_protein	3150	3522	3816	361	353	338	60.0046	68.469	51.616	5.50053	6.56908	5.9168
ENSMUSG00000038403	32.2206	1.55642	3.3393	7.1086e-09	5.2221e-08	Hfe2	chr3	+	96525185	96529216	2021	protein_coding	hemochromatosis_type_2_(juvenile)_(human_homolog)	22	33	42	3	1	1	0.461589	0.706606	0.625726	0.0503474	0.0204969	0.019281
ENSMUSG00000041193	321.727	25.9994	3.3236	3.2421e-17	4.9586e-16	Pla2g5	chr4	-	138799244	138863482	2289	protein_coding	phospholipase_A2_group_V	186	307	501	31	7	44	3.44561	5.80394	6.59011	0.459344	0.12668	0.749035
ENSMUSG00000046733	5342.98	429.845	3.3192	2.6513e-16	3.7417e-15	Gprc5a	chr6	+	135065651	135084709	2083	protein_coding	G_protein-coupled_receptor_family_C_group_5_member_A	5801	3529	6670	503	582	225	118.09	73.3149	96.4134	8.19032	11.5741	4.20909
ENSMUSG00000029544	24.0894	0.576105	3.3078	5.2238e-07	3.0328e-06	Cabp1	chr5	-	115168689	115194381	1621	protein_coding	calcium_binding_protein_1	28	10	36	2	0	0	0.732443	0.26696	0.668683	0.0418475	0	0
ENSMUSG00000049556	805.256	75.8286	3.3077	2.4476e-40	1.4023e-38	Lingo1	chr9	-	56618475	56685253	3295	protein_coding	leucine_rich_repeat_and_Ig_domain_containing_1	635	934	767	70	89	71	8.17179	12.2665	7.00875	0.720551	1.11889	0.83965
ENSMUSG00000097990	120.763	10.4639	3.3055	4.0165e-21	8.1168e-20	Gm19557	chr19	+	47512982	47516578	2765	antisense	predicted_gene_19557	88	126	146	10	10	12	1.34954	1.97199	1.58986	0.122667	0.149816	0.169115
ENSMUSG00000020961	357.973	31.6348	3.3052	1.3321e-23	3.1591e-22	Ston2	chr12	-	91638542	91788387	4363	protein_coding	stonin_2	401	290	351	41	42	14	3.89725	2.87636	2.42227	0.318728	0.398767	0.125037
ENSMUSG00000004655	259.532	23.145	3.2993	2.2064e-24	5.4637e-23	Aqp1	chr6	+	55336432	55348555	2627	protein_coding	aquaporin_1	329	169	259	23	21	27	5.31049	2.78392	2.96852	0.296955	0.331142	0.400497
ENSMUSG00000030653	131.967	11.3803	3.2949	3.1077e-20	5.8829e-19	Pde2a	chr7	+	101421691	101512829	4220	protein_coding	phosphodiesterase_2A_cGMP-stimulated	145	110	129	14	13	8	1.45698	1.128	0.920403	0.112522	0.12761	0.0738708
ENSMUSG00000011171	189.992	17.0075	3.278	7.7491e-22	1.6305e-20	Vipr2	chr12	+	116077726	116146261	3383	protein_coding	vasoactive_intestinal_peptide_receptor_2	134	153	302	13	12	27	1.67958	1.95713	2.68785	0.130336	0.146938	0.310997
ENSMUSG00000097694	39.6473	2.17485	3.2726	7.1178e-09	5.2244e-08	G730013B05Rik	chr16	+	50526304	50559435	2176	lincRNA	RIKEN_cDNA_G730013B05_gene	23	52	41	4	1	2	0.448196	1.03413	0.567317	0.0623481	0.0190369	0.0358151
ENSMUSG00000031886	346.901	33.7052	3.2669	9.4658e-43	6.0634e-41	Ces2e	chr8	+	104926260	104934672	2699	protein_coding	carboxylesterase_2E	293	340	393	43	37	24	4.60324	5.45137	4.3842	0.540366	0.567876	0.3465
ENSMUSG00000084864	22.9887	0.36189	3.2585	2.0876e-06	1.1192e-05	1700027A07Rik	chr15	-	78911966	78913660	458	antisense	RIKEN_cDNA_1700027A07_gene	5	28	39	0	1	0	0.462917	2.64559	2.56389	0	0.090446	0
ENSMUSG00000079852	150.08	13.3193	3.2451	8.5663e-19	1.4564e-17	Klra4	chr6	-	130043731	130067271	1245	protein_coding	killer_cell_lectin-like_receptor_subfamily_A_member_4	168	117	154	18	17	6	5.72188	4.06674	3.72437	0.490372	0.565632	0.187792
ENSMUSG00000042766	371.563	36.2151	3.2211	9.7107e-29	3.0373e-27	Trim46	chr3	-	89234177	89246309	3252	protein_coding	tripartite_motif-containing_46	284	444	348	35	43	32	3.70311	5.9083	3.22203	0.365039	0.547738	0.383437
ENSMUSG00000026955	1359.78	139.934	3.2111	3.815e-55	3.9895e-53	Sapcd2	chr2	+	25372321	25378213	3121	protein_coding	suppressor_APC_domain_containing_2	916	1097	2221	182	114	140	12.4452	15.2105	21.4267	1.97788	1.51309	1.74795
ENSMUSG00000097791	149.285	14.5644	3.2031	1.5521e-24	3.8935e-23	Gm17315	chr17	+	79354699	79358022	2504	lincRNA	predicted_gene_17315	146	119	180	12	17	15	2.47239	2.05657	2.16441	0.162543	0.281235	0.233428
ENSMUSG00000027661	14.2125	0	3.1952	5.3812e-06	2.6866e-05	Slc2a10	chr2	+	165503787	165519917	3544	protein_coding	solute_carrier_family_2_(facilitated_glucose_transporter)_member_10	11	15	16	0	0	0	0.131613	0.183159	0.135934	0	0	0
ENSMUSG00000073602	16.3583	0	3.1904	6.0971e-06	3.0213e-05	Serpinb3b	chr1	-	107153940	107278361	1653	protein_coding	serine_(or_cysteine)_peptidase_inhibitor_clade_B_(ovalbumin)_member_3B	25	8	14	0	0	0	0.641307	0.209434	0.255009	0	0	0
ENSMUSG00000081934	201.017	6.6471	3.184	2.2713e-06	1.2098e-05	Gm12193	chr11	+	49776499	49776877	379	pseudogene	predicted_gene_12193	230	143	219	8	12	0	25.7328	16.3278	17.3983	0.715934	1.31159	0
ENSMUSG00000044006	156.113	14.4607	3.164	7.7692e-17	1.1547e-15	Cilp2	chr8	-	69880369	69887687	4314	protein_coding	cartilage_intermediate_layer_protein_2	147	144	168	23	18	4	1.44489	1.44448	1.17255	0.18083	0.172841	0.0361306
ENSMUSG00000026414	1478.56	155.784	3.1498	2.1943e-37	1.0977e-35	Tnnt2	chr1	+	135836354	135852260	3330	protein_coding	troponin_T2_cardiac	1632	1307	1326	170	192	113	20.7814	16.9848	11.9895	1.73152	2.38843	1.3223
ENSMUSG00000024215	48.4456	3.11285	3.1474	1.8509e-08	1.2914e-07	Spdef	chr17	-	27714352	27728951	2070	protein_coding	SAM_pointed_domain_containing_ets_transcription_factor	18	62	67	6	2	2	0.368724	1.29614	0.974553	0.0983112	0.0400234	0.0376491
ENSMUSG00000058354	168.988	5.95835	3.1424	2.8621e-06	1.4956e-05	Krt6a	chr15	-	101689932	101694307	2256	protein_coding	keratin_6A	291	58	133	12	6	1	5.46956	1.11255	1.77506	0.180412	0.110171	0.0172725
ENSMUSG00000021509	19.3743	0.576105	3.1218	2.1958e-06	1.1732e-05	Slc25a48	chr13	+	56438355	56474239	3374	protein_coding	solute_carrier_family_25_member_48	15	21	21	2	0	0	0.188515	0.269342	0.187402	0.0201051	0	0
ENSMUSG00000044217	7044.51	778.18	3.1213	3.0711e-59	3.8353e-57	Aqp5	chr15	+	99590849	99594829	1551	protein_coding	aquaporin_5	6434	6546	7800	827	958	585	175.901	182.639	151.42	18.0849	25.5864	14.6974
ENSMUSG00000014852	18.8965	0.618428	3.1176	1.9838e-06	1.0661e-05	Adamts13	chr2	+	26973416	27009628	4506	protein_coding	a_disintegrin-like_and_metallopeptidase_(reprolysin_type)_with_thrombospondin_type_1_motif_13	12	20	25	1	0	1	0.112925	0.192074	0.167051	0.00752716	0	0.00864777
ENSMUSG00000051669	825.505	86.4786	3.1173	9.2397e-27	2.5828e-25	AU021092	chr16	-	5211828	5222299	1363	protein_coding	expressed_sequence_AU021092	441	682	1492	83	67	116	13.7196	21.653	32.959	2.0654	2.03626	3.31633
ENSMUSG00000021678	581.574	58.6728	3.1158	9.107e-20	1.6711e-18	F2rl1	chr13	-	95511732	95525240	2754	protein_coding	coagulation_factor_II_(thrombin)_receptor-like_1	676	372	679	49	93	33	10.4083	5.84533	7.42347	0.603468	1.39886	0.466923
ENSMUSG00000070330	13.2011	0	3.1031	1.0806e-05	5.1253e-05	Tmem235	chr11	+	117860752	117865543	1820	protein_coding	transmembrane_protein_235	12	10	18	0	0	0	0.279582	0.237771	0.297784	0	0	0
ENSMUSG00000044469	193.709	20.7054	3.0977	5.3753e-28	1.6116e-26	Tnfaip8l1	chr17	+	56162477	56173955	2379	protein_coding	tumor_necrosis_factor_alpha-induced_protein_8-like_1	144	163	287	26	21	17	2.56665	2.96499	3.63236	0.370682	0.365662	0.278452
ENSMUSG00000037406	16.1498	0.36189	3.0964	5.4026e-06	2.6957e-05	Htra4	chr8	-	25025451	25038962	1658	protein_coding	HtrA_serine_peptidase_4	18	11	19	0	1	0	0.460349	0.287103	0.34504	0	0.0249845	0
ENSMUSG00000078773	800.322	88.9024	3.0942	9.9272e-46	7.4925e-44	Rad54b	chr4	+	11558922	11615805	2870	protein_coding	RAD54_homolog_B_(S._cerevisiae)	590	637	1246	125	85	67	8.71704	9.60478	13.0718	1.47724	1.22685	0.909679
ENSMUSG00000042812	154.548	16.5008	3.0619	1.0741e-19	1.9463e-18	Foxf1	chr8	+	121084386	121088144	2415	protein_coding	forkhead_box_F1	123	135	210	9	22	18	2.15967	2.41906	2.6182	0.1264	0.377364	0.290436
ENSMUSG00000000782	980.399	113.137	3.0539	1.1888e-50	1.0582e-48	Tcf7	chr11	-	52252371	52283014	2471	protein_coding	transcription_factor_7_T_cell_specific	1022	788	1081	126	132	88	17.5379	13.8001	13.1721	1.7295	2.21287	1.38773
ENSMUSG00000078129	25.7288	0.906481	3.0494	4.3212e-06	2.1882e-05	Actl10	chr2	+	154551776	154553276	1501	protein_coding	actin-like_10	7	40	29	2	0	1	0.19775	1.15321	0.581726	0.045193	0	0.0259606
ENSMUSG00000044033	1599.32	183.141	3.0431	2.1383e-39	1.1746e-37	Ccdc141	chr2	-	77009902	77170636	8969	protein_coding	coiled-coil_domain_containing_141	997	1659	2192	244	195	128	4.71357	8.00447	7.35864	0.922716	0.900628	0.55611
ENSMUSG00000097495	15.1475	0.36189	3.0378	8.4827e-06	4.096e-05	Gm26651	chr13	+	51973214	51976583	2325	lincRNA	predicted_gene_26651	12	13	21	0	1	0	0.218855	0.241964	0.271955	0	0.0178169	0
ENSMUSG00000038745	31.6303	1.3215	3.0321	4.0733e-06	2.0718e-05	Nlrp6	chr7	+	140920902	140929192	4436	protein_coding	NLR_family_pyrin_domain_containing_6	10	29	63	0	0	4	0.0955889	0.282902	0.427612	0	0	0.0351369
ENSMUSG00000026825	1333.05	159.454	3.0282	1.5881e-77	3.1686e-75	Dnm1	chr2	-	32308471	32353329	4605	protein_coding	dynamin_1	1138	1285	1524	158	177	151	10.4788	12.0755	9.96452	1.16372	1.5922	1.27774
ENSMUSG00000055978	611.854	50.0909	3.0272	9.4547e-09	6.8499e-08	Fut2	chr7	-	45648595	45666308	2865	protein_coding	fucosyltransferase_2	365	613	894	54	79	18	5.40216	9.25904	9.39537	0.63928	1.14224	0.244818
ENSMUSG00000033032	46.0239	4.00592	3.0252	1.1304e-09	9.0305e-09	Afap1l1	chr18	-	61730261	61786702	3444	protein_coding	actin_filament_associated_protein_1-like_1	34	48	55	2	4	6	0.418615	0.603126	0.48084	0.0196965	0.0481118	0.0678865
ENSMUSG00000052087	15.7522	0.330376	3.0219	1.0744e-05	5.0983e-05	Rgs14	chr13	+	55369732	55384687	2356	protein_coding	regulator_of_G-protein_signaling_14	10	20	16	0	0	1	0.17998	0.367354	0.204478	0	0	0.0165394
ENSMUSG00000015850	935.567	110.064	3.0156	1.7029e-43	1.1414e-41	Adamtsl4	chr3	-	95676201	95687917	4036	protein_coding	ADAMTS-like_4	1076	676	996	125	117	96	11.3047	7.24812	7.43035	1.05046	1.20085	0.926862
ENSMUSG00000001227	51.1598	4.51808	3	1.0289e-09	8.2649e-09	Sema6b	chr17	-	56123085	56140343	3847	protein_coding	sema_domain_transmembrane_domain_(TM)_and_cytoplasmic_domain_(semaphorin)_6B	40	54	57	7	6	1	0.440896	0.607437	0.446122	0.061716	0.0646076	0.0101291
ENSMUSG00000070890	36.9228	3.04631	2.9989	1.8257e-08	1.2754e-07	Gm12794	chr4	+	101940407	101943183	1452	protein_coding	predicted_gene_12794	27	32	54	2	5	2	0.78849	0.953703	1.11977	0.0467181	0.142646	0.0536733
ENSMUSG00000086103	62.6661	5.76575	2.9979	2.6781e-10	2.2766e-09	Gm11832	chr4	-	11611139	11615007	432	antisense	predicted_gene_11832	35	47	118	8	5	5	3.43545	4.70808	8.2243	0.628099	0.479447	0.451005
ENSMUSG00000010476	326.154	38.0711	2.9833	3.3875e-29	1.0754e-27	Ebf3	chr7	-	137193673	137314445	5021	protein_coding	early_B_cell_factor_3	319	210	466	48	25	46	2.69401	1.80992	2.79445	0.324245	0.206255	0.356995
ENSMUSG00000029095	291.985	34.5552	2.9724	2.5685e-28	7.8223e-27	Ablim2	chr5	+	35757880	35884973	3564	protein_coding	actin-binding_LIM_protein_2	244	301	313	27	32	46	2.90303	3.65476	2.64428	0.25695	0.371935	0.502939
ENSMUSG00000002799	1038.96	125.793	2.9687	2.4724e-40	1.4118e-38	Jag2	chr12	-	112908590	112929495	4054	protein_coding	jagged_2	802	1108	1156	176	129	86	8.3886	11.8273	8.58569	1.47249	1.31814	0.826627
ENSMUSG00000069892	618.263	74.545	2.9556	4.4665e-30	1.4882e-28	9930111J21Rik2	chr11	-	49015874	49051242	5985	protein_coding	RIKEN_cDNA_9930111J21_gene_2	686	443	700	68	98	59	4.86025	3.20309	3.52156	0.38536	0.678292	0.384134
ENSMUSG00000037071	10723.2	1335.72	2.9547	4.3795e-57	5.0682e-55	Scd1	chr19	-	44394451	44407709	4836	protein_coding	stearoyl-Coenzyme_A_desaturase_1	9976	10753	10461	1301	1538	1224	87.472	96.2218	65.131	9.12459	13.1742	9.86257
ENSMUSG00000028312	9064.54	1151.74	2.9515	4.8991e-112	2.1806e-109	Smc2	chr4	+	52439243	52488260	5404	protein_coding	structural_maintenance_of_chromosomes_2	7495	7568	12419	1458	1142	964	58.8105	60.6032	69.1946	9.15091	8.75398	6.95115
ENSMUSG00000044037	915.118	111.988	2.9368	1.318e-31	4.8269e-30	Als2cl	chr9	+	110879870	110900530	5150	protein_coding	ALS2_C-terminal_like	683	884	1186	142	138	64	5.62357	7.42805	6.93391	0.935197	1.11001	0.484248
ENSMUSG00000086040	638.003	80.9683	2.9268	9.274e-53	8.8455e-51	Wipf3	chr6	+	54429603	54503768	4516	protein_coding	WAS/WASL_interacting_protein_family_member_3	522	473	969	95	76	79	4.90135	4.53249	6.46057	0.713496	0.697131	0.681661
ENSMUSG00000038349	174.639	18.2381	2.9247	2.2713e-11	2.1393e-10	Plcl1	chr1	+	55405921	55754285	6580	protein_coding	phospholipase_C-like_1	118	230	155	20	29	6	0.760422	1.51263	0.709262	0.103092	0.182569	0.0355321
ENSMUSG00000022286	91.183	10.2182	2.9181	6.1455e-14	7.2178e-13	Grhl2	chr15	+	37233036	37363569	4947	protein_coding	grainyhead-like_2_(Drosophila)	61	76	146	8	10	13	0.522862	0.664816	0.888611	0.0548492	0.0837361	0.102399
ENSMUSG00000025494	46.898	4.33889	2.9126	3.31e-09	2.5212e-08	Sigirr	chr7	-	141091175	141100546	1990	protein_coding	single_immunoglobulin_and_toll-interleukin_1_receptor_(TIR)_domain	46	39	54	9	3	2	0.980175	0.848089	0.817037	0.153395	0.0624486	0.0391626
ENSMUSG00000025784	25.2768	1.71491	2.8906	2.2054e-06	1.1776e-05	Clec3b	chr9	+	123150946	123157430	990	protein_coding	C-type_lectin_domain_family_3_member_b	23	27	23	0	2	3	0.985125	1.18021	0.699509	0	0.0836854	0.118081
ENSMUSG00000018217	3795.33	507.157	2.8846	1.2851e-125	8.2623e-123	Pmp22	chr11	+	63128982	63159547	1822	protein_coding	peripheral_myelin_protein_22	3276	3442	4602	556	538	461	76.242	81.7509	76.05	10.3502	12.2317	9.85934
ENSMUSG00000090891	103.219	11.6187	2.8697	5.2004e-13	5.6141e-12	D6Ertd527e	chr6	+	87104826	87112251	1395	protein_coding	DNA_segment_Chr_6_ERATO_Doi_527_expressed	64	94	161	21	9	7	1.94538	2.91597	3.47498	0.510584	0.267253	0.195532
ENSMUSG00000023909	1407.62	186.847	2.8642	2.2417e-53	2.1499e-51	Paqr4	chr17	-	23736186	23740330	2507	protein_coding	progestin_and_adipoQ_receptor_family_member_IV	1002	1339	1925	236	197	144	16.9478	23.113	23.1194	3.19286	3.25512	2.23822
ENSMUSG00000035201	11.2327	0	2.8633	5.78e-05	0.00024241	B020004J07Rik	chr4	-	101834969	101844023	1976	protein_coding	RIKEN_cDNA_B020004J07_gene	11	10	12	0	0	0	0.23605	0.218999	0.18285	0	0	0
ENSMUSG00000028782	1028.59	111.615	2.8624	1.1287e-10	1.0017e-09	Bai2	chr4	+	129984870	130022633	5170	protein_coding	brain-specific_angiogenesis_inhibitor_2	1028	1066	850	107	163	66	8.43143	8.92271	4.95027	0.701965	1.30603	0.497449
ENSMUSG00000094595	71.8291	8.22514	2.8487	3.9145e-12	3.9052e-11	Fsbp	chr4	+	11579665	11587591	4358	protein_coding	fibrinogen_silencer_binding_protein	75	55	83	9	11	5	0.729748	0.546142	0.573445	0.070045	0.104559	0.0447072
ENSMUSG00000058057	14.0235	0.36189	2.8484	4.0081e-05	0.00017273	Mettl7a3	chr15	+	100334929	100340341	1618	protein_coding	methyltransferase_like_7A3	7	13	24	0	1	0	0.18345	0.347692	0.446615	0	0.0256021	0
ENSMUSG00000030353	640.677	87.0405	2.8461	2.3152e-61	3.0679e-59	Tead4	chr6	-	128224288	128300823	3076	protein_coding	TEA_domain_family_member_4	565	547	809	85	98	82	7.78863	7.6954	7.91887	0.937248	1.31976	1.03878
ENSMUSG00000078202	495.247	62.4732	2.8458	3.6534e-20	6.9009e-19	Nrarp	chr2	+	25180758	25183339	2582	protein_coding	Notch-regulated_ankyrin_repeat_protein	486	442	526	67	91	31	7.9814	7.40792	6.13381	0.880118	1.45996	0.467843
ENSMUSG00000004540	29.0234	2.22798	2.8443	1.2653e-06	6.9905e-06	Psg17	chr7	-	18813937	18821607	2100	protein_coding	pregnancy_specific_glycoprotein_17	22	24	43	2	0	5	0.444224	0.494563	0.616524	0.0323023	0	0.0927782
ENSMUSG00000006179	64.6227	6.75947	2.8343	8.7353e-10	7.0792e-09	Prss16	chr13	-	22002176	22009742	2152	protein_coding	protease_serine_16_(thymus)	51	54	92	15	4	3	1.00491	1.08588	1.2872	0.236413	0.0769968	0.0543218
ENSMUSG00000038523	28.7449	2.13253	2.8245	2.0433e-06	1.0961e-05	1700003F12Rik	chr2	+	154547085	154550003	704	protein_coding	RIKEN_cDNA_1700003F12_gene	15	33	39	5	1	1	0.903478	2.02848	1.66799	0.24089	0.0588413	0.0553506
ENSMUSG00000086947	11.089	0	2.8188	7.7487e-05	0.00031927	4930522O17Rik	chr4	+	53246196	53251115	447	antisense	RIKEN_cDNA_4930522O17_gene	11	11	10	0	0	0	1.04348	1.06492	0.673586	0	0	0
ENSMUSG00000015222	64.0616	6.98829	2.8125	1.6866e-09	1.3206e-08	Map2	chr1	+	66175273	66442583	6258	protein_coding	microtubule-associated_protein_2	64	65	55	7	11	3	0.433654	0.449477	0.264623	0.0379389	0.0728135	0.0186802
ENSMUSG00000047793	140.662	17.8625	2.8065	1.1094e-17	1.7555e-16	Sned1	chr1	+	93235841	93301065	9147	protein_coding	sushi_nidogen_and_EGF-like_domains_1	97	120	217	27	16	13	0.449668	0.567718	0.714302	0.100117	0.0724596	0.0553809
ENSMUSG00000028068	3572.35	491.368	2.8039	2.0143e-43	1.3397e-41	Iqgap3	chr3	+	88082051	88121048	5676	protein_coding	IQ_motif_containing_GTPase_activating_protein_3	3606	2453	4719	651	521	349	26.939	18.7019	25.0327	3.8901	3.80233	2.39595
ENSMUSG00000025900	10.8468	0	2.7986	8.8024e-05	0.00035886	Rp1	chr1	-	4343507	4360314	7508	protein_coding	retinitis_pigmentosa_1_(human)	12	8	12	0	0	0	0.0677729	0.0461101	0.0481236	0	0	0
ENSMUSG00000034107	19.4495	0.991128	2.7924	2.5011e-05	0.0001119	Ano7	chr1	+	93373930	93404303	3984	protein_coding	anoctamin_7	11	19	30	0	0	3	0.117077	0.206378	0.226727	0	0	0.0293425
ENSMUSG00000021485	759.442	106.15	2.7902	1.2277e-51	1.1158e-49	Mxd3	chr13	-	55325168	55329758	1742	protein_coding	Max_dimerization_protein_3	669	634	981	142	110	77	16.2846	15.7497	16.9559	2.76479	2.61577	1.72241
ENSMUSG00000053797	14.2746	0.36189	2.7889	6.4134e-05	0.00026736	Krt16	chr11	-	100246091	100248902	1565	protein_coding	keratin_16	20	11	9	0	1	0	0.541894	0.304164	0.173153	0	0.0264692	0
ENSMUSG00000056413	290.381	38.4935	2.7843	6.2421e-20	1.1601e-18	Adap1	chr5	-	139271876	139325622	2557	protein_coding	ArfGAP_with_dual_PH_domains_1	265	234	374	44	54	19	4.39455	3.96018	4.40394	0.583639	0.874818	0.289546
ENSMUSG00000038917	52.8305	6.0538	2.7787	2.6519e-10	2.2566e-09	3930402G23Rik	chr8	-	10924427	10928457	2847	lincRNA	RIKEN_cDNA_3930402G23_gene	46	40	75	9	5	5	0.685124	0.607999	0.793185	0.10722	0.0727507	0.0684349
ENSMUSG00000026726	279.607	39.0966	2.7747	2.5374e-35	1.1323e-33	Cubn	chr2	-	13276338	13491924	11373	protein_coding	cubilin_(intrinsic_factor-cobalamin_receptor)	227	226	400	42	39	39	0.846349	0.859931	1.05898	0.125255	0.142051	0.133624
ENSMUSG00000039621	50.4489	5.6884	2.7734	3.7631e-09	2.8533e-08	Prex1	chr2	-	166566342	166713832	6533	protein_coding	phosphatidylinositol-345-trisphosphate-dependent_Rac_exchange_factor_1	49	37	66	5	9	3	0.31804	0.245086	0.304181	0.0259585	0.0570669	0.0178938
ENSMUSG00000079330	15.6733	0.723781	2.7664	4.1601e-05	0.00017862	Lemd1	chr1	+	132191431	132259227	5271	protein_coding	LEM_domain_containing_1	14	11	23	0	2	0	0.112625	0.0903087	0.131382	0	0.0157178	0
ENSMUSG00000028435	180.81	19.8271	2.7563	2.175e-08	1.5036e-07	Aqp3	chr4	-	41092722	41098183	1765	protein_coding	aquaporin_3	120	231	174	4	16	39	2.88294	5.66366	2.96828	0.0768666	0.375517	0.861024
ENSMUSG00000039431	343.152	47.0135	2.7543	7.4385e-25	1.9101e-23	Mtmr7	chr8	-	40551095	40634797	2799	protein_coding	myotubularin_related_protein_7	338	317	347	75	41	32	5.1205	4.90102	3.73274	0.908826	0.606786	0.445494
ENSMUSG00000044716	636.683	89.1552	2.7484	3.1364e-27	8.9694e-26	Dok7	chr5	+	35056813	35087839	2779	protein_coding	docking_protein_7	547	547	820	64	74	133	8.34637	8.51783	8.88436	0.781112	1.10306	1.86491
ENSMUSG00000072115	152.345	21.0574	2.74	9.5256e-22	1.9874e-20	Ang	chr14	+	51091077	51102007	1096	protein_coding	angiogenin_ribonuclease_RNase_A_family_5	114	130	222	24	19	22	4.41055	5.1329	6.09878	0.742716	0.718121	0.782181
ENSMUSG00000045664	899.914	130.954	2.7382	4.3741e-54	4.3142e-52	Cdc42ep2	chr19	-	5917556	5924816	1491	protein_coding	CDC42_effector_protein_(Rho_GTPase_binding)_2	707	949	999	147	128	128	20.1067	27.5435	20.1738	3.34397	3.55621	3.34524
ENSMUSG00000032202	1705.54	244.408	2.7359	6.142e-35	2.6789e-33	Rab27a	chr9	+	73044854	73097629	3168	protein_coding	RAB27A_member_RAS_oncogene_family	1378	1528	2232	200	193	354	18.4443	20.8722	21.2134	2.14125	2.52364	4.35425
ENSMUSG00000040747	77.0169	9.24779	2.7357	7.1061e-10	5.7858e-09	Cd53	chr3	-	106758861	106790149	2802	protein_coding	CD53_antigen	38	93	101	9	12	7	0.575062	1.4363	1.08531	0.108942	0.177406	0.0973475
ENSMUSG00000027715	5165.04	750.658	2.7351	3.7954e-48	3.1225e-46	Ccna2	chr3	-	36564866	36572150	2964	protein_coding	cyclin_A2	4158	4054	7616	901	855	550	59.4847	59.1883	77.3659	10.3102	11.9493	7.23069
ENSMUSG00000041827	955.545	137.999	2.7337	1.7926e-38	9.5159e-37	Oasl1	chr5	+	114923240	114937915	2181	protein_coding	2'-5'_oligoadenylate_synthetase-like_1	859	903	1056	146	172	102	16.7008	17.9169	14.5784	2.27049	3.26684	1.82238
ENSMUSG00000024936	17.4266	0.864157	2.7302	3.8869e-05	0.00016809	Kcnk7	chr19	+	5704367	5707101	1226	protein_coding	potassium_channel_subfamily_K_member_7	16	17	18	3	0	0	0.553386	0.600051	0.442062	0.0829952	0	0
ENSMUSG00000049916	168.628	23.3574	2.7232	1.261e-19	2.2684e-18	2610318N02Rik	chr16	-	17113399	17125106	1265	protein_coding	RIKEN_cDNA_2610318N02_gene	143	140	227	31	28	13	4.79341	4.78925	5.40302	0.831177	0.9169	0.40045
ENSMUSG00000020788	11509.8	1708.74	2.7215	1.5715e-73	2.7836e-71	Atp2a3	chr11	+	72961169	72993044	4606	protein_coding	ATPase_Ca++_transporting_ubiquitous	8049	11776	14745	2137	1592	1565	74.0998	110.638	96.3877	15.7363	14.3177	13.2399
ENSMUSG00000023206	310.028	44.0367	2.7192	3.9222e-26	1.0655e-24	Il15ra	chr2	+	11705287	11733986	2315	protein_coding	interleukin_15_receptor_alpha_chain	195	326	416	55	35	47	3.57176	6.09392	5.41057	0.805812	0.626285	0.791119
ENSMUSG00000029838	33.5568	1.29989	2.7181	9.0435e-05	0.00036808	Ptn	chr6	-	36715663	36811361	2021	protein_coding	pleiotrophin	37	49	2	2	2	0	0.776308	1.0492	0.0297965	0.0335649	0.0409938	0
ENSMUSG00000044244	297.357	43.0132	2.7123	5.4985e-33	2.1693e-31	Il20rb	chr9	-	100457719	100486788	2793	protein_coding	interleukin_20_receptor_beta	224	293	374	58	38	38	3.40076	4.5397	4.03182	0.704335	0.563595	0.530161
ENSMUSG00000043263	45.4828	4.20582	2.7104	3.7873e-06	1.9371e-05	Pyhin1	chr1	+	173630859	173647928	3497	protein_coding	pyrin_and_HIN_domain_family_member_1	20	42	82	1	9	2	0.242512	0.519737	0.706023	0.00969899	0.106611	0.0222859
ENSMUSG00000048327	3099.01	457.126	2.7073	1.4818e-41	9.0254e-40	Ckap2l	chr2	-	129268210	129297212	3137	protein_coding	cytoskeleton_associated_protein_2-like	2535	2493	4423	562	531	312	34.2659	34.3904	42.4525	6.07637	7.01188	3.87557
ENSMUSG00000073497	30.5216	2.97247	2.7027	1.424e-06	7.805e-06	AA792892	chr5	+	94339749	94385010	1842	protein_coding	expressed_sequence_AA792892	17	37	37	3	4	2	0.391344	0.869245	0.604802	0.05524	0.0899549	0.0423093
ENSMUSG00000015053	153.606	20.8099	2.6981	1.7084e-14	2.1123e-13	Gata2	chr6	+	88193891	88207030	3241	protein_coding	GATA_binding_protein_2	154	136	160	28	27	9	2.01484	1.81589	1.48642	0.293023	0.345096	0.108208
ENSMUSG00000015090	249.002	31.7015	2.6965	1.105e-10	9.8165e-10	Ptgds	chr2	-	25466709	25470046	1327	protein_coding	prostaglandin_D2_synthase_(brain)	79	353	314	29	28	40	2.52438	11.5115	7.12459	0.741224	0.874061	1.17458
ENSMUSG00000016262	2197.44	331.613	2.6928	7.2227e-59	8.9557e-57	Sertad4	chr1	-	192844431	192855752	3403	protein_coding	SERTA_domain_containing_4	2221	1861	2386	347	369	297	27.6749	23.6654	21.111	3.45852	4.49179	3.40087
ENSMUSG00000053675	2236.87	340.833	2.6684	2.7898e-45	2.0521e-43	Tgm5	chr2	-	121046111	121085841	2613	protein_coding	transglutaminase_5	1867	1727	3244	392	397	255	30.2973	28.6011	37.3803	5.08825	6.2937	3.80273
ENSMUSG00000001403	5793.67	892.032	2.6676	4.3173e-65	6.2454e-63	Ube2c	chr2	+	164769898	164778822	2191	protein_coding	ubiquitin-conjugating_enzyme_E2C	4879	4588	8172	1059	972	712	94.4251	90.6173	112.302	16.3937	18.3772	12.6629
ENSMUSG00000021876	3134.56	488.142	2.6629	3.4215e-95	1.1422e-92	Rnase4	chr14	+	51091077	51106151	1819	protein_coding	ribonuclease_RNase_A_family_4	2691	2952	3663	512	515	467	62.7307	70.2285	60.6324	9.54684	11.7281	10.0041
ENSMUSG00000021697	511.892	77.5323	2.6577	6.6685e-33	2.619e-31	Depdc1b	chr13	+	108316332	108407782	2563	protein_coding	DEP_domain_containing_1B	432	434	679	100	89	50	7.14717	7.32776	7.97668	1.32335	1.43845	0.76018
ENSMUSG00000037005	29.4235	2.56826	2.6565	1.0717e-05	5.0871e-05	Xpnpep2	chrX	+	48108725	48136981	3498	protein_coding	X-prolyl_aminopeptidase_(aminopeptidase_P)_2_membrane-bound	10	37	43	4	3	1	0.121221	0.457733	0.370126	0.0387849	0.0355268	0.0111397
ENSMUSG00000038146	487.688	73.7896	2.6545	1.4471e-30	5.0141e-29	Notch3	chr17	-	32120820	32166880	8044	protein_coding	notch_3	485	457	477	65	70	90	2.55663	2.45852	1.78545	0.274071	0.36048	0.435979
ENSMUSG00000033214	90.5778	12.4768	2.6477	2.2302e-12	2.2719e-11	Slitrk5	chr14	+	111675115	111683134	4806	protein_coding	SLIT_and_NTRK-like_family_member_5	75	101	87	13	15	10	0.661723	0.909426	0.54505	0.0917449	0.129289	0.0810796
ENSMUSG00000029019	14.6281	0.288052	2.645	0.00019094	0.00073527	Nppb	chr4	+	147985788	147987205	781	protein_coding	natriuretic_peptide_type_B	26	8	6	1	0	0	1.41163	0.443271	0.231314	0.0434281	0	0
ENSMUSG00000049858	2065.58	327.23	2.6349	2.6522e-75	5.0042e-73	Suox	chr10	-	128669887	128673918	2349	protein_coding	sulfite_oxidase	1744	1782	2694	332	367	299	31.482	32.8288	34.5315	4.79377	6.47199	4.96002
ENSMUSG00000055333	139.086	19.6019	2.6299	1.6494e-12	1.7073e-11	Fat2	chr11	-	55250609	55336564	14528	protein_coding	FAT_tumor_suppressor_homolog_2_(Drosophila)	159	107	140	19	29	11	0.464077	0.318719	0.29015	0.0443578	0.0826888	0.0295041
ENSMUSG00000075420	739.53	114.646	2.628	6.2231e-32	2.3083e-30	Smim6	chr11	+	115912017	115913920	978	protein_coding	small_integral_membrane_protein_6	631	662	920	84	113	150	27.3583	29.292	28.3237	2.91315	4.78624	5.97651
ENSMUSG00000020251	45.6575	5.3084	2.622	2.0073e-07	1.2308e-06	Glt8d2	chr10	-	82650433	82690650	2963	protein_coding	glycosyltransferase_8_domain_containing_2	38	41	58	11	5	1	0.543814	0.598801	0.589382	0.125917	0.0699026	0.0131511
ENSMUSG00000085071	13.5391	0.692266	2.6149	0.00011902	0.00047474	Gm14066	chr2	-	139256876	139677714	2057	processed_transcript	predicted_gene_14066	12	15	12	0	1	1	0.247369	0.315564	0.17565	0	0.0201382	0.0189435
ENSMUSG00000043822	1114.75	176.079	2.6103	8.0623e-40	4.5146e-38	Adamtsl5	chr10	-	80339110	80348412	4104	protein_coding	ADAMTS-like_5	1097	851	1389	238	183	125	11.3344	8.9733	10.1905	1.96694	1.84713	1.18686
ENSMUSG00000085583	51.9446	6.4265	2.6082	5.9546e-08	3.9051e-07	Gm15676	chr7	-	126800790	126809108	799	antisense	predicted_gene_15676	28	68	57	8	5	7	1.48597	3.68292	2.14797	0.339598	0.259226	0.341387
ENSMUSG00000045165	2909.26	356.233	2.5936	2.6715e-07	1.6125e-06	AI467606	chr7	+	127091436	127094049	1918	protein_coding	expressed_sequence_AI467606	2249	2896	3533	226	191	672	49.721	65.3401	55.462	3.99652	4.12515	13.6526
ENSMUSG00000030218	2246.46	361.08	2.588	9.6628e-40	5.3761e-38	Mgp	chr6	-	136872436	136875805	598	protein_coding	matrix_Gla_protein	1635	2284	2806	437	408	265	115.935	165.282	141.282	24.7858	28.2627	17.2679
ENSMUSG00000058624	1686.98	275.939	2.5772	3.1012e-52	2.8788e-50	Gda	chr19	-	21391307	21473445	5428	protein_coding	guanine_deaminase	1485	1676	1791	261	290	290	11.6007	13.3618	9.93474	1.63088	2.21316	2.08187
ENSMUSG00000026683	1826.17	296.772	2.5767	2.5782e-43	1.7082e-41	Nuf2	chr1	-	169497934	169531464	2405	protein_coding	NUF2_NDC80_kinetochore_complex_component_homolog_(S._cerevisiae)	1516	1452	2599	394	312	213	26.729	26.1265	32.5381	5.55653	5.37396	3.45112
ENSMUSG00000025185	790.7	129.428	2.5764	9.2507e-50	7.8717e-48	Loxl4	chr19	-	42593982	42612813	3738	protein_coding	lysyl_oxidase-like_4	765	656	928	134	146	115	8.67803	7.59442	7.47497	1.21587	1.61796	1.19882
ENSMUSG00000051375	1830.04	295.871	2.5743	7.0645e-35	3.0506e-33	Pcdh1	chr18	-	38185915	38212053	5415	protein_coding	protocadherin_1	1910	1452	2042	286	369	242	14.9566	11.6037	11.3542	1.79139	2.82282	1.74145
ENSMUSG00000026873	971.236	158.809	2.5718	1.0255e-54	1.0533e-52	Phf19	chr2	-	34893757	34914026	3741	protein_coding	PHD_finger_protein_19	869	815	1229	220	114	164	9.84988	9.42757	9.89157	1.99461	1.26233	1.70825
ENSMUSG00000021765	342.165	51.498	2.5654	1.7702e-13	1.9967e-12	Fst	chr13	-	114452262	114458730	2337	protein_coding	follistatin	434	227	335	49	75	31	7.87462	4.20337	4.31606	0.711147	1.3294	0.51689
ENSMUSG00000035085	158.833	25.3263	2.5573	1.0539e-20	2.0649e-19	1700020L24Rik	chr11	+	83437677	83441233	949	protein_coding	RIKEN_cDNA_1700020L24_gene	141	144	187	25	30	22	6.30016	6.56638	5.93303	0.893503	1.30951	0.903341
ENSMUSG00000032548	936.145	155.081	2.5566	1.3404e-54	1.3607e-52	Slco2a1	chr9	+	102988712	103096002	7122	protein_coding	solute_carrier_organic_anion_transporter_family_member_2a1	747	958	1065	194	139	148	4.44752	5.82095	4.50245	0.923894	0.808477	0.809757
ENSMUSG00000037628	565.73	93.3504	2.5472	1.2432e-36	5.9123e-35	Cdkn3	chr14	+	46760541	46771525	773	protein_coding	cyclin-dependent_kinase_inhibitor_3	498	456	755	124	99	66	27.318	25.5279	29.4082	5.44082	5.30531	3.32705
ENSMUSG00000015962	12.5303	0.692266	2.5463	0.00018405	0.00071047	1700016C15Rik	chr1	+	177729814	177753324	768	protein_coding	RIKEN_cDNA_1700016C15_gene	11	12	14	0	1	1	0.607338	0.676161	0.548868	0	0.0539378	0.0507381
ENSMUSG00000021097	45.4167	5.5057	2.5444	2.3503e-06	1.2485e-05	Clmn	chr12	-	104763114	104865076	11962	protein_coding	calmin	35	31	76	3	11	2	0.124069	0.112147	0.191298	0.00850628	0.0380929	0.0065151
ENSMUSG00000013338	12.3167	0.618428	2.5423	0.00020079	0.00077044	Fer1l4	chr2	-	156019139	156052947	6106	protein_coding	fer-1-like_4_(C._elegans)	8	11	19	1	0	1	0.0555561	0.0779589	0.093691	0.00555476	0	0.00638173
ENSMUSG00000032783	1377.93	229.061	2.5402	3.2596e-38	1.6941e-36	Troap	chr15	+	99074973	99083407	2264	protein_coding	trophinin_associated_protein	1028	1093	2133	298	236	175	19.2538	20.8917	28.3671	4.46439	4.31808	3.01201
ENSMUSG00000037279	11.3805	0	2.54	0.00041408	0.0014897	Ovol2	chr2	-	144305175	144332146	1547	protein_coding	ovo-like_2_(Drosophila)	5	4	30	0	0	0	0.13705	0.111892	0.583891	0	0	0
ENSMUSG00000038811	34.593	3.28474	2.5373	2.758e-05	0.00012254	Gngt2	chr11	+	95837216	95845734	1587	protein_coding	guanine_nucleotide_binding_protein_(G_protein)_gamma_transducing_activity_polypeptide_2	47	17	38	9	1	1	1.2558	0.463556	0.720954	0.192348	0.0261022	0.0245538
ENSMUSG00000036882	368.033	60.2492	2.5335	3.8878e-26	1.0578e-24	Arhgap33	chr7	-	30522226	30534180	4280	protein_coding	Rho_GTPase_activating_protein_33	245	337	547	76	43	69	2.42729	3.40735	3.84808	0.602271	0.416178	0.628204
ENSMUSG00000025504	1188.12	197.328	2.5334	5.5242e-34	2.267e-32	Eps8l2	chr7	+	141338880	141363020	3341	protein_coding	EPS8-like_2	1127	1231	1070	208	167	233	14.3036	15.9445	9.64291	2.11159	2.07059	2.71753
ENSMUSG00000038354	553.003	91.4286	2.5333	5.49e-31	1.9175e-29	Ankrd35	chr3	+	96670131	96691009	3488	protein_coding	ankyrin_repeat_domain_35	410	569	670	98	66	119	4.98432	7.05937	5.78361	0.952954	0.78383	1.32943
ENSMUSG00000038732	1703.39	283.755	2.5329	1.9184e-34	8.1024e-33	Mboat1	chr13	+	30136498	30246717	2896	protein_coding	membrane_bound_O-acyltransferase_domain_containing_1	1495	1594	1958	305	356	203	21.8898	23.8188	20.3571	3.5721	5.09221	2.73145
ENSMUSG00000079103	22.3697	2.33334	2.5315	1.723e-05	7.894e-05	Tgm7	chr2	-	121093565	121109795	2151	protein_coding	transglutaminase_7	21	18	28	1	2	4	0.413978	0.362128	0.391939	0.0157682	0.0385163	0.0724627
ENSMUSG00000082676	88.941	13.4714	2.5308	1.0964e-12	1.1528e-11	Gm11843	chr4	-	12131551	12131975	425	pseudogene	predicted_gene_11843	76	93	91	17	10	15	7.58269	9.46943	6.44694	1.35669	0.974688	1.3753
ENSMUSG00000045328	2555.32	424.721	2.5283	5.4662e-31	1.913e-29	Cenpe	chr3	+	135212563	135273540	7813	protein_coding	centromere_protein_E	2164	1875	3803	560	475	277	11.7446	10.3852	14.6558	2.43104	2.51843	1.38152
ENSMUSG00000024968	1790.07	296.48	2.527	3.3552e-28	1.0182e-26	Rcor2	chr19	+	7267325	7275225	2801	protein_coding	REST_corepressor_2	1058	2088	2201	286	273	349	16.0166	32.2587	23.6596	3.46318	4.03742	4.8552
ENSMUSG00000073177	8.80983	0	2.5235	0.00044419	0.0015866	Gm773	chrX	-	56189827	56212881	951	protein_coding	predicted_gene_773	7	7	13	0	0	0	0.312116	0.318528	0.411589	0	0	0
ENSMUSG00000027654	1278.31	217.799	2.5155	3.718e-47	2.988e-45	Fam83d	chr2	+	158768093	158786637	3328	protein_coding	family_with_sequence_similarity_83_member_D	1182	901	1812	276	216	182	15.0603	11.7158	16.3937	2.81286	2.68859	2.131
ENSMUSG00000045751	1839.11	315.321	2.5143	1.4369e-57	1.6968e-55	Mms22l	chr4	+	24496451	24602950	4478	protein_coding	MMS22-like_DNA_repair_protein	1602	1538	2398	384	342	245	15.1697	14.8629	16.1237	2.9085	3.16371	2.13195
ENSMUSG00000027954	605.711	101.859	2.511	1.7668e-31	6.3762e-30	Efna1	chr3	-	89271733	89281142	1632	protein_coding	ephrin_A1	457	675	647	114	83	118	11.8739	17.8984	11.9367	2.36923	2.10675	2.81745
ENSMUSG00000044201	642.436	107.449	2.5048	7.0326e-25	1.8113e-23	Cdc25c	chr18	-	34732997	34751533	1941	protein_coding	cell_division_cycle_25C	489	492	1006	147	116	70	10.6827	10.9691	15.6053	2.5687	2.47564	1.4053
ENSMUSG00000059895	781.666	129.059	2.5039	5.3159e-20	9.9654e-19	Ptp4a3	chr15	+	73723145	73758766	3808	protein_coding	protein_tyrosine_phosphatase_4a3	768	725	789	129	180	81	8.55191	8.23893	6.23851	1.14899	1.95808	0.828864
ENSMUSG00000002012	11.3233	0.36189	2.5019	0.00040026	0.0014439	Pnck	chrX	-	73655994	73660117	1536	protein_coding	pregnancy_upregulated_non-ubiquitously_expressed_CaM_kinase	16	8	8	0	1	0	0.4417	0.225387	0.156819	0	0.0269689	0
ENSMUSG00000054161	334.118	56.1006	2.5002	2.9803e-23	6.8796e-22	Fam83e	chr7	+	45721212	45729492	2908	protein_coding	family_with_sequence_similarity_83_member_E	214	312	500	51	56	64	3.12046	4.64291	5.17698	0.594837	0.797716	0.857592
ENSMUSG00000038508	724.962	120.19	2.4992	6.9044e-20	1.2764e-18	Gdf15	chr8	-	70629393	70632456	1545	protein_coding	growth_differentiation_factor_15	757	412	1046	117	155	92	20.7762	11.5398	20.3847	2.5685	4.15583	2.32036
ENSMUSG00000027883	2072.17	358.775	2.4984	2.5683e-52	2.397e-50	Gpsm2	chr3	-	108678638	108722309	3498	protein_coding	G-protein_signalling_modulator_2_(AGS3-like_C._elegans)	1618	1753	2944	413	397	291	19.6136	21.6866	25.3407	4.00454	4.70138	3.24167
ENSMUSG00000027204	359.575	57.7015	2.4966	5.1012e-15	6.5594e-14	Fbn1	chr2	-	125300594	125507993	11971	protein_coding	fibrillin_1	454	275	302	89	53	39	1.60814	0.994105	0.759587	0.252163	0.1834	0.126949
ENSMUSG00000079455	44.263	5.12311	2.4918	1.4784e-05	6.8438e-05	Gm16026	chr1	+	85266698	85285491	2741	pseudogene	predicted_pseudogene_16026	14	40	89	2	8	5	0.21658	0.631511	0.977646	0.0247482	0.120903	0.0710814
ENSMUSG00000038679	232.682	37.8856	2.4899	2.1659e-16	3.0792e-15	Trps1	chr15	-	50654752	50890463	9859	protein_coding	trichorhinophalangeal_syndrome_I_(human)	207	251	215	55	39	24	0.8903	1.10172	0.656608	0.189213	0.163865	0.0948579
ENSMUSG00000042988	36.6183	4.23354	2.4846	7.4003e-06	3.6125e-05	Notum	chr11	-	120653788	120661175	2212	protein_coding	notum_pectinacetylesterase_homolog_(Drosophila)	43	29	34	10	1	3	0.824294	0.567339	0.462801	0.153333	0.0187271	0.0528483
ENSMUSG00000026779	1427.52	251.713	2.4812	2.6679e-76	5.2036e-74	Mastl	chr2	-	23115606	23156024	5590	protein_coding	microtubule_associated_serine/threonine_kinase-like	1209	1181	1930	320	240	220	9.17093	9.14257	10.3955	1.9416	1.7785	1.53358
ENSMUSG00000033952	2905.36	505.996	2.4799	6.2887e-43	4.0886e-41	Aspm	chr1	+	139454773	139494090	9866	protein_coding	asp_(abnormal_spindle)-like_microcephaly_associated_(Drosophila)	2646	2291	3823	748	455	381	11.3723	10.0488	11.6671	2.57148	1.9104	1.5048
ENSMUSG00000021118	1028.05	179.718	2.4787	2.2955e-40	1.3239e-38	Plek2	chr12	-	78888691	78906964	1583	protein_coding	pleckstrin_2	915	842	1338	161	216	167	24.5098	23.0177	25.4493	3.44959	5.65233	4.11084
ENSMUSG00000028749	12.9745	0	2.478	0.00057755	0.0020172	Pla2g2f	chr4	-	138750533	138757626	2465	protein_coding	phospholipase_A2_group_IIF	1	19	20	0	0	0	0.0172021	0.333554	0.244295	0	0	0
ENSMUSG00000032015	8.52102	0	2.4737	0.0005806	0.0020262	Pou2f3	chr9	-	43123939	43210369	2610	protein_coding	POU_domain_class_2_transcription_factor_3	8	8	9	0	0	0	0.129972	0.132642	0.103825	0	0	0
ENSMUSG00000031004	9423.97	1641.27	2.4704	2.874e-34	1.1964e-32	Mki67	chr7	-	135689788	135716379	10075	protein_coding	antigen_identified_by_monoclonal_antibody_Ki_67	7850	7716	13049	2443	1592	1094	33.0387	33.1419	38.9972	8.22433	6.54565	4.23124
ENSMUSG00000068735	72.4923	11.1282	2.4699	3.344e-10	2.8248e-09	Trp53i11	chr2	+	93187548	93201759	2899	protein_coding	transformation_related_protein_53_inducible_protein_11	61	59	100	14	5	16	0.892237	0.880712	1.03861	0.163796	0.0714458	0.215064
ENSMUSG00000090222	30.4892	3.77009	2.468	8.9317e-06	4.2949e-05	Gm16340	chr1	-	173775837	173802720	2164	pseudogene	predicted_gene_16340	24	32	34	2	7	2	0.470276	0.639916	0.473067	0.0313469	0.133997	0.0360137
ENSMUSG00000042182	211.135	36.2852	2.4628	3.7737e-24	9.2135e-23	Bend6	chr1	-	33852052	33907816	2487	protein_coding	BEN_domain_containing_6	211	180	231	43	35	34	3.59754	3.13204	2.79664	0.586428	0.582971	0.532719
ENSMUSG00000055022	14.0029	0.330376	2.4624	0.00057101	0.0019964	Cntn1	chr15	+	92051165	92341967	5671	protein_coding	contactin_1	2	9	37	0	0	1	0.0149544	0.0686772	0.196446	0	0	0.00687125
ENSMUSG00000029177	3330.84	589.289	2.4601	9.8443e-44	6.7544e-42	Cenpa	chr5	+	30666777	30674827	1354	protein_coding	centromere_protein_A	2980	2666	4403	793	611	423	93.3247	85.2063	97.9109	19.8645	18.6929	12.1735
ENSMUSG00000085786	63.3715	9.6447	2.452	3.9759e-09	3.0073e-08	Gm15987	chr6	-	128951204	128975029	2231	antisense	predicted_gene_15987	75	44	67	13	9	8	1.42548	0.85346	0.904224	0.197636	0.167108	0.139729
ENSMUSG00000047878	2725.73	485.998	2.4518	1.5761e-46	1.216e-44	A4galt	chr15	-	83226726	83251774	2128	protein_coding	alpha_14-galactosyltransferase	2074	2868	3133	509	401	588	41.3272	58.3227	44.3292	8.11275	7.80598	10.7672
ENSMUSG00000051457	138.337	21.2806	2.4508	2.7026e-09	2.0815e-08	Spn	chr7	-	127132232	127137823	3743	protein_coding	sialophorin	185	97	114	31	25	10	2.0958	1.12146	0.917035	0.280908	0.276678	0.104106
ENSMUSG00000000223	46.3554	6.89374	2.4499	3.966e-08	2.6571e-07	Drp2	chrX	+	134404551	134456573	7135	protein_coding	dystrophin_related_protein_2	39	48	49	7	8	6	0.231777	0.291123	0.206777	0.0332756	0.0464463	0.0327682
ENSMUSG00000003469	156.971	26.7818	2.4477	6.9126e-19	1.1834e-17	Phyhip	chr14	+	70457476	70468832	2838	protein_coding	phytanoyl-CoA_hydroxylase_interacting_protein	133	154	177	30	20	33	1.98718	2.34822	1.87785	0.358535	0.291926	0.453103
ENSMUSG00000046179	920.611	163.301	2.4475	2.5498e-35	1.1349e-33	E2f8	chr7	-	48866429	48881596	3691	protein_coding	E2F_transcription_factor_8	705	785	1319	218	170	118	8.09923	9.20355	10.7597	2.00325	1.90792	1.24576
ENSMUSG00000036777	8191.13	1444.52	2.4471	2.6405e-30	8.9875e-29	Anln	chr9	-	22331214	22389206	5421	protein_coding	anillin_actin_binding_protein	7079	6718	10954	1847	1698	902	55.3721	53.6279	60.8407	11.5561	12.9752	6.48369
ENSMUSG00000072214	172.232	27.8612	2.4469	2.8192e-11	2.6297e-10	2019-09-05	chr16	-	18621811	18629938	2127	protein_coding	septin_5	147	155	213	35	40	10	2.93055	3.15351	3.01518	0.558114	0.779017	0.183201
ENSMUSG00000026605	3711.5	662.745	2.4413	2.1945e-38	1.1509e-36	Cenpf	chr1	-	189640599	189688086	11137	protein_coding	centromere_protein_F	3438	2884	4862	984	609	481	13.0899	11.2062	13.1446	2.99674	2.26519	1.68295
ENSMUSG00000056481	1671.29	291.481	2.4411	9.4182e-23	2.1041e-21	Cd248	chr19	+	5068078	5070637	2560	protein_coding	CD248_antigen_endosialin	2090	967	1886	390	275	241	34.6183	16.3462	22.1821	5.1671	4.44987	3.66836
ENSMUSG00000038943	6034.79	1080.88	2.4409	6.1048e-41	3.6045e-39	Prc1	chr7	+	80294450	80316259	3645	protein_coding	protein_regulator_of_cytokinesis_1	5288	4944	7973	1389	1191	756	61.5167	58.6963	65.8605	12.9249	13.5353	8.08201
ENSMUSG00000036768	1020.39	181.331	2.4392	2.5263e-32	9.5752e-31	Kif15	chr9	+	122951081	123018725	4815	protein_coding	kinesin_family_member_15	853	809	1447	260	180	125	7.51193	7.2708	9.04843	1.83147	1.54857	1.0116
ENSMUSG00000028367	31651.9	5800.44	2.4364	1.4305e-130	1.0347e-127	Txn1	chr4	-	57943373	57956411	1051	protein_coding	thioredoxin_1	27865	26604	40649	6280	5961	5552	1124.23	1095.4	1164.52	202.665	234.948	205.846
ENSMUSG00000015880	1546.33	276.368	2.4351	2.5439e-33	1.0222e-31	Ncapg	chr5	+	45669922	45700544	3973	protein_coding	non-SMC_condensin_I_complex_subunit_G	1126	1234	2423	349	296	208	12.0176	13.4408	18.3627	2.9794	3.08623	2.04005
ENSMUSG00000024989	2459.42	440.698	2.4345	1.9821e-35	8.9372e-34	Cep55	chr19	+	38055025	38074425	2761	protein_coding	centrosomal_protein_55	2070	2104	3243	529	521	302	31.7909	32.9769	35.3656	6.49847	7.81675	4.26222
ENSMUSG00000073792	1788.42	327.63	2.4322	1.5916e-87	4.5292e-85	Alg6	chr4	+	99715664	99763460	3947	protein_coding	asparagine-linked_glycosylation_6_(alpha-13-glucosyltransferase)	1514	1553	2312	379	338	291	16.2651	17.0269	17.6369	3.25682	3.54735	2.8729
ENSMUSG00000028212	1504.55	275.792	2.4277	1.8727e-71	3.1561e-69	Ccne2	chr4	+	11191351	11204779	3006	protein_coding	cyclin_E2	1171	1391	1971	286	256	305	16.5184	20.0248	19.7423	3.227	3.52781	3.95372
ENSMUSG00000027306	3423.29	624.011	2.4263	7.3717e-54	7.1489e-52	Nusap1	chr2	+	119618298	119651244	3526	protein_coding	nucleolar_and_spindle_associated_protein_1	2914	2604	4939	806	619	508	35.0434	31.9587	42.1752	7.75309	7.27215	5.61405
ENSMUSG00000032726	146.456	24.7671	2.4168	9.0989e-14	1.0509e-12	Bmp8a	chr4	-	123312645	123343252	2405	protein_coding	bone_morphogenetic_protein_8a	131	163	127	33	23	21	2.3097	2.93294	1.58997	0.465394	0.396157	0.340251
ENSMUSG00000032507	185.456	31.0089	2.4167	8.4959e-13	8.9927e-12	Fbxl2	chr9	-	113963637	114046191	3464	protein_coding	F-box_and_leucine-rich_repeat_protein_2	168	187	186	42	13	43	2.05651	2.33611	1.61672	0.411238	0.155461	0.483711
ENSMUSG00000097352	172.213	30.0866	2.4142	5.1071e-16	7.098e-15	C920009B18Rik	chr10	+	22306702	22321765	4535	pseudogene	RIKEN_cDNA__C920009B18_gene	162	140	213	30	41	20	1.51473	1.33592	1.41418	0.224371	0.374508	0.171849
ENSMUSG00000039057	24.0415	2.71593	2.4136	6.1164e-05	0.00025578	Myo16	chr8	+	10272572	10634741	6725	protein_coding	myosin_XVI	29	13	30	2	5	1	0.182854	0.0836529	0.134317	0.0100869	0.0307987	0.00579432
ENSMUSG00000026259	1761.98	315.266	2.4115	3.7407e-23	8.5778e-22	Ngef	chr1	-	87476834	87573870	3109	protein_coding	neuronal_guanine_nucleotide_exchange_factor	1749	1373	2133	304	432	216	23.8544	19.1108	20.6572	3.31646	5.75596	2.70725
ENSMUSG00000062345	473.475	81.6126	2.4096	3.9757e-14	4.7564e-13	Serpinb2	chr1	+	107511423	107535478	1996	protein_coding	serine_(or_cysteine)_peptidase_inhibitor_clade_B_member_2	355	529	507	75	122	48	7.54165	11.469	7.64801	1.27445	2.53194	0.937078
ENSMUSG00000047963	169.204	29.4051	2.4081	8.4429e-15	1.0706e-13	Stbd1	chr5	+	92603051	92606579	1985	protein_coding	starch_binding_domain_1	133	181	184	29	39	21	2.84112	3.94592	2.79099	0.495518	0.813877	0.412244
ENSMUSG00000057897	841.519	155.908	2.4022	3.7585e-45	2.7413e-43	Camk2b	chr11	-	5969644	6066362	4125	protein_coding	calcium/calmodulin-dependent_protein_kinase_II_beta	639	799	1095	160	172	144	6.56864	8.3821	7.99265	1.31558	1.72727	1.3603
ENSMUSG00000078240	15.8974	1.26837	2.4004	0.00030758	0.0011348	Gm3550	chr18	+	34736359	34738014	1656	protein_coding	predicted_gene_3550	6	12	34	2	1	1	0.153635	0.313582	0.618186	0.040963	0.0250146	0.0235307
ENSMUSG00000057948	713.07	129.344	2.3997	2.7993e-25	7.3404e-24	Unc13d	chr11	-	116062095	116077961	4046	protein_coding	unc-13_homolog_D_(C._elegans)	490	709	956	114	106	176	5.13534	7.58316	7.11431	0.955655	1.08526	1.69505
ENSMUSG00000005233	1442.97	267.601	2.3973	1.7483e-44	1.2489e-42	Spc25	chr2	-	69193895	69206194	1869	protein_coding	SPC25_NDC80_kinetochore_complex_component_homolog_(S._cerevisiae)	1155	1106	2176	329	274	223	26.2042	25.608	35.055	5.97047	6.0729	4.64933
ENSMUSG00000047443	75.0226	11.9573	2.3901	1.5111e-08	1.0694e-07	Fam132b	chr1	+	91366430	91374217	2815	protein_coding	family_with_sequence_similarity_132_member_B	96	41	85	13	9	15	1.44608	0.630283	0.909162	0.156634	0.13244	0.207639
ENSMUSG00000010830	700.529	127.817	2.3867	1.4358e-22	3.1749e-21	Kdelr3	chr15	+	79516408	79527739	1414	protein_coding	KDEL_(Lys-Asp-Glu-Leu)_endoplasmic_reticulum_protein_retention_receptor_3	448	721	952	110	157	119	13.4347	22.0656	20.2716	2.63855	4.59944	3.27939
ENSMUSG00000067206	9.74873	0.288052	2.3852	0.00079493	0.0026978	Lrrc66	chr5	-	73606643	73632505	3176	protein_coding	leucine_rich_repeat_containing_66	5	8	18	1	0	0	0.0667557	0.109003	0.170645	0.0106793	0	0
ENSMUSG00000098090	346.953	62.2304	2.3826	4.2168e-18	6.9187e-17	2700099C18Rik	chr17	+	94750100	94775132	1333	pseudogene	RIKEN_cDNA_2700099C18_gene	227	307	537	95	58	42	7.22095	9.9664	12.1296	2.41722	1.80241	1.22776
ENSMUSG00000079164	47.9949	6.40488	2.3817	1.2159e-05	5.7078e-05	Tlr5	chr1	+	182954788	182976044	3199	protein_coding	toll-like_receptor_5	72	18	51	10	7	3	0.954371	0.243494	0.480017	0.106025	0.0906439	0.0365428
ENSMUSG00000029516	1406.63	263.254	2.3805	1.2072e-42	7.6205e-41	Cit	chr5	+	115845278	116008947	9514	protein_coding	citron	1272	1090	1892	367	250	203	5.66921	4.95785	5.98768	1.30835	1.08851	0.831434
ENSMUSG00000026622	2481.87	469.272	2.3761	2.2284e-55	2.3587e-53	Nek2	chr1	+	191821444	191833050	3227	protein_coding	NIMA_(never_in_mitosis_gene_a)-related_expressed_kinase_2	2186	1794	3611	592	443	419	28.7243	24.0577	33.6922	6.22221	5.68669	5.05953
ENSMUSG00000042828	52.9443	8.04244	2.3736	8.6978e-07	4.9181e-06	Trim72	chr7	+	128003989	128011393	2472	protein_coding	tripartite_motif-containing_72	36	64	55	7	13	4	0.617523	1.12037	0.669908	0.0960443	0.217846	0.0630531
ENSMUSG00000038379	897.852	168.809	2.3726	2.5064e-37	1.2467e-35	Ttk	chr9	+	83834689	83872389	2871	protein_coding	Ttk_protein_kinase	690	771	1275	202	187	130	10.191	11.6212	13.3714	2.38638	2.69813	1.76443
ENSMUSG00000097227	9.19444	0.288052	2.3716	0.00083375	0.0028169	F630040L22Rik	chr9	+	108104965	108118343	3155	lincRNA	-	7	8	13	1	0	0	0.09408	0.109729	0.124064	0.0107504	0	0
ENSMUSG00000047907	65.819	9.64379	2.3669	2.3471e-06	1.2471e-05	Tshz2	chr2	+	169633013	170071816	5083	protein_coding	teashirt_zinc_finger_family_member_2	60	66	66	16	13	1	0.50053	0.561893	0.390953	0.106763	0.105944	0.00766611
ENSMUSG00000023940	987.53	182.254	2.3667	1.4705e-22	3.2477e-21	Sgol1	chr17	-	53674786	53689333	3628	protein_coding	shugoshin-like_1_(S._pombe)	726	800	1520	262	191	114	8.48532	9.54229	12.6147	2.44938	2.18082	1.22443
ENSMUSG00000037028	36.1549	4.81344	2.3653	2.7773e-05	0.0001233	Gm12800	chr4	+	101909121	101911908	1455	protein_coding	predicted_gene_12800	26	31	54	3	10	1	0.757721	0.921995	1.11746	0.0699327	0.284703	0.0267813
ENSMUSG00000025791	10397.4	1974.77	2.3603	7.091e-41	4.1726e-39	Pgm2	chr4	+	99929414	99987294	2523	protein_coding	phosphoglucomutase_2	7240	10515	13544	1802	1889	2337	121.68	180.352	161.633	24.2248	31.0148	36.0941
ENSMUSG00000001420	104.546	18.6053	2.3548	4.3703e-13	4.7564e-12	Tmem79	chr3	-	88328655	88334504	2406	protein_coding	transmembrane_protein_79	107	91	108	18	17	22	1.88576	1.63673	1.35154	0.253746	0.29269	0.356305
ENSMUSG00000052187	15.9193	1.55642	2.3548	0.00021897	0.0008325	Hbb-y	chr7	-	103851745	103853240	661	protein_coding	hemoglobin_Y_beta-like_embryonic_chain	10	17	21	3	1	1	0.641501	1.11295	0.956574	0.153937	0.0626691	0.0589513
ENSMUSG00000070618	21.0954	2.0902	2.3509	0.00021572	0.00082175	BC080695	chr4	+	143551700	143573798	2102	protein_coding	cDNA_sequence_BC080695	21	14	29	6	1	0	0.423629	0.288221	0.4154	0.0968146	0.0197071	0
ENSMUSG00000001517	3945.99	762.695	2.3477	3.7612e-60	4.7657e-58	Foxm1	chr6	+	128362967	128375893	4399	protein_coding	forkhead_box_M1	3167	3217	5658	954	763	641	30.5276	31.6466	38.7266	7.35557	7.18498	5.67805
ENSMUSG00000097910	10.4052	0	2.3468	0.0011159	0.0036599	5033428I22Rik	chr8	+	57332118	57340682	2040	lincRNA	RIKEN_cDNA_5033428I22_gene	20	3	6	0	0	0	0.415718	0.0636387	0.0885568	0	0	0
ENSMUSG00000022997	46.1092	5.73424	2.3445	6.2519e-05	0.0002611	Wnt1	chr15	+	98789857	98793837	2378	protein_coding	wingless-type_MMTV_integration_site_family_member_1	85	18	25	8	4	6	1.51567	0.32756	0.31654	0.114104	0.0696791	0.0983183
ENSMUSG00000046295	532.504	98.0764	2.3434	1.0966e-16	1.5997e-15	Ankle1	chr8	+	71406010	71409904	2410	protein_coding	ankyrin_repeat_and_LEM_domain_containing_1	287	470	915	135	96	74	5.04968	8.43939	11.4315	1.89994	1.65009	1.19649
ENSMUSG00000043621	110.099	19.9269	2.3415	4.3059e-13	4.6951e-12	Ubxn10	chr4	-	138709837	138737167	3304	protein_coding	UBX_domain_protein_10	79	99	158	18	17	26	1.01388	1.29666	1.43985	0.18478	0.213139	0.30664
ENSMUSG00000031803	2640.77	511.209	2.3349	7.4955e-41	4.3958e-39	B3gnt3	chr8	-	71691719	71701800	2103	protein_coding	UDP-GlcNAc:betaGal_beta-13-N-acetylglucosaminyltransferase_3	2068	2458	3417	452	464	645	41.6975	50.5793	48.9223	7.2899	9.13973	11.9513
ENSMUSG00000015829	70.8915	10.9744	2.3341	1.7626e-06	9.5286e-06	Tnr	chr1	+	159737510	159924397	4424	protein_coding	tenascin_R	40	95	72	5	9	19	0.383393	0.929263	0.490025	0.0383334	0.0842718	0.167353
ENSMUSG00000074793	743.161	141.06	2.3336	1.4735e-24	3.7071e-23	Hspa12b	chr2	+	131127280	131146321	3413	protein_coding	heat_shock_protein_12B	618	852	676	174	139	123	7.67805	10.8027	5.96364	1.72916	1.68707	1.40431
ENSMUSG00000001510	1189.42	228.559	2.3329	2.5888e-29	8.2609e-28	Dlx3	chr11	+	95120119	95125296	2607	protein_coding	distal-less_homeobox_3	1096	996	1462	204	293	193	17.8266	16.5329	16.8852	2.65406	4.65566	2.88477
ENSMUSG00000047104	29.6422	4.24084	2.3259	1.2046e-05	5.6622e-05	Pbp2	chr6	-	135309784	135310347	564	protein_coding	phosphatidylethanolamine_binding_protein_2	30	30	25	5	5	3	2.25549	2.30182	1.33463	0.300686	0.367236	0.20727
ENSMUSG00000058290	2454.97	477.521	2.3202	2.9294e-34	1.2165e-32	Espl1	chr15	+	102296293	102324356	6630	protein_coding	extra_spindle_pole_bodies_1_(S._cerevisiae)	2161	1841	3477	641	498	341	13.821	12.0163	15.7904	3.27919	3.11151	2.00418
ENSMUSG00000037544	1679.87	329.033	2.3143	2.9356e-36	1.3736e-34	Dlgap5	chr14	-	47387779	47418407	4414	protein_coding	discs_large_(Drosophila)_homolog-associated_protein_5	1333	1333	2484	402	361	250	12.8055	13.0686	16.9442	3.08899	3.38789	2.207
ENSMUSG00000040181	154.834	26.9494	2.3125	5.9316e-09	4.4116e-08	Fmo1	chr1	-	162829561	162866548	2326	protein_coding	flavin_containing_monooxygenase_1	136	164	150	16	17	49	2.47929	3.05115	1.9417	0.23331	0.302757	0.820883
ENSMUSG00000048562	35.6912	5.4984	2.3107	3.5287e-06	1.8155e-05	Sp8	chr12	+	118846329	118852578	4480	protein_coding	trans-acting_transcription_factor_8	33	29	45	8	7	2	0.312345	0.280124	0.302437	0.0605667	0.0647254	0.0173959
ENSMUSG00000010760	12.9149	0.864157	2.3075	0.00077425	0.002639	Phlda2	chr7	-	143501545	143502541	757	protein_coding	pleckstrin_homology-like_domain_family_A_member_2	11	13	14	3	0	0	0.616163	0.743152	0.556843	0.134415	0	0
ENSMUSG00000028175	1025.06	198.665	2.3052	1.5314e-23	3.6071e-22	Depdc1a	chr3	+	159495433	159529955	3323	protein_coding	DEP_domain_containing_1a	829	854	1434	272	222	121	10.5785	11.1214	12.9933	2.77626	2.76743	1.41889
ENSMUSG00000041064	783.99	153.422	2.3013	1.2991e-26	3.6083e-25	Pif1	chr9	+	65587160	65595967	3897	protein_coding	PIF1_5'-to-3'_DNA_helicase_homolog_(S._cerevisiae)	562	698	1136	189	174	109	6.11512	7.75095	8.77705	1.64495	1.84958	1.08991
ENSMUSG00000027221	3618.17	723.848	2.3012	3.6625e-66	5.4809e-64	Chst1	chr2	+	92599707	92615250	2680	protein_coding	carbohydrate_(keratan_sulfate_Gal-6)_sulfotransferase_1	2945	2906	5192	925	676	644	46.5961	46.9235	58.3312	11.7066	10.4488	9.36367
ENSMUSG00000063564	50.0541	8.57714	2.3008	1.1034e-07	7.0035e-07	Col23a1	chr11	+	51289920	51583918	5658	protein_coding	collagen_type_XXIII_alpha_1	36	40	79	7	9	10	0.269798	0.305934	0.420402	0.0419621	0.0658922	0.0688703
ENSMUSG00000050100	33.3591	4.70078	2.2939	3.2208e-05	0.00014144	Hmx2	chr7	+	131548773	131556589	1677	protein_coding	H6_homeobox_2	31	16	58	9	4	2	0.78384	0.412873	1.04135	0.182025	0.0988056	0.0464721
ENSMUSG00000026114	16.6316	1.7041	2.2907	0.00044382	0.0015856	Cnga3	chr1	+	37219261	37263383	3497	protein_coding	cyclic_nucleotide_gated_channel_alpha_3	15	7	31	1	3	1	0.181884	0.0866228	0.266911	0.00969899	0.035537	0.0111429
ENSMUSG00000099065	110.548	20.7901	2.2907	1.3296e-13	1.5194e-12	Gm19980	chr4	-	44524757	44529159	4403	lincRNA	predicted_gene_19980	92	114	119	24	21	19	0.886009	1.12043	0.813765	0.184878	0.197572	0.168151
ENSMUSG00000020493	2545.55	507.077	2.2901	1.02e-35	4.6594e-34	Prr11	chr11	-	87089153	87108708	3824	protein_coding	proline_rich_11	2055	2075	3633	620	569	371	22.7873	23.4817	28.6054	5.49916	6.16381	3.78052
ENSMUSG00000021506	23.5493	2.75096	2.2899	0.00017695	0.00068458	Pitx1	chr13	-	55825051	55836192	2451	protein_coding	paired-like_homeodomain_transcription_factor_1	22	29	15	6	1	2	0.380608	0.512017	0.184268	0.0830291	0.016901	0.0317967
ENSMUSG00000019982	18.3438	1.29989	2.2895	0.00095733	0.0031891	Myb	chr10	-	21124936	21160905	3692	protein_coding	myeloblastosis_oncogene	7	5	52	2	2	0	0.0803961	0.0586055	0.424075	0.0183734	0.02244	0
ENSMUSG00000046546	2149.47	429.364	2.2875	6.9434e-37	3.3574e-35	Fam43a	chr16	+	30599723	30602797	3075	protein_coding	family_with_sequence_similarity_43_member_A	1767	2061	2572	387	369	558	24.3663	29.0043	25.1841	4.26862	4.97091	7.07105
ENSMUSG00000027331	3627.21	731.847	2.2873	1.1269e-58	1.3777e-56	Knstrn	chr2	+	118814003	118853957	4602	protein_coding	kinetochore-localized_astrin/SPAG5_binding	2996	2810	5292	887	732	640	27.6054	26.4235	34.6237	6.53731	6.58899	5.41912
ENSMUSG00000029360	49.7717	8.23687	2.2849	1.1778e-06	6.5428e-06	Gm9754	chr5	+	118065360	118069710	3004	protein_coding	predicted_gene_9754	32	46	75	5	6	14	0.451699	0.662656	0.751731	0.0564537	0.0827382	0.181603
ENSMUSG00000048922	1319.99	264.336	2.2841	8.7497e-36	4.0076e-34	Cdca2	chr14	-	67676331	67715841	3841	protein_coding	cell_division_cycle_associated_2	1010	1086	1950	311	293	208	11.15	12.2353	15.2859	2.74624	3.15993	2.11015
ENSMUSG00000024301	899.813	179.923	2.2833	7.7157e-35	3.3235e-33	Kifc5b	chr17	+	26917091	26932579	2627	protein_coding	kinesin_family_member_C5B	677	708	1393	236	166	157	10.9277	11.6628	15.9658	3.04701	2.6176	2.32881
ENSMUSG00000030346	870.593	174.301	2.2829	2.6762e-34	1.1168e-32	Rad51ap1	chr6	-	126923050	126939587	2236	protein_coding	RAD51_associated_protein_1	704	669	1300	212	186	139	13.3506	12.9475	17.5054	3.21578	3.44585	2.42236
ENSMUSG00000034906	2387.06	481.162	2.2812	3.2218e-44	2.2551e-42	Ncaph	chr2	-	127103809	127133954	2695	protein_coding	non-SMC_condensin_I_complex_subunit_H	2135	1803	3313	584	516	382	33.5922	28.9512	37.0138	7.34981	7.93132	5.52331
ENSMUSG00000041498	1173.98	235.293	2.2763	9.8649e-33	3.8139e-31	Kif14	chr1	+	136466343	136531511	8770	protein_coding	kinesin_family_member_14	957	911	1729	334	220	180	4.62712	4.4952	5.93603	1.29172	1.03915	0.799775
ENSMUSG00000026255	903.703	171.625	2.275	5.9752e-13	6.4106e-12	Efhd1	chr1	+	87264363	87310839	1854	protein_coding	EF_hand_domain_containing_1	1185	365	1170	183	146	200	27.1024	8.51948	19.001	3.34783	3.2621	4.20354
ENSMUSG00000081121	21.335	2.34415	2.2707	0.00039807	0.0014366	Gm12791	chr4	+	101875347	101876001	655	pseudogene	predicted_gene_12791	22	15	27	0	1	6	1.42423	0.991014	1.24115	0	0.0632431	0.356948
ENSMUSG00000040204	4198.15	844.59	2.2705	2.0482e-31	7.3612e-30	2810417H13Rik	chr9	+	65890237	65903266	2530	protein_coding	RIKEN_cDNA_2810417H13_gene	3559	3449	5706	1096	942	569	59.6494	58.9933	67.9066	14.6931	15.4236	8.76369
ENSMUSG00000026429	684.149	138.235	2.2701	7.5993e-33	2.9711e-31	Ube2t	chr1	+	134962565	134974162	3244	protein_coding	ubiquitin-conjugating_enzyme_E2T_(putative)	560	540	991	159	155	110	7.31991	7.20349	9.19801	1.66241	1.97927	1.32132
ENSMUSG00000042333	81.1349	14.4211	2.2699	1.5325e-08	1.0836e-07	Tnfrsf14	chr4	-	154922210	154928563	1018	protein_coding	tumor_necrosis_factor_receptor_superfamily_member_14_(herpesvirus_entry_mediator)	71	77	92	15	6	24	2.9574	3.2732	2.72108	0.499765	0.244151	0.918668
ENSMUSG00000032135	235.236	46.1817	2.2677	2.2152e-20	4.249e-19	Mcam	chr9	+	44134469	44142727	2989	protein_coding	melanoma_cell_adhesion_molecule	230	199	267	69	38	38	3.26288	2.88109	2.68959	0.78297	0.526638	0.495396
ENSMUSG00000048078	169.577	31.2406	2.2669	7.7568e-10	6.3038e-09	Tenm4	chr7	+	96171244	96911093	13547	protein_coding	teneurin_transmembrane_protein_4	175	193	107	28	33	34	0.547764	0.616516	0.237816	0.0701031	0.100908	0.0977982
ENSMUSG00000049107	7.37108	0	2.2644	0.0016606	0.0052325	Ntf3	chr6	-	126101413	126166744	1427	protein_coding	neurotrophin_3	5	8	9	0	0	0	0.148575	0.242603	0.189898	0	0	0
ENSMUSG00000052544	7.91889	0	2.2643	0.0016601	0.0052324	St6galnac3	chr3	-	153205405	153725062	918	protein_coding	ST6_(alpha-N-acetyl-neuraminyl-23-beta-galactosyl-13)-N-acetylgalactosaminide_alpha-26-sialyltransferase_3	8	3	14	0	0	0	0.369527	0.141419	0.459183	0	0	0
ENSMUSG00000026039	637.304	130.558	2.2533	2.8231e-35	1.2534e-33	Sgol2	chr1	+	57995971	58025899	4939	protein_coding	shugoshin-like_2_(S._pombe)	512	510	927	156	138	108	4.39572	4.46849	5.65121	1.07129	1.15743	0.852079
ENSMUSG00000018169	73.9583	12.3778	2.2529	3.1943e-06	1.6563e-05	Mfng	chr15	-	78755882	78773475	1865	protein_coding	MFNG_O-fucosylpeptide_3-beta-N-acetylglucosaminyltransferase	78	39	110	12	21	4	1.77343	0.904932	1.77588	0.218235	0.466439	0.083575
ENSMUSG00000023015	8931.91	1821.35	2.2517	2.8842e-31	1.0281e-29	Racgap1	chr15	-	99620496	99651656	4475	protein_coding	Rac_GTPase-activating_protein_1	7548	7125	12485	2473	1937	1235	71.5217	68.9004	84.0033	18.7436	17.9305	10.754
ENSMUSG00000027326	1477.04	303.037	2.2507	6.8639e-37	3.3282e-35	Casc5	chr2	+	119047119	119105501	7800	protein_coding	cancer_susceptibility_candidate_5	1123	1199	2216	385	310	242	6.10498	6.65204	8.55413	1.67413	1.64635	1.20897
ENSMUSG00000043681	47.9004	8.33401	2.2504	3.0985e-07	1.8522e-06	Fam25c	chr14	-	34351881	34355433	408	protein_coding	family_with_sequence_similarity_25_member_C	31	49	65	12	8	6	3.22181	5.19716	4.79683	0.99757	0.81224	0.573042
ENSMUSG00000079227	17.2608	1.99215	2.2503	0.00036425	0.0013245	Ccr5	chr9	+	124121543	124147699	2925	protein_coding	chemokine_(C-C_motif)_receptor_5	15	21	13	2	3	1	0.217452	0.310687	0.133819	0.0231914	0.0424864	0.013322
ENSMUSG00000059791	736.96	151.389	2.2493	5.7081e-36	2.6565e-34	Nrm	chr17	+	35861318	35865402	1466	protein_coding	nurim_(nuclear_envelope_membrane_protein)	669	557	1008	182	163	121	19.3504	16.4419	20.7027	4.21075	4.60583	3.21623
ENSMUSG00000030867	3417.63	705.15	2.2483	1.2324e-43	8.4229e-42	Plk1	chr7	+	122159437	122169875	2203	protein_coding	polo-like_kinase_1	2800	2786	4818	861	762	549	53.8942	54.7264	65.8496	13.2559	14.3283	9.71075
ENSMUSG00000092199	7.96932	0	2.2384	0.0018733	0.0058184	Gm18358	chr7	+	85088768	85091159	1277	pseudogene	predicted_gene_18358	8	10	4	0	0	0	0.265643	0.338875	0.0943127	0	0	0
ENSMUSG00000084803	8.62329	0	2.2377	0.0018757	0.0058238	5830444B04Rik	chr4	-	155398763	155421704	2870	processed_transcript	RIKEN_cDNA_5830444B04_gene	4	15	5	0	0	0	0.0590986	0.226172	0.0524553	0	0	0
ENSMUSG00000031293	29.1981	4.57122	2.2364	2.1298e-05	9.6331e-05	Rs1	chrX	+	160768013	160799663	5840	protein_coding	retinoschisis_(X-linked_juvenile)_1_(human)	19	35	32	5	5	4	0.137956	0.259349	0.164983	0.0290388	0.035466	0.0266896
ENSMUSG00000037313	3060.96	632.538	2.2352	8.4042e-32	3.1106e-30	Tacc3	chr5	+	33658128	33678995	2899	protein_coding	transforming_acidic_coiled-coil_containing_protein_3	2519	2364	4490	737	734	468	36.845	35.2882	46.6336	8.62266	10.4882	6.29061
ENSMUSG00000028678	1712.38	354.115	2.2343	5.8479e-32	2.1737e-30	Kif2c	chr4	-	117159639	117182639	2842	protein_coding	kinesin_family_member_2C	1443	1266	2545	448	380	265	21.5299	19.277	26.9628	5.34658	5.53878	3.63343
ENSMUSG00000022537	235.099	47.9688	2.2311	7.4323e-22	1.5676e-20	Tmem44	chr16	-	30511855	30550842	4579	protein_coding	transmembrane_protein_44	174	205	339	58	38	53	1.6113	1.93737	2.2291	0.429615	0.34377	0.451025
ENSMUSG00000022421	2437.61	511.795	2.2291	2.2328e-56	2.4688e-54	Nptxr	chr15	-	79786352	79804766	5004	protein_coding	neuronal_pentraxin_receptor	2482	1897	2864	640	473	473	21.0321	16.4051	17.2328	4.33795	3.9156	3.68332
ENSMUSG00000027699	4501.7	931.877	2.2287	2.771e-29	8.8259e-28	Ect2	chr3	-	27097222	27153878	4086	protein_coding	ect2_oncogene	3697	3635	6384	1144	1082	638	38.3663	38.4978	47.043	9.4962	10.9694	6.0844
ENSMUSG00000041431	4379.1	903.61	2.2276	2.7313e-26	7.4901e-25	Ccnb1	chr13	-	100778650	100786570	2489	protein_coding	cyclin_B1	3688	3409	6262	1181	1021	587	62.8297	59.2696	75.7511	16.0934	16.9924	9.18985
ENSMUSG00000034413	2425.33	513.023	2.2262	7.425e-86	1.868e-83	Neurl1b	chr17	+	26414829	26446349	6195	protein_coding	neuralized_homolog_1b_(Drosophila)	2092	2069	3133	653	477	461	14.3192	14.4527	15.2272	3.57515	3.18957	2.89971
ENSMUSG00000042190	14.5232	0.991128	2.2254	0.0014398	0.0046105	Cmklr1	chr5	-	113612354	113650426	2882	protein_coding	chemokine-like_receptor_1	14	19	7	0	0	3	0.205984	0.285292	0.0731316	0	0	0.0405623
ENSMUSG00000074802	854.094	178.71	2.2233	1.7443e-36	8.2281e-35	Gas2l3	chr10	-	89408823	89443967	6748	protein_coding	growth_arrest-specific_2_like_3	686	688	1236	229	181	143	4.3107	4.41208	5.51498	1.15102	1.11111	0.825764
ENSMUSG00000028527	909.863	148.204	2.2229	1.5719e-05	7.2438e-05	Ak4	chr4	+	101419277	101466995	4360	protein_coding	adenylate_kinase_4	377	1029	1399	96	219	125	3.66652	10.2131	9.66122	0.746804	2.08071	1.11717
ENSMUSG00000030587	30.9373	4.84937	2.2216	3.0092e-05	0.00013282	2200002D01Rik	chr7	-	29246561	29248432	1432	protein_coding	RIKEN_cDNA_2200002D01_gene	29	22	43	4	2	9	0.858724	0.664829	0.90412	0.0947413	0.0578551	0.244903
ENSMUSG00000039396	515.5	106.484	2.2208	4.3438e-24	1.0531e-22	Neil3	chr8	-	53586867	53639065	3085	protein_coding	nei_like_3_(E._coli)	361	464	752	146	105	80	4.96193	6.50868	7.33945	1.60517	1.4099	1.01049
ENSMUSG00000051378	1590.96	332.364	2.2113	3.6624e-26	9.9804e-25	Kif18b	chr11	-	102905529	102925124	3326	protein_coding	kinesin_family_member_18B	1385	1208	2254	417	382	224	17.6574	15.7172	20.4048	4.25242	4.75769	2.62434
ENSMUSG00000086813	23.1621	2.17134	2.2096	0.0011503	0.003761	Gm13657	chr2	+	75777188	75782306	1939	processed_transcript	predicted_gene_13657	24	26	15	0	6	0	0.524846	0.580264	0.232924	0	0.128182	0
ENSMUSG00000071537	410.025	86.6471	2.2091	1.4364e-31	5.2383e-30	Klrg2	chr6	-	38626660	38637239	2282	protein_coding	killer_cell_lectin-like_receptor_subfamily_G_member_2	386	340	497	85	96	83	7.1725	6.44753	6.55755	1.26336	1.74265	1.41729
ENSMUSG00000028873	1745.06	368.502	2.2065	8.7162e-33	3.3925e-31	Cdca8	chr4	-	124918465	124939311	3358	protein_coding	cell_division_cycle_associated_8	1481	1355	2484	472	397	269	18.7014	17.4618	22.2726	4.76742	4.89739	3.12152
ENSMUSG00000039109	445.741	86.4163	2.2056	1.0439e-09	8.3702e-09	F13a1	chr13	-	36867178	37050244	3877	protein_coding	coagulation_factor_XIII_A1_subunit	344	586	335	115	108	43	3.76237	6.54081	2.60166	1.00606	1.15394	0.432183
ENSMUSG00000026822	812.637	71.9028	2.2028	0.0013901	0.004468	Lcn2	chr2	-	32384633	32387797	1374	protein_coding	lipocalin_2	1709	297	164	117	59	51	52.7417	9.35405	3.59383	2.88816	1.77877	1.44637
ENSMUSG00000004891	3535.83	496.235	2.2019	0.00022327	0.00084751	Nes	chr3	+	87971078	87980451	6126	protein_coding	nestin	5498	1070	3849	508	735	254	38.0563	7.55852	18.9179	2.81261	4.9701	1.61567
ENSMUSG00000027379	1683.34	355.886	2.2	3.3886e-29	1.0754e-27	Bub1	chr2	-	127801122	127831865	3421	protein_coding	budding_uninhibited_by_benzimidazoles_1_homolog_(S._cerevisiae)	1282	1296	2625	466	366	270	15.8904	16.3939	23.1035	4.62014	4.43183	3.07543
ENSMUSG00000020185	446.18	93.7789	2.1947	1.2799e-22	2.8411e-21	E2f7	chr10	+	110745439	110787384	5473	protein_coding	E2F_transcription_factor_7	355	355	657	128	97	66	2.75044	2.80694	3.61444	0.793244	0.734177	0.469909
ENSMUSG00000041729	949.865	202.265	2.1936	9.8434e-33	3.8139e-31	Coro2b	chr9	-	62419492	62537044	3610	protein_coding	coronin_actin_binding_protein_2B	832	933	1030	252	215	157	9.77271	11.1842	8.59075	2.36764	2.4671	1.69468
ENSMUSG00000003032	16231.3	3499.68	2.1924	1.0776e-54	1.1004e-52	Klf4	chr4	-	55527143	55532466	3029	protein_coding	Kruppel-like_factor_4_(gut)	14151	14532	19751	3245	3310	4138	198.101	207.614	196.332	36.336	45.2672	53.2337
ENSMUSG00000062563	20.6925	2.0975	2.1918	0.0010824	0.0035613	Cys1	chr12	-	24665838	24681813	1856	protein_coding	cystin_1	20	27	10	1	5	0	0.456931	0.629529	0.162227	0.0182744	0.111596	0
ENSMUSG00000026321	9.9131	0.649943	2.1917	0.0017432	0.0054631	Tnfrsf11a	chr1	+	105780718	105847981	5027	protein_coding	tumor_necrosis_factor_receptor_superfamily_member_11a_NFKB_activator	10	11	7	1	1	0	0.0843509	0.0946921	0.0419266	0.00674704	0.00824035	0
ENSMUSG00000036223	446.066	92.5122	2.1897	1.1155e-16	1.6244e-15	Ska1	chr18	-	74195299	74207818	2669	protein_coding	spindle_and_kinetochore_associated_complex_subunit_1	371	347	645	136	99	53	5.89419	5.62614	7.27632	1.72827	1.53653	0.773789
ENSMUSG00000026669	1399.72	302.165	2.1829	1.9485e-40	1.1275e-38	Mcm10	chr2	-	4989714	5012791	4867	protein_coding	minichromosome_maintenance_deficient_10_(S._cerevisiae)	1185	1134	1928	390	310	235	10.3242	10.0828	11.9274	2.71785	2.63849	1.88149
ENSMUSG00000021965	525.409	112.534	2.1794	9.6885e-28	2.8554e-26	Ska3	chr14	-	57806561	57826163	2260	protein_coding	spindle_and_kinetochore_associated_complex_subunit_3	434	428	736	151	115	83	8.14292	8.19531	9.80551	2.26616	2.10787	1.43108
ENSMUSG00000028132	197.404	40.254	2.1765	2.7702e-12	2.7991e-11	Tmem56	chr3	-	121201761	121283098	6541	protein_coding	transmembrane_protein_56	116	217	263	60	37	29	0.751991	1.43564	1.21063	0.311121	0.234322	0.172762
ENSMUSG00000090722	6.96055	0	2.1746	0.0025129	0.0076089	Gm8378	chr12	-	91674812	91686113	1127	processed_transcript	predicted_gene_8378	7	7	6	0	0	0	0.263374	0.268784	0.160298	0	0	0
ENSMUSG00000032218	3002.9	652.071	2.1743	2.6385e-39	1.4358e-37	Ccnb2	chr9	-	70407689	70421554	1541	protein_coding	cyclin_B2	2683	2290	4140	794	707	507	73.8273	64.3077	80.8907	17.4759	19.0052	12.8204
ENSMUSG00000026479	793.991	167.439	2.1739	1.8893e-17	2.9573e-16	Lamc2	chr1	-	153122756	153186447	5164	protein_coding	laminin_gamma_2	943	595	771	134	178	195	7.74327	4.9861	4.49541	0.880118	1.42787	1.47144
ENSMUSG00000093726	83.22	16.9184	2.173	3.0661e-10	2.595e-09	Gm20667	chr14	-	67673177	67675106	1930	sense_overlapping	predicted_gene_20667	72	67	113	14	21	16	1.58188	1.50227	1.76288	0.246033	0.45073	0.323041
ENSMUSG00000041219	3619.59	788.157	2.169	4.0008e-38	2.0608e-36	Arhgap11a	chr2	-	113831492	113848661	4958	protein_coding	Rho_GTPase_activating_protein_11A	3066	2774	5214	1039	794	610	26.2219	24.212	31.664	7.10773	6.6339	4.79423
ENSMUSG00000028337	97.3225	19.862	2.1681	9.281e-11	8.3046e-10	Coro2a	chr4	-	46536937	46602202	4154	protein_coding	coronin_actin_binding_protein_2A	72	81	146	24	23	14	0.734962	0.843817	1.05825	0.19596	0.229359	0.131328
ENSMUSG00000047534	811.605	176.052	2.1666	2.3876e-28	7.297e-27	Mis18bp1	chr12	-	65132734	65172604	5016	protein_coding	MIS18_binding_protein_1	637	614	1254	200	194	146	5.38494	5.29713	7.52733	1.35237	1.60213	1.1342
ENSMUSG00000052353	2743.3	595.203	2.1666	3.7133e-31	1.3102e-29	Cemip	chr7	-	83932857	84086502	7111	protein_coding	cell_migration_inducing_protein_hyaluronan_binding	3004	2186	2843	715	631	487	17.913	13.303	12.0378	3.41034	3.67581	2.66866
ENSMUSG00000020758	9338.76	2065.95	2.1627	3.8577e-78	7.8784e-76	Itgb4	chr11	+	115974709	116008412	6208	protein_coding	integrin_beta_4	8365	8243	11212	2256	2184	1894	57.1364	57.4597	54.3791	12.3256	14.5732	11.8884
ENSMUSG00000030785	34.5022	4.81695	2.1612	0.00033664	0.0012326	Cox6a2	chr7	-	128205436	128206366	658	protein_coding	cytochrome_c_oxidase_subunit_VIa_polypeptide_2	48	35	10	7	5	3	3.09324	2.30182	0.457588	0.360823	0.314774	0.17766
ENSMUSG00000017716	2655.8	578.076	2.1588	1.6465e-28	5.0947e-27	Birc5	chr11	+	117849251	117855743	3334	protein_coding	baculoviral_IAP_repeat-containing_5	2140	2086	3911	794	592	409	27.2174	27.0756	35.3202	8.0775	7.35548	4.78027
ENSMUSG00000018566	22.0225	2.76177	2.1587	0.00058869	0.0020504	Slc2a4	chr11	-	69942539	69948188	3193	protein_coding	solute_carrier_family_2_(facilitated_glucose_transporter)_member_4	31	14	18	5	0	4	0.411682	0.18974	0.169736	0.0531121	0	0.0488153
ENSMUSG00000032735	564.976	123.184	2.152	1.0408e-24	2.653e-23	Ablim3	chr18	-	61799395	61911852	4532	protein_coding	actin_binding_LIM_protein_family_member_3	531	450	713	109	103	165	4.96825	4.29687	4.73697	0.815753	0.94146	1.4187
ENSMUSG00000023013	8.2646	0	2.1499	0.0027843	0.0083362	Aqp2	chr15	+	99579056	99584545	1416	protein_coding	aquaporin_2	2	14	8	0	0	0	0.0598916	0.427853	0.170109	0	0	0
ENSMUSG00000086421	59.3382	9.95177	2.1431	7.438e-05	0.00030742	Gm14091	chr2	-	118829874	118834122	874	antisense	predicted_gene_14091	22	41	133	5	8	17	1.06736	2.03003	4.58185	0.194035	0.379169	0.757936
ENSMUSG00000027811	477.938	106.175	2.143	3.2409e-38	1.6895e-36	4930579G24Rik	chr3	+	79629079	79632817	1967	protein_coding	RIKEN_cDNA_4930579G24_gene	443	411	568	118	110	98	9.54989	9.04206	8.6945	2.0347	2.31656	1.94141
ENSMUSG00000072980	355.067	77.5513	2.142	1.7606e-20	3.4109e-19	Oip5	chr2	-	119609512	119618469	1778	protein_coding	Opa_interacting_protein_5	291	265	536	91	88	59	6.94001	6.44977	9.07682	1.73593	2.05024	1.29305
ENSMUSG00000032254	2843.87	623.466	2.1404	1.3886e-23	3.2886e-22	Kif23	chr9	-	61917280	61946799	3423	protein_coding	kinesin_family_member_23	2475	2215	3949	806	717	399	30.6596	28.0025	34.7361	7.98639	8.67695	4.54215
ENSMUSG00000045102	28.5157	4.77462	2.1402	5.7392e-05	0.00024088	Poln	chr5	-	34007198	34169448	2897	protein_coding	DNA_polymerase_N	24	20	44	8	5	2	0.351287	0.298752	0.457304	0.093662	0.0714951	0.0269015
ENSMUSG00000045912	17.7012	1.73561	2.139	0.0017197	0.0054002	C2cd4c	chr10	-	79606857	79614025	6744	protein_coding	C2_calcium-dependent_domain_containing_4C	26	5	22	1	4	0	0.163476	0.0320836	0.0982214	0.00502927	0.0245695	0
ENSMUSG00000045620	21.4126	3.14436	2.1323	0.00029022	0.0010772	Odf3l1	chr9	-	56848659	56851963	1080	protein_coding	outer_dense_fiber_of_sperm_tails_3-like_1	19	23	20	6	3	1	0.745983	0.921582	0.55758	0.18843	0.115067	0.0360804
ENSMUSG00000027995	276.062	57.5165	2.1268	4.5607e-10	3.8026e-09	Tlr2	chr3	-	83836273	83841767	3013	protein_coding	toll-like_receptor_2	362	210	214	67	70	39	5.09458	3.01613	2.13853	0.75422	0.962396	0.504383
ENSMUSG00000035365	476.191	104.815	2.1262	1.1456e-19	2.0715e-18	Parpbp	chr10	-	88091432	88146941	3594	protein_coding	PARP1_binding_protein	332	401	737	136	112	76	3.91705	4.82832	6.17434	1.28346	1.29091	0.824006
ENSMUSG00000028439	920.598	208.74	2.1246	1.6525e-56	1.8388e-54	Fam219a	chr4	-	41517691	41569538	3357	protein_coding	family_with_sequence_similarity_219_member_A	741	848	1175	225	206	210	9.35978	10.9314	10.5387	2.27328	2.54197	2.4376
ENSMUSG00000026196	814.049	182.55	2.119	1.308e-28	4.0691e-27	Bard1	chr1	-	71027498	71103146	5659	protein_coding	BRCA1_associated_RING_domain_1	646	621	1240	239	180	147	4.84052	4.74878	6.59755	1.43245	1.31761	1.01221
ENSMUSG00000046591	607.796	136.047	2.1173	6.9e-27	1.9381e-25	Ticrr	chr7	+	79660196	79698134	7185	protein_coding	TOPBP1-interacting_checkpoint_and_replication_regulator	519	484	843	188	135	100	3.06295	2.91507	3.53266	0.887469	0.778326	0.542336
ENSMUSG00000019992	277.829	62.0443	2.1151	1.9838e-22	4.3316e-21	Mtfr2	chr10	+	20347819	20361669	2307	protein_coding	mitochondrial_fission_regulator_2	223	213	418	73	54	65	4.09879	3.99542	5.45544	1.07324	0.969618	1.0979
ENSMUSG00000022322	905.357	200.873	2.1145	1.4581e-19	2.6093e-18	Shcbp1	chr8	-	4735980	4779534	2132	protein_coding	Shc_SH2-domain_binding_protein_1	700	762	1302	260	234	125	13.9223	15.4667	18.3876	4.13626	4.54656	2.28464
ENSMUSG00000037020	411.539	93.4209	2.1139	1.2421e-36	5.9123e-35	Wdr62	chr7	-	30240138	30280419	4768	protein_coding	WD_repeat_domain_62	360	341	539	103	94	90	3.20159	3.09491	3.40372	0.732695	0.816669	0.735532
ENSMUSG00000020649	5473.77	1241.58	2.1136	2.153e-39	1.179e-37	Rrm2	chr12	+	24708241	24714146	2193	protein_coding	ribonucleotide_reductase_M2	4515	4277	7942	1552	1299	982	87.3007	84.3977	109.042	24.0035	24.5372	17.4489
ENSMUSG00000087098	6.60316	0	2.1116	0.0033195	0.0097518	Gm11884	chr4	+	23260784	23392503	641	lincRNA	predicted_gene_11884	4	7	9	0	0	0	0.264607	0.472574	0.422752	0	0	0
ENSMUSG00000028438	515.344	115.644	2.1087	1.4048e-23	3.3179e-22	Kif24	chr4	-	41390745	41464887	5593	protein_coding	kinesin_family_member_24	434	351	810	150	97	113	3.29036	2.71577	4.36055	0.909638	0.718425	0.787279
ENSMUSG00000061298	12.6274	1.08567	2.1052	0.0025139	0.0076105	Agbl4	chr4	+	110397661	111664324	4012	protein_coding	ATP/GTP_binding_protein-like_4	11	15	10	0	3	0	0.11626	0.161793	0.0750481	0	0.0309753	0
ENSMUSG00000006800	12490.7	2804.81	2.1002	1.8072e-20	3.4973e-19	Sulf2	chr2	-	166073089	166155663	4580	protein_coding	sulfatase_2	14131	9802	12507	3485	3231	1912	130.83	92.6145	82.2221	25.8083	29.2231	16.2674
ENSMUSG00000087197	6.62649	0	2.098	0.0035173	0.010284	Gm13780	chr2	-	92043373	92096042	1187	lincRNA	predicted_gene_13780	4	5	12	0	0	0	0.142892	0.182284	0.304391	0	0	0
ENSMUSG00000038068	487.059	108.309	2.0972	3.3233e-16	4.6787e-15	Rnf144b	chr13	+	47122720	47247991	4576	protein_coding	ring_finger_protein_144B	447	406	604	149	125	61	4.1421	3.83946	3.97422	1.10439	1.13156	0.519444
ENSMUSG00000025758	1321.28	303.373	2.0968	6.8219e-36	3.1495e-34	Plk4	chr3	+	40800019	40816883	3479	protein_coding	polo-like_kinase_4	1044	1017	2006	315	321	292	12.7246	12.6502	17.3611	3.07099	3.82213	3.27057
ENSMUSG00000001228	5309.95	1201.48	2.0966	4.256e-23	9.6702e-22	Uhrf1	chr17	+	56303321	56323486	3586	protein_coding	ubiquitin-like_containing_PHD_and_RING_finger_domains_1	4705	3672	7927	1572	1322	818	55.635	44.3121	66.5579	14.8684	15.2713	8.8887
ENSMUSG00000074476	2153.66	491.421	2.0962	4.1238e-30	1.3766e-28	Spc24	chr9	-	21755442	21760286	1349	protein_coding	SPC24_NDC80_kinetochore_complex_component_homolog_(S._cerevisiae)	1925	1628	2989	675	492	360	60.5087	52.2243	66.7137	16.9713	15.108	10.3989
ENSMUSG00000039488	44.4545	7.92628	2.0952	6.7765e-05	0.00028189	Cntn5	chr9	-	9660891	10904775	4192	protein_coding	contactin_5	19	52	65	9	12	3	0.19219	0.536799	0.466867	0.0728188	0.118581	0.0278866
ENSMUSG00000074651	6.4581	0	2.0932	0.0035975	0.010499	Mcidas	chr13	+	112993868	113000394	2354	protein_coding	multiciliate_differentiation_and_DNA_synthesis_associated_cell_cycle_protein	5	7	7	0	0	0	0.0900663	0.128683	0.0895349	0	0	0
ENSMUSG00000027115	654.064	151.071	2.093	1.2725e-42	7.9743e-41	Kif18a	chr2	+	109280738	109341747	6509	protein_coding	kinesin_family_member_18A	533	556	893	175	154	136	3.47226	3.6965	4.13084	0.911897	0.980079	0.814179
ENSMUSG00000021991	10.659	0.576105	2.0875	0.0034035	0.0099714	Cacna2d3	chr14	-	28904943	29721864	3695	protein_coding	calcium_channel_voltage-dependent_alpha2/delta_subunit_3	10	15	4	2	0	0	0.114758	0.175674	0.0325947	0.0183585	0	0
ENSMUSG00000036564	257.112	57.3998	2.0837	2.1179e-13	2.3719e-12	Ndrg4	chr8	+	95676980	95715119	3101	protein_coding	N-myc_downstream_regulated_gene_4	263	212	283	43	76	53	3.59627	2.95845	2.7478	0.470315	1.01523	0.665992
ENSMUSG00000040653	24.1282	2.59247	2.0815	0.0019989	0.0061655	Ppp1r14c	chr10	+	3366150	3464975	2524	protein_coding	protein_phosphatase_1_regulatory_(inhibitor)_subunit_14c	19	28	23	9	0	0	0.3192	0.480063	0.274372	0.120941	0	0
ENSMUSG00000001864	701.762	132.109	2.0812	2.4628e-05	0.00011044	Aif1l	chr2	+	31950260	31973442	2996	protein_coding	allograft_inflammatory_factor_1-like	733	695	581	112	212	70	10.3744	10.0386	5.83896	1.26794	2.93122	0.91044
ENSMUSG00000055296	9269.6	2172.32	2.0803	2.8065e-79	5.8696e-77	Tmem245	chr4	-	56866923	56947437	15981	protein_coding	transmembrane_protein_245	8649	8274	10493	2635	1833	2270	22.9488	22.4048	19.7695	5.59241	4.75131	5.53499
ENSMUSG00000020914	17415.8	4002.55	2.0771	6.1165e-24	1.4767e-22	Top2a	chr11	-	98992943	99024189	5221	protein_coding	topoisomerase_(DNA)_II_alpha	15208	12779	25253	5479	4267	2664	123.514	105.919	145.633	35.5934	33.8551	19.8827
ENSMUSG00000027323	1385.73	322.922	2.0764	2.7817e-38	1.4545e-36	Rad51	chr2	+	119112793	119147445	3368	protein_coding	RAD51_homolog	1131	1034	2099	388	316	293	14.2393	13.2855	18.7647	3.90735	3.8866	3.38993
ENSMUSG00000028718	777.557	177.866	2.0737	7.997e-20	1.4721e-18	Stil	chr4	+	115000159	115043196	5368	protein_coding	Scl/Tal1_interrupting_locus	718	578	1060	243	194	114	5.67167	4.65956	5.94558	1.53538	1.49708	0.827537
ENSMUSG00000050947	648.772	150.429	2.073	3.4949e-30	1.1757e-28	Amigo1	chr3	+	108186335	108192286	5482	protein_coding	adhesion_molecule_with_Ig_like_domain_1	682	527	699	166	132	166	5.27526	4.16008	3.83918	1.02705	0.997446	1.17995
ENSMUSG00000028841	73.1644	15.8535	2.0729	8.1004e-09	5.9032e-08	Cnksr1	chr4	-	134228041	134238399	2468	protein_coding	connector_enhancer_of_kinase_suppressor_of_Ras_1	61	58	104	15	20	13	1.04805	1.01698	1.26879	0.206143	0.335691	0.205255
ENSMUSG00000044005	78.9413	16.767	2.0689	1.1979e-08	8.5571e-08	Gls2	chr10	+	128194457	128210004	2573	protein_coding	glutaminase_2_(liver_mitochondrial)	55	79	104	25	10	18	0.906404	1.32867	1.21701	0.329551	0.160996	0.272601
ENSMUSG00000037106	2703.8	628.078	2.0667	6.2939e-26	1.6965e-24	Fer1l6	chr15	+	58510048	58665092	5714	protein_coding	fer-1-like_6_(C._elegans)	1595	2631	4090	714	614	606	11.8364	19.9256	21.5518	4.23819	4.45126	4.13264
ENSMUSG00000070348	16200.3	3803.39	2.0631	6.4713e-36	2.9956e-34	Ccnd1	chr7	-	144929931	144939869	3740	protein_coding	cyclin_D1	14556	14576	18982	3848	4521	3205	165.032	168.654	152.817	34.8968	50.0746	33.3927
ENSMUSG00000028862	1962.7	461.463	2.0628	8.3284e-36	3.8247e-34	Map3k6	chr4	+	133240818	133252929	4334	protein_coding	mitogen-activated_protein_kinase_kinase_kinase_6	1795	1463	2695	477	523	408	17.562	14.6078	18.7228	3.73295	4.99882	3.66831
ENSMUSG00000045273	604.509	140.161	2.0625	1.8663e-22	4.0906e-21	Cenph	chr13	-	100759674	100775899	1251	protein_coding	centromere_protein_H	561	470	790	183	154	96	19.0154	16.2581	19.0139	4.96153	5.09939	2.99026
ENSMUSG00000086844	9.31616	0.660752	2.0588	0.0035986	0.010501	B230206H07Rik	chr7	-	141359141	141365110	3269	processed_transcript	RIKEN_cDNA_B230206H07_gene	6	10	12	0	0	2	0.0778279	0.132378	0.110527	0	0	0.0238402
ENSMUSG00000017861	902.439	207.966	2.0577	1.0676e-17	1.6924e-16	Mybl2	chr2	+	163054687	163084688	3651	protein_coding	myeloblastosis_oncogene-like_2	674	724	1384	279	233	131	7.82793	8.58137	11.4137	2.59188	2.64362	1.39815
ENSMUSG00000079017	271.322	60.3344	2.0527	4.0021e-10	3.3578e-09	Ifi27l2a	chr12	-	103442167	103443680	463	protein_coding	interferon_alpha-inducible_protein_27_like_2A	357	169	263	48	71	63	32.6954	15.7956	17.1031	3.51627	6.35232	5.30218
ENSMUSG00000037725	1978.53	466.157	2.0526	5.8764e-29	1.8413e-27	Ckap2	chr8	-	22168152	22185819	2601	protein_coding	cytoskeleton_associated_protein_2	1747	1541	2711	507	555	361	28.4807	25.6385	31.3827	6.61134	8.83909	5.40831
ENSMUSG00000070972	2090.11	496.84	2.0506	3.8245e-48	3.1315e-46	Dnajc25	chr4	+	58995062	59025573	4023	protein_coding	DnaJ_(Hsp40)_homolog_subfamily_C_member_25	1796	1965	2445	626	378	544	18.9302	21.137	18.2991	5.27772	3.89221	5.26919
ENSMUSG00000023915	2967.55	707.992	2.049	1.6822e-48	1.3972e-46	Tnfrsf21	chr17	+	43016555	43089188	3626	protein_coding	tumor_necrosis_factor_receptor_superfamily_member_21	2584	2384	4013	792	770	609	30.2178	28.4517	33.3229	7.40832	8.79666	6.54462
ENSMUSG00000006398	3617.06	850.616	2.0474	1.3429e-24	3.3982e-23	Cdc20	chr4	-	118432901	118437352	1793	protein_coding	cell_division_cycle_20	3125	2767	5129	1109	941	577	73.9041	66.7819	86.1298	20.9785	21.7402	12.5398
ENSMUSG00000075296	100.596	19.7124	2.0442	1.8791e-05	8.5659e-05	Aldh3b2	chr19	+	3972328	3981645	2141	protein_coding	aldehyde_dehydrogenase_3_family_member_B2	52	117	135	29	4	30	1.02988	2.36483	1.89853	0.459413	0.0773923	0.546009
ENSMUSG00000045333	543.32	124.748	2.0416	1.5188e-13	1.7277e-12	Zfp423	chr8	-	87661810	87959595	4907	protein_coding	zinc_finger_protein_423	608	477	480	142	155	84	5.25396	4.20661	2.94528	0.981509	1.30849	0.66705
ENSMUSG00000033752	138.185	31.7627	2.0405	1.8136e-12	1.8673e-11	Mnd1	chr3	-	84087934	84155786	874	protein_coding	meiotic_nuclear_divisions_1_homolog_(S._cerevisiae)	120	103	199	35	38	24	5.82195	5.09983	6.85555	1.35825	1.80105	1.07003
ENSMUSG00000032911	45.3114	8.01444	2.038	0.00020027	0.0007688	Cspg4	chr9	+	56865104	56899870	8050	protein_coding	chondroitin_sulfate_proteoglycan_4	53	54	16	11	7	7	0.279176	0.290287	0.0598446	0.0463467	0.0360211	0.0338842
ENSMUSG00000014773	826.968	188.632	2.033	2.9975e-11	2.7826e-10	Dll1	chr17	-	15367354	15376872	3581	protein_coding	delta-like_1_(Drosophila)	771	473	1323	224	248	104	9.12954	5.71593	11.1239	2.12161	2.86881	1.13168
ENSMUSG00000026421	7723.37	1862.62	2.0319	1.3928e-46	1.0842e-44	Csrp1	chr1	+	135720061	135752232	1828	protein_coding	cysteine_and_glycine-rich_protein_1	7631	6175	9173	2210	1950	1575	177.013	146.181	151.09	41.0051	44.1889	33.5737
ENSMUSG00000078537	42.4911	8.65357	2.0308	6.1963e-06	3.0662e-05	B020031M17Rik	chr13	-	119949357	119950806	925	protein_coding	RIKEN_cDNA_B020031M17_gene	35	44	46	13	9	5	1.60445	2.05845	1.49733	0.476677	0.403047	0.210632
ENSMUSG00000034324	25.716	4.42003	2.0303	0.00048055	0.0017059	Tmem132c	chr5	+	127241808	127565793	5134	protein_coding	transmembrane_protein_132C	14	22	45	3	8	2	0.11563	0.185437	0.263911	0.0198193	0.0645489	0.0151799
ENSMUSG00000029375	270.096	61.3825	2.03	6.731e-11	6.0761e-10	Cxcl15	chr5	+	90794534	90803067	2127	protein_coding	chemokine_(C-X-C_motif)_ligand_15	275	218	306	92	69	30	5.48232	4.43526	4.33166	1.46704	1.34381	0.549603
ENSMUSG00000055407	560.306	131.13	2.0285	3.3398e-15	4.3656e-14	Map6	chr7	+	99267447	99337137	4920	protein_coding	microtubule-associated_protein_6	560	501	579	131	175	91	4.82638	4.40659	3.54335	0.903084	1.47342	0.720728
ENSMUSG00000067714	24.6463	3.61252	2.0274	0.0013201	0.0042594	Lpar5	chr6	+	125067920	125082472	1458	protein_coding	lysophosphatidic_acid_receptor_5	6	32	38	2	2	7	0.174499	0.949779	0.784742	0.0465259	0.0568234	0.187084
ENSMUSG00000078302	326.061	77.266	2.0261	5.4735e-20	1.025e-18	Foxd1	chr13	+	98354242	98356703	2462	protein_coding	forkhead_box_D1	342	283	326	81	76	80	5.89029	4.97426	3.98685	1.11588	1.27873	1.26618
ENSMUSG00000049690	44.5218	9.272	2.025	3.2204e-06	1.6682e-05	Nckap5	chr1	-	125913620	126830799	7212	protein_coding	NCK-associated_protein_5	42	32	61	14	9	6	0.246941	0.19201	0.254668	0.0658407	0.0516942	0.0324183
ENSMUSG00000022469	1281.23	312.656	2.0201	3.1332e-56	3.4423e-54	Rapgef3	chr15	-	97744770	97767972	4204	protein_coding	Rap_guanine_nucleotide_exchange_factor_(GEF)_3	1019	1126	1732	367	308	289	10.278	11.5906	12.4047	2.96091	3.03489	2.67874
ENSMUSG00000096323	48.0067	7.51856	2.0199	0.0010791	0.0035518	Gm20767	chr13	+	120154627	120155136	510	protein_coding	predicted_gene_20767	21	51	77	6	16	0	1.74601	4.32743	4.54592	0.399028	1.29958	0
ENSMUSG00000037060	4323.35	1050.37	2.0178	3.8939e-39	2.1057e-37	Prkcdbp	chr7	-	105480607	105482197	1035	protein_coding	protein_kinase_C_delta_binding_protein	4022	4160	4473	1028	1017	1169	164.779	173.933	130.125	33.688	40.7038	44.0118
ENSMUSG00000032064	2269.75	547.34	2.0148	1.4122e-25	3.7484e-24	Dixdc1	chr9	-	50662752	50739517	6453	protein_coding	DIX_domain_containing_1	1696	2292	2794	522	436	724	11.1446	15.3703	13.0366	2.74366	2.79885	4.37192
ENSMUSG00000062510	621.218	150.026	2.0134	1.4046e-23	3.3179e-22	Nsl1	chr1	+	191063012	191084558	2963	protein_coding	NSL1_MIND_kinetochore_complex_component_homolog_(S._cerevisiae)	499	488	917	167	173	119	7.14114	7.12719	9.31834	1.91164	2.41863	1.56499
ENSMUSG00000051517	397.276	94.3215	2.0111	1.9661e-16	2.8021e-15	Arhgef39	chr4	-	43496142	43499695	2595	protein_coding	Rho_guanine_nucleotide_exchange_factor_(GEF)_39	244	379	598	133	79	83	3.98705	6.32021	6.93849	1.73835	1.26109	1.24634
ENSMUSG00000024056	1259.74	297.293	2.0089	6.2741e-14	7.3639e-13	Ndc80	chr17	-	71496100	71526857	2201	protein_coding	NDC80_homolog_kinetochore_complex_component_(S._cerevisiae)	1007	966	1901	410	350	159	19.4003	18.9927	26.0054	6.31809	6.58723	2.81496
ENSMUSG00000074361	10.4155	0.948804	2.0041	0.0040315	0.011656	C5ar2	chr7	-	16234585	16244154	3522	protein_coding	complement_component_5a_receptor_2	12	11	6	1	0	2	0.144474	0.135155	0.0512936	0.00963014	0	0.0221277
ENSMUSG00000031937	445.667	108.835	2	1.1351e-25	3.0174e-24	Vstm5	chr9	+	15239045	15259393	1968	protein_coding	V-set_and_transmembrane_domain_containing_5	349	451	524	115	117	101	7.51968	9.91703	8.01691	1.98196	2.46272	1.99982
ENSMUSG00000025888	135.579	30.7146	1.9998	9.227e-09	6.6934e-08	Casp1	chr9	+	5298517	5307265	1497	protein_coding	caspase_1	104	163	125	46	30	20	2.94585	4.7119	2.51414	1.04222	0.830145	0.520599
ENSMUSG00000082229	117.375	27.2222	1.9975	2.6834e-09	2.0684e-08	Nap1l2	chrX	-	103184176	103186640	2465	protein_coding	nucleosome_assembly_protein_1-like_2	103	94	158	17	27	38	1.77182	1.65022	1.92993	0.233913	0.453734	0.600706
ENSMUSG00000036832	81.0856	16.0075	1.9964	0.00010062	0.00040602	Lpar3	chr3	+	146220961	146286214	2494	protein_coding	lysophosphatidic_acid_receptor_3	112	47	76	11	30	6	1.90423	0.815514	0.917525	0.149595	0.498287	0.0937454
ENSMUSG00000086541	17.5484	2.90944	1.9961	0.00076917	0.0026237	Has2os	chr15	+	56689944	56778399	1012	processed_transcript	hyaluronan_synthase_2_opposite_strand	15	19	17	3	2	4	0.628506	0.812462	0.505789	0.100546	0.0818661	0.154019
ENSMUSG00000032589	179.107	42.7082	1.9958	6.2912e-13	6.7372e-12	Bsn	chr9	-	108096022	108190384	15938	protein_coding	bassoon	116	155	284	47	45	39	0.308619	0.420851	0.536519	0.10002	0.116959	0.0953511
ENSMUSG00000020682	813.375	201.596	1.9945	1.0848e-52	1.029e-50	Mmp28	chr11	-	83440768	83463071	3438	protein_coding	matrix_metallopeptidase_28_(epilysin)	667	746	1025	241	179	204	8.22657	9.38994	8.97674	2.37757	2.15676	2.31217
ENSMUSG00000050276	22.4784	3.88976	1.9924	0.0006071	0.0021099	Mrgprg	chr7	-	143763711	143766993	1820	protein_coding	MAS-related_GPR_member_G	30	10	27	4	3	5	0.698954	0.237771	0.446677	0.0745437	0.0682817	0.107052
ENSMUSG00000037846	82.3055	18.5449	1.9901	4.4357e-08	2.957e-07	Rtkn2	chr10	+	67979570	68059740	4432	protein_coding	rhotekin_2	97	61	82	25	14	19	0.928049	0.595607	0.557077	0.191321	0.130853	0.167051
ENSMUSG00000038168	742.484	178.885	1.9899	3.9014e-15	5.0806e-14	Leprel1	chr16	-	25959288	26105784	3283	protein_coding	leprecan-like_1	548	784	874	187	235	121	7.07797	10.3342	8.0157	1.93194	2.96518	1.43618
ENSMUSG00000001020	2171.72	538.135	1.9885	5.9263e-35	2.5979e-33	S100a4	chr3	+	90603770	90606045	498	protein_coding	S100_calcium_binding_protein_A4	1968	1957	2516	565	621	456	167.569	170.056	152.119	38.4805	51.6555	35.6805
ENSMUSG00000073489	661.838	160.427	1.9873	8.9994e-16	1.2301e-14	Ifi204	chr1	-	173747293	173766876	2253	protein_coding	interferon_activated_gene_204	444	498	1136	151	188	148	8.35643	9.56529	15.1816	2.2732	3.45662	2.55974
ENSMUSG00000020363	5706.75	1285.46	1.9858	2.1275e-07	1.3004e-06	Gfpt2	chr11	+	49794178	49838613	2947	protein_coding	glutamine_fructose-6-phosphate_transaminase_2	6302	4547	5838	1342	1749	805	90.677	66.769	59.6465	15.4452	24.5847	10.6441
ENSMUSG00000023505	2850.78	706.959	1.978	1.1463e-26	3.1939e-25	Cdca3	chr6	+	124829547	124833701	1976	protein_coding	cell_division_cycle_associated_3	2446	2130	4141	942	729	520	52.489	46.6469	63.0985	16.1691	15.2825	10.2544
ENSMUSG00000028382	14732.5	3727.5	1.9758	4.4914e-119	2.3626e-116	Ptbp3	chr4	-	59471868	59549364	6855	protein_coding	polypyrimidine_tract_binding_protein_3	12450	13586	17923	4173	3493	3818	77.0124	85.7658	78.7235	20.6473	21.1079	21.7032
ENSMUSG00000034773	416.82	103.261	1.9754	1.918e-22	4.1933e-21	BC030867	chr11	+	102248882	102265187	2813	protein_coding	cDNA_sequence_BC030867	311	339	633	127	103	89	4.68802	5.21507	6.7754	1.53129	1.51678	1.23286
ENSMUSG00000049649	21.8543	3.50625	1.9735	0.0013506	0.0043513	Gpr3	chr4	-	133209340	133212536	2518	protein_coding	G-protein_coupled_receptor_3	29	8	29	6	4	1	0.488361	0.137488	0.346771	0.0808198	0.065805	0.0154753
ENSMUSG00000023122	8.52632	0	1.9696	0.0058512	0.016254	Sult1c2	chr17	-	53829637	53846339	1846	protein_coding	sulfotransferase_family_cytosolic_1C_member_2	1	4	25	0	0	0	0.0229703	0.0937688	0.407764	0	0	0
ENSMUSG00000003779	2232.51	555.963	1.9669	4.5043e-23	1.0208e-21	Kif20a	chr18	+	34624624	34633265	3567	protein_coding	kinesin_family_member_20A	2003	1712	3052	724	614	379	23.8109	20.7697	25.7622	6.88427	7.1305	4.14029
ENSMUSG00000044814	13.1765	1.84448	1.9667	0.0023203	0.0070652	Olfr543	chr7	-	102476773	102477902	1130	protein_coding	olfactory_receptor_543	13	11	15	4	1	1	0.487825	0.421254	0.399681	0.120061	0.0366586	0.0344839
ENSMUSG00000031262	941.891	235.431	1.9661	1.9658e-25	5.1939e-24	Cenpi	chrX	+	134308084	134362639	3309	protein_coding	centromere_protein_I	826	706	1339	304	247	177	10.5848	9.2329	12.1839	3.11601	3.09211	2.08435
ENSMUSG00000020897	2168.32	540.075	1.9655	2.3582e-22	5.1169e-21	Aurkb	chr11	+	69045647	69051664	1950	protein_coding	aurora_kinase_B	1863	1629	3133	702	594	372	40.5114	36.1507	48.3756	12.2103	12.6185	7.43367
ENSMUSG00000034311	1836.4	456.318	1.9653	7.8322e-21	1.5503e-19	Kif4	chrX	+	100625737	100727214	4983	protein_coding	kinesin_family_member_4	1499	1420	2709	629	480	307	12.7559	12.3318	16.3689	4.28136	3.9903	2.40073
ENSMUSG00000099146	6.74562	0.288052	1.9636	0.0062988	0.017358	0610031O16Rik	chr3	-	138210716	138240405	1429	antisense	RIKEN_cDNA_0610031O16_gene	5	5	11	1	0	0	0.148367	0.151415	0.231772	0.023735	0	0
ENSMUSG00000002055	2262.06	556.908	1.9631	6.8483e-16	9.4498e-15	Spag5	chr11	+	78301529	78322457	3887	protein_coding	sperm_associated_antigen_5	1745	1798	3413	753	641	327	19.0362	20.0173	26.4376	6.57056	6.83122	3.27815
ENSMUSG00000074179	254.618	58.1769	1.9628	6.3845e-07	3.6735e-06	Gm10639	chr9	+	78289923	78305525	993	protein_coding	predicted_gene_10639	153	197	455	25	66	82	6.53343	8.58513	13.7963	0.853912	2.75327	3.2178
ENSMUSG00000074625	154.319	37.8985	1.9623	4.0885e-13	4.4665e-12	Arhgap40	chr2	+	158512796	158550762	2162	protein_coding	Rho_GTPase_activating_protein_40	114	142	212	35	44	36	2.23588	2.84225	2.95244	0.549079	0.843047	0.648846
ENSMUSG00000090053	125.29	28.9423	1.9616	1.6516e-07	1.0239e-06	Palm2	chr4	+	57434247	57712016	3271	protein_coding	paralemmin_2	150	54	178	31	27	31	1.94451	0.714403	1.63848	0.321443	0.341931	0.369297
ENSMUSG00000025574	3629.69	919.156	1.9611	3.5324e-43	2.3227e-41	Tk1	chr11	-	117815526	117826092	2490	protein_coding	thymidine_kinase_1	3068	3016	4897	1274	811	783	52.2462	52.4158	59.215	17.3537	13.492	12.2534
ENSMUSG00000073418	725.305	176.564	1.96	1.0164e-12	1.0706e-11	C4b	chr17	-	34728380	34743882	5379	protein_coding	complement_component_4B_(Chido_blood_group)	861	652	547	170	149	223	6.78735	5.24537	3.06187	1.07194	1.14746	1.61547
ENSMUSG00000047757	274.067	68.1523	1.9597	1.782e-17	2.7943e-16	Fancb	chrX	+	164980592	164997272	2980	protein_coding	Fanconi_anemia_complementation_group_B	221	232	379	80	79	50	3.14467	3.36901	3.82934	0.910533	1.09816	0.653806
ENSMUSG00000096879	27.2776	5.36884	1.958	0.00027092	0.0010101	Gm4858	chr3	+	93073567	93074633	735	protein_coding	predicted_gene_4858	17	32	32	4	8	4	0.980755	1.88405	1.31088	0.184584	0.450876	0.212064
ENSMUSG00000021069	17.0927	2.50523	1.9528	0.0025549	0.0077267	Pygl	chr12	-	70190811	70231488	2992	protein_coding	liver_glycogen_phosphorylase	10	7	40	4	1	3	0.141722	0.101243	0.402531	0.0453441	0.013845	0.039071
ENSMUSG00000029359	10914.2	2803.16	1.9515	1.5399e-84	3.8187e-82	Tesc	chr5	+	118027743	118061878	1031	protein_coding	tescalcin	9793	10019	12518	3178	2735	2718	402.769	420.529	365.576	104.548	109.889	102.727
ENSMUSG00000039114	10104.8	2563.33	1.9506	8.0671e-30	2.6422e-28	Nrn1	chr13	-	36725625	36734477	1619	protein_coding	neuritin_1	8067	10158	11756	2685	2996	2136	211.283	271.513	218.632	56.2496	76.6566	51.4102
ENSMUSG00000030677	4468.57	1146.24	1.949	1.3791e-59	1.7348e-57	Kif22	chr7	-	127027732	127042420	2063	protein_coding	kinesin_family_member_22	3496	3868	6211	1458	1020	1081	71.8573	81.1367	90.649	23.9707	20.4812	20.4184
ENSMUSG00000062627	3492.36	897.448	1.9488	5.3851e-73	9.3479e-71	Mysm1	chr4	-	94942040	94979100	7420	protein_coding	myb-like_SWIRM_and_MPN_domains_1	2841	3151	4510	1049	753	977	16.2355	18.377	18.3009	4.79506	4.20384	5.13081
ENSMUSG00000026708	614.98	157.027	1.947	3.0759e-35	1.3621e-33	Cenpl	chr1	+	161070767	161086724	4447	protein_coding	centromere_protein_L	498	503	873	193	147	146	4.74855	4.89475	5.91082	1.47202	1.36932	1.27932
ENSMUSG00000048399	555.586	142.032	1.9469	2.9477e-40	1.6722e-38	Tprg	chr16	+	25286817	25422344	1186	protein_coding	transformation_related_protein_63_regulated	450	507	712	167	129	143	16.0889	18.4992	18.0757	4.77589	4.50567	4.69836
ENSMUSG00000028039	21.5383	3.7943	1.9441	0.001005	0.0033286	Efna3	chr3	-	89313899	89322965	2363	protein_coding	ephrin_A3	12	20	35	7	4	1	0.215336	0.366266	0.44597	0.100475	0.0701215	0.0164904
ENSMUSG00000079465	21.2974	3.99511	1.9413	0.00063278	0.0021903	Col4a3	chr1	+	82586921	82722059	8554	protein_coding	collagen_type_IV_alpha_3	15	26	21	3	5	4	0.0743568	0.131533	0.0739181	0.0118953	0.0242134	0.0182216
ENSMUSG00000042784	83.44	20.1402	1.9405	1.4175e-09	1.1175e-08	Muc1	chr3	+	89229057	89233381	2242	protein_coding	mucin_1_transmembrane	73	81	92	23	20	19	1.38066	1.56343	1.23553	0.347948	0.369529	0.330227
ENSMUSG00000050549	535.724	137.306	1.9373	1.155e-32	4.4356e-31	5730508B09Rik	chr3	-	127869688	127896323	1603	protein_coding	RIKEN_cDNA_5730508B09_gene	514	474	592	156	132	135	13.5965	12.796	11.1196	3.30075	3.41111	3.28167
ENSMUSG00000034981	6325.96	1629.71	1.9349	7.3847e-37	3.5608e-35	Parm1	chr5	+	91517615	91626894	5068	protein_coding	prostate_androgen-regulated_mucin-like_protein_1	5159	6035	7674	1485	1574	1914	43.1646	51.5312	45.5917	9.9383	12.8654	14.7164
ENSMUSG00000028865	28.508	5.69191	1.9331	0.00026387	0.0009857	Cd164l2	chr4	+	133212131	133224555	986	protein_coding	CD164_sialomucin-like_2	30	14	44	9	4	5	1.29016	0.614442	1.34362	0.309591	0.16805	0.197601
ENSMUSG00000021196	4411.97	1040.14	1.925	4.9978e-07	2.9103e-06	Pfkp	chr13	-	6579768	6648777	4663	protein_coding	phosphofructokinase_platelet	2456	4565	6491	742	1042	1360	22.3338	42.3648	41.9128	5.3971	9.25672	11.365
ENSMUSG00000094796	18.9211	2.63479	1.9221	0.003527	0.010309	BC147527	chr13	+	120308146	120308649	504	protein_coding	cDNA_sequence_BC147527	11	19	28	8	0	1	0.925467	1.63137	1.67274	0.538371	0	0.0773151
ENSMUSG00000099517	35.1667	7.42402	1.9214	0.0001796	0.00069434	Hist1h3g	chr13	+	23535434	23535860	427	protein_coding	histone_cluster_1_H3g	30	32	43	6	13	3	2.97915	3.24304	3.03209	0.476591	1.26116	0.273772
ENSMUSG00000047586	65.4524	14.9902	1.9198	7.5843e-06	3.6993e-05	Nccrp1	chr7	-	28543596	28547254	1531	protein_coding	non-specific_cytotoxic_cell_receptor_protein_1_homolog_(zebrafish)	67	67	53	9	16	20	1.85566	1.89378	1.04232	0.199384	0.432912	0.509038
ENSMUSG00000040084	2949.41	764.516	1.9192	2.3356e-28	7.1631e-27	Bub1b	chr2	+	118598211	118641591	3668	protein_coding	budding_uninhibited_by_benzimidazoles_1_homolog_beta_(S._cerevisiae)	2582	2130	4317	995	771	602	29.8487	25.1293	35.4367	9.20059	8.70722	6.39532
ENSMUSG00000034883	133.084	33.4353	1.917	5.7109e-11	5.1876e-10	Lrr1	chr12	+	69168814	69179010	1501	protein_coding	leucine_rich_repeat_protein_1	105	104	200	36	40	26	2.96625	2.99835	4.0119	0.813475	1.10391	0.674975
ENSMUSG00000022639	477.655	121.46	1.914	1.4116e-13	1.61e-12	5330426P16Rik	chr16	-	50719294	50732773	2896	lincRNA	RIKEN_cDNA_5330426P16_gene	296	508	639	97	137	133	4.33403	7.59093	6.6436	1.13604	1.95964	1.78957
ENSMUSG00000026646	317.98	82.4104	1.914	1.7969e-23	4.2038e-22	Suv39h2	chr2	-	3455815	3475031	4327	protein_coding	suppressor_of_variegation_3-9_homolog_2_(Drosophila)	268	254	445	94	68	93	2.62631	2.54025	3.09652	0.736823	0.650994	0.837512
ENSMUSG00000027134	2987.83	784.162	1.914	6.8458e-45	4.9722e-43	Lpcat4	chr2	+	112239468	112247111	2275	protein_coding	lysophosphatidylcholine_acyltransferase_4	2536	2488	4008	832	861	705	47.2679	47.3259	53.0453	12.4041	15.6775	12.0754
ENSMUSG00000089812	57.7318	13.0771	1.9136	8.9312e-06	4.2949e-05	Gm15867	chr1	+	192854928	192856466	603	antisense	predicted_gene_15867	71	45	50	20	12	9	4.99275	3.22942	2.49663	1.12495	0.824363	0.581595
ENSMUSG00000058976	38.1945	8.46828	1.9135	7.1529e-05	0.00029655	Usp17lc	chr7	+	103415072	103419880	2403	protein_coding	ubiquitin_specific_peptidase_17-like_C	29	34	53	4	12	9	0.511733	0.612287	0.664084	0.0564584	0.206863	0.145943
ENSMUSG00000005470	1364.68	356.15	1.9128	3.2805e-32	1.2326e-30	Asf1b	chr8	+	83955507	83970197	1788	protein_coding	anti-silencing_function_1B_histone_chaperone	1070	1231	1821	472	351	282	25.3755	29.7934	30.665	8.95358	8.13194	6.14578
ENSMUSG00000079553	2960.17	772.535	1.9113	7.9848e-30	2.6202e-28	Kifc1	chr17	-	33875666	33890661	2350	protein_coding	kinesin_family_member_C1	2548	2174	4343	1007	769	618	45.9759	40.0333	55.6446	14.534	13.5554	10.2474
ENSMUSG00000032586	521.288	133.51	1.9103	3.0035e-15	3.9498e-14	Traip	chr9	+	107950963	107972268	2697	protein_coding	TRAF-interacting_protein	430	446	700	161	165	83	6.76062	7.15622	7.8148	2.02473	2.5343	1.1992
ENSMUSG00000032221	299.239	77.542	1.9099	4.1511e-22	8.8962e-21	Mns1	chr9	+	72438011	72459199	2424	protein_coding	meiosis-specific_nuclear_structural_protein_1	229	262	419	99	67	75	4.00591	4.67734	5.20454	1.38524	1.14498	1.20566
ENSMUSG00000033191	12.4176	1.52491	1.9091	0.0050197	0.01421	Tie1	chr4	-	118471191	118490061	4234	protein_coding	tyrosine_kinase_with_immunoglobulin-like_and_EGF-like_domains_1	5	17	15	3	0	2	0.0500747	0.173751	0.10667	0.0240321	0	0.0184066
ENSMUSG00000027864	10818.8	2847.72	1.9087	2.6299e-45	1.9427e-43	Ptgfrn	chr3	-	101040232	101110278	5902	protein_coding	prostaglandin_F2_receptor_negative_regulator	10568	9366	11983	2943	3005	2762	75.9263	68.6728	61.1318	16.9127	21.0911	18.2356
ENSMUSG00000036078	8844.13	2316.81	1.9084	1.0609e-32	4.0926e-31	Sigmar1	chr4	-	41738493	41756157	1640	protein_coding	sigma_non-opioid_intracellular_receptor_1	7711	8071	10539	2207	1933	2971	199.373	212.968	193.489	45.6437	48.8251	70.5917
ENSMUSG00000040270	94.4668	22.9191	1.9083	1.0398e-07	6.6265e-07	Bach2	chr4	+	32238804	32586108	8882	protein_coding	BTB_and_CNC_homology_2	114	64	99	25	27	18	0.544243	0.311817	0.335603	0.0954666	0.125924	0.078969
ENSMUSG00000030956	1556.49	408.468	1.9075	1.9778e-33	7.966e-32	Fam53b	chr7	-	132712082	132813886	5465	protein_coding	family_with_sequence_similarity_53_member_B	1205	1453	2028	476	444	335	9.34966	11.5055	11.1732	2.95419	3.36548	2.38863
ENSMUSG00000024791	1132.58	292.684	1.9036	3.7776e-17	5.7371e-16	Cdca5	chr19	+	6084983	6091777	2024	protein_coding	cell_division_cycle_associated_5	1006	861	1574	378	339	185	21.0759	18.4087	23.4151	6.33437	6.93815	3.56169
ENSMUSG00000040658	1013.53	266.697	1.9027	1.5113e-31	5.4883e-30	Dnph1	chr17	+	46496789	46499618	1106	protein_coding	2'-deoxynucleoside_5'-phosphate_N-hydrolase_1	871	822	1376	321	287	213	33.3935	32.1623	37.4597	9.84401	10.7493	7.50446
ENSMUSG00000034607	654.187	169.669	1.9015	2.6756e-17	4.1285e-16	Pof1b	chrX	-	112638431	112698651	3886	protein_coding	premature_ovarian_failure_1B	564	511	914	191	210	117	6.15425	5.69047	7.08181	1.66707	2.23857	1.17322
ENSMUSG00000096472	1338.31	355.451	1.9	5.726e-63	7.7655e-61	Cdkn2d	chr9	-	21288463	21291209	1271	protein_coding	cyclin-dependent_kinase_inhibitor_2D_(p19_inhibits_CDK4)	1155	1189	1659	432	338	329	38.5332	40.4824	39.3008	11.5282	11.016	10.0866
ENSMUSG00000038668	33.1285	6.47963	1.8983	0.00077688	0.0026459	Lpar1	chr4	-	58435255	58553898	3543	protein_coding	lysophosphatidic_acid_receptor_1	44	10	47	6	4	10	0.526599	0.12214	0.399418	0.0574384	0.0467674	0.109983
ENSMUSG00000027330	4231.15	1122.67	1.897	1.9267e-44	1.3651e-42	Cdc25b	chr2	+	131186949	131198497	3089	protein_coding	cell_division_cycle_25B	3062	3811	6025	1370	961	1151	42.0326	53.3889	58.7273	15.0427	12.8872	14.5195
ENSMUSG00000085118	22.3283	4.5397	1.8944	0.00053589	0.0018831	Gm15774	chr7	-	120872692	120875298	1992	antisense	predicted_gene_15774	14	18	38	5	4	5	0.298015	0.391033	0.574374	0.085134	0.0831812	0.0978083
ENSMUSG00000028671	1597.98	423.912	1.8904	2.1984e-30	7.5421e-29	Gale	chr4	+	135963727	135968178	1537	protein_coding	galactose-4-epimerase_UDP	1099	1479	2301	440	393	469	30.3195	41.6413	45.0758	9.70959	10.5919	11.8903
ENSMUSG00000028416	21700.5	5788.59	1.8895	2.4333e-44	1.717e-42	Bag1	chr4	-	40936398	40948294	1348	protein_coding	BCL2-associated_athanogene_1	18071	20152	26584	5814	4980	6997	568.449	646.931	593.788	146.288	153.036	202.263
ENSMUSG00000022203	73.2032	16.569	1.8879	5.1673e-05	0.00021851	Efs	chr14	-	54916543	54926788	3571	protein_coding	embryonal_Fyn-associated_substrate	88	36	97	23	22	6	1.04494	0.436257	0.817867	0.218454	0.255204	0.0654721
ENSMUSG00000028549	766.46	204.463	1.8878	2.2148e-35	9.9344e-34	Itgb3bp	chr4	-	99765402	99929813	3387	protein_coding	integrin_beta_3_binding_protein_(beta3-endonexin)	608	621	1115	232	195	203	7.6118	7.93426	9.91198	2.32324	2.38492	2.33548
ENSMUSG00000057092	291.905	77.1632	1.8876	2.5183e-22	5.4508e-21	Fxyd3	chr7	-	31068172	31076704	2894	protein_coding	FXYD_domain-containing_ion_transport_regulator_3	231	243	416	89	73	76	3.38464	3.63361	4.32808	1.04307	1.04491	1.02332
ENSMUSG00000028251	244.928	64.701	1.8873	1.8319e-20	3.5412e-19	Tstd3	chr4	-	21757382	21767212	1588	protein_coding	thiosulfate_sulfurtransferase_(rhodanese)-like_domain_containing_3	198	219	321	66	66	66	5.28705	5.96793	6.08633	1.40966	1.72166	1.61953
ENSMUSG00000032377	2696.24	719.696	1.8863	2.3289e-40	1.3386e-38	Plscr4	chr9	+	92457373	92492456	3204	protein_coding	phospholipid_scramblase_4	2008	2741	3302	842	611	775	26.5748	37.0209	31.0303	8.91337	7.89957	9.4255
ENSMUSG00000026450	23.6207	4.70808	1.8855	0.00094761	0.0031609	Chit1	chr1	+	134111242	134151540	1815	protein_coding	chitinase_1_(chitotriosidase)	18	16	40	4	8	2	0.420528	0.381481	0.663566	0.074749	0.182586	0.0429387
ENSMUSG00000049932	3333.08	884.675	1.8852	2.2715e-27	6.5938e-26	H2afx	chr9	+	44334694	44336077	1384	protein_coding	H2A_histone_family_member_X	2945	2750	4340	1180	922	639	90.2294	85.9858	94.4179	28.918	27.5962	17.9912
ENSMUSG00000061991	27.8189	5.83959	1.884	0.00030598	0.0011299	Hist1h2af	chr13	+	23533906	23534304	399	protein_coding	histone_cluster_1_H2af	28	30	21	7	6	5	2.97566	3.25371	1.5847	0.595042	0.622921	0.488306
ENSMUSG00000021411	857.999	222.466	1.8832	5.7827e-13	6.2117e-12	Pxdc1	chr13	-	34627840	34652681	2027	protein_coding	PX_domain_containing_1	965	666	878	174	290	204	20.187	14.2184	13.0419	2.91151	5.92651	3.92167
ENSMUSG00000052271	95.2842	21.9557	1.8826	2.7033e-05	0.00012032	Bhlha15	chr5	+	144190286	144194441	3494	protein_coding	basic_helix-loop-helix_family_member_a15	32	119	141	34	19	16	0.388352	1.47385	1.21506	0.330049	0.225261	0.17844
ENSMUSG00000029414	2125.54	564.1	1.8815	1.8814e-24	4.6923e-23	Kntc1	chr5	+	123749726	123821593	6961	protein_coding	kinetochore_associated_1	1892	1618	2945	790	552	414	11.5252	10.0586	12.7384	3.84926	3.2849	2.31752
ENSMUSG00000050812	19177.1	5177.44	1.8799	4.5417e-80	9.7333e-78	AI314180	chr4	-	58798911	58912749	7045	protein_coding	expressed_sequence_AI314180	15450	17888	24131	6167	4428	5444	92.9922	109.878	103.132	29.6903	26.0364	30.1115
ENSMUSG00000047428	38.14	8.46357	1.8788	8.0573e-05	0.00033104	Dlk2	chr17	+	46297421	46303271	1783	protein_coding	delta-like_2_homolog_(Drosophila)	35	32	47	16	7	4	0.832368	0.776656	0.793684	0.304362	0.16263	0.0874186
ENSMUSG00000048779	79.0939	19.6621	1.878	3.8452e-08	2.5812e-07	P2ry6	chr7	-	100937638	100964391	1938	protein_coding	pyrimidinergic_receptor_P2Y_G-protein_coupled_6	72	81	77	25	18	18	1.57535	1.80868	1.19629	0.437531	0.384745	0.361921
ENSMUSG00000034023	890.085	235.656	1.8764	6.4514e-19	1.1055e-17	Fancd2	chr6	+	113531682	113597017	5512	protein_coding	Fanconi_anemia_complementation_group_D2	725	628	1403	305	245	179	5.57735	4.93038	7.66389	1.87678	1.84124	1.26543
ENSMUSG00000054200	2854.67	700.515	1.8752	7.521e-07	4.2961e-06	Ffar4	chr19	+	38097079	38114263	1393	protein_coding	free_fatty_acid_receptor_4	2515	2818	3054	650	992	467	76.5571	87.5427	66.0114	15.8265	29.4995	13.0635
ENSMUSG00000039187	563.421	147.294	1.8747	3.3392e-13	3.6851e-12	Fanci	chr7	+	79391929	79450265	4619	protein_coding	Fanconi_anemia_complementation_group_I	442	433	861	171	186	93	4.05764	4.05667	5.6125	1.25565	1.66809	0.784567
ENSMUSG00000073791	612.931	164.081	1.8745	1.5276e-29	4.9199e-28	Efcab7	chr4	+	99829198	99912788	1713	protein_coding	EF-hand_calcium_binding_domain_7	588	522	707	175	137	194	14.5552	13.1869	12.4269	3.465	3.31297	4.41306
ENSMUSG00000097779	12.0058	1.66178	1.8709	0.0055306	0.015477	4833407H14Rik	chr19	+	53460631	53462723	1485	lincRNA	RIKEN_cDNA_4833407H14_gene	8	15	12	2	3	0	0.228435	0.437114	0.243308	0.04568	0.0836854	0
ENSMUSG00000074647	65.4289	13.467	1.8656	0.00071211	0.002444	Fam83c	chr2	-	155827548	155834854	3972	protein_coding	family_with_sequence_similarity_83_member_C	91	65	21	16	19	6	0.971474	0.708164	0.159188	0.136626	0.198152	0.0588623
ENSMUSG00000038764	5531.29	1509.54	1.8644	2.1501e-80	4.6656e-78	Ptpn3	chr4	-	57190841	57301837	6369	protein_coding	protein_tyrosine_phosphatase_non-receptor_type_3	5087	4678	6746	1731	1299	1637	33.868	31.7848	31.8916	9.21824	8.44875	10.0155
ENSMUSG00000000359	44.0012	10.435	1.8627	1.1027e-05	5.2231e-05	Rem1	chr2	+	152626951	152635198	1663	protein_coding	rad_and_gem_related_GTP_binding_protein_1	36	38	59	17	8	8	0.917929	0.988829	1.06822	0.34672	0.199275	0.187453
ENSMUSG00000053702	7262.36	1978.03	1.8624	1.2359e-51	1.1174e-49	Nebl	chr2	-	17343909	17731464	8079	protein_coding	nebulette	6042	6277	9585	2238	1582	2303	31.7119	33.6221	35.722	9.3956	8.11154	11.1079
ENSMUSG00000025196	30.7262	5.323	1.8623	0.0033424	0.009809	Cpn1	chr19	-	43956307	43986556	2212	protein_coding	carboxypeptidase_N_polypeptide_1	27	31	32	1	13	1	0.51758	0.606466	0.435578	0.0153333	0.243452	0.0176161
ENSMUSG00000027469	4086.49	1095.78	1.8615	2.0828e-20	4.0039e-19	Tpx2	chr2	+	152847964	152895321	4365	protein_coding	TPX2_microtubule-associated_protein_homolog_(Xenopus_laevis)	3490	3088	5909	1380	1243	752	33.9031	30.6142	40.7597	10.723	11.7962	6.71319
ENSMUSG00000068101	1158.93	309.841	1.8612	1.9671e-18	3.2802e-17	Cenpm	chr15	-	82233779	82244747	1201	protein_coding	centromere_protein_M	1022	985	1470	399	356	200	36.0833	35.4914	36.8532	11.2681	12.279	6.48906
ENSMUSG00000034785	6.31823	0	1.8608	0.0090671	0.024026	Dio1	chr4	-	107291465	107307169	1690	protein_coding	deiodinase_iodothyronine_type_I	2	11	5	0	0	0	0.0501813	0.281667	0.0890808	0	0	0
ENSMUSG00000028702	456.39	121.49	1.86	6.3259e-16	8.7499e-15	Rad54l	chr4	-	116094264	116123690	4571	protein_coding	RAD54_like_(S._cerevisiae)	367	327	719	168	118	92	3.4045	3.09575	4.73607	1.24658	1.06936	0.784281
ENSMUSG00000028550	2111.09	577.752	1.8583	5.8045e-64	7.9339e-62	Atg4c	chr4	+	99193934	99259787	3178	protein_coding	autophagy_related_4C_cysteine_peptidase	1729	2008	2559	657	534	591	23.0696	27.3426	24.2447	7.01187	6.96053	7.24651
ENSMUSG00000075605	5.44804	0	1.8578	0.0092642	0.024455	2300005B03Rik	chr15	-	74742764	74746693	545	protein_coding	RIKEN_cDNA_2300005B03_gene	5	3	9	0	0	0	0.38902	0.238207	0.497218	0	0	0
ENSMUSG00000048012	46.2338	11.2651	1.8558	5.2984e-06	2.6468e-05	Zfp473	chr7	-	44731481	44751050	9229	protein_coding	zinc_finger_protein_473	37	38	66	13	8	14	0.169999	0.17818	0.215323	0.0477761	0.0359079	0.059111
ENSMUSG00000010797	1531.97	417.157	1.8533	4.0817e-29	1.2859e-27	Wnt2	chr6	-	17988940	18030585	2255	protein_coding	wingless-type_MMTV_integration_site_family_member_2	1319	1198	2141	480	463	337	24.8026	22.9901	28.5872	7.21966	8.50529	5.82342
ENSMUSG00000022847	86.7994	22.2593	1.8528	6.4444e-08	4.2103e-07	Thpo	chr16	-	20725158	20734511	1712	protein_coding	thrombopoietin	53	87	125	22	23	23	1.31272	2.1991	2.1984	0.435854	0.556517	0.523503
ENSMUSG00000022021	1927.3	522.927	1.8525	1.462e-24	3.6834e-23	Diap3	chr14	-	86655367	87141224	4582	protein_coding	diaphanous_homolog_3_(Drosophila)	1677	1560	2591	631	594	382	15.5195	14.7333	17.026	4.67086	5.37015	3.24865
ENSMUSG00000020330	3777.74	1014.25	1.8521	3.5403e-17	5.4004e-16	Hmmr	chr11	-	40701395	40733422	3892	protein_coding	hyaluronan_mediated_motility_receptor_(RHAMM)	3144	3047	5302	1295	1194	633	34.2538	33.8789	41.0174	11.2855	12.7083	6.33762
ENSMUSG00000061175	892.038	244.022	1.852	9.0455e-46	6.8869e-44	Fnip2	chr3	-	79455971	79567796	7299	protein_coding	folliculin_interacting_protein_2	766	834	1051	298	218	240	4.45004	4.94462	4.33551	1.38476	1.23722	1.28128
ENSMUSG00000054889	2917.48	798.853	1.8501	3.5329e-40	1.9911e-38	Dsp	chr13	+	38151328	38198577	9538	protein_coding	desmoplakin	2693	2264	3840	1085	692	714	11.9723	10.2719	12.122	3.85829	3.00541	2.917
ENSMUSG00000006958	1186.07	325.081	1.8496	2.3766e-39	1.2973e-37	Chrd	chr16	+	20733127	20742384	4406	protein_coding	chordin	995	1169	1344	350	323	325	9.57585	11.4815	9.1845	2.6943	3.03678	2.87431
ENSMUSG00000020044	8883.57	2399.34	1.8494	1.5726e-19	2.8057e-18	Timp3	chr10	+	86300372	86349506	4722	protein_coding	tissue_inhibitor_of_metalloproteinase_3	10734	6823	8119	2777	2361	2255	96.3905	62.5287	51.7699	19.9467	20.7121	18.6087
ENSMUSG00000002980	13625	3735.98	1.8485	7.2587e-39	3.877e-37	Bcam	chr7	-	19756131	19771016	2429	protein_coding	basal_cell_adhesion_molecule	13459	10161	17253	3783	3364	4325	234.955	181.025	213.864	52.824	57.3698	69.3831
ENSMUSG00000051220	762.258	204.042	1.8481	1.2671e-14	1.5847e-13	Ercc6l	chrX	-	102141716	102157091	5302	protein_coding	excision_repair_cross-complementing_rodent_repair_deficiency_complementation_group_6_like	589	640	1099	271	234	125	4.71058	5.2236	6.24107	1.73361	1.82823	0.918682
ENSMUSG00000047686	22.4137	3.78441	1.846	0.0037953	0.011036	Zcchc5	chrX	-	106837082	106840644	2948	protein_coding	zinc_finger_CCHC_domain_containing_5	5	32	31	5	1	6	0.0719186	0.469735	0.316618	0.0575261	0.0140516	0.0793083
ENSMUSG00000006007	7.60934	0.576105	1.843	0.0098906	0.025896	Pdc	chr1	+	150319417	150333906	3335	protein_coding	phosducin	7	8	7	2	0	0	0.0890023	0.103806	0.063198	0.0203403	0	0
ENSMUSG00000074825	743.742	205.47	1.8419	1.1731e-42	7.4594e-41	Itpripl1	chr2	-	127138772	127143442	3424	protein_coding	inositol_145-triphosphate_receptor_interacting_protein-like_1	678	611	942	219	199	213	8.39643	7.72214	8.28358	2.16936	2.40754	2.42405
ENSMUSG00000055799	571.168	154.397	1.8415	1.2799e-16	1.8546e-15	Tcf7l1	chr6	-	72626378	72789254	3042	protein_coding	transcription_factor_7_like_1_(T_cell_specific_HMG_box)	549	420	754	202	170	105	7.65265	5.97475	7.46299	2.25224	2.31496	1.34501
ENSMUSG00000096965	72.5812	16.5034	1.841	0.00019668	0.00075567	3300005D01Rik	chr17	+	5798657	5803240	1174	lincRNA	RIKEN_cDNA_3300005D01_gene	115	48	38	16	21	13	4.15364	1.76931	0.974577	0.462247	0.740979	0.43149
ENSMUSG00000098318	715.04	194.677	1.8402	2.4477e-20	4.6795e-19	1190002F15Rik	chr6	+	134929092	134951718	544	lincRNA	RIKEN_cDNA_1190002F15_gene	634	550	986	264	200	140	49.4185	43.7516	54.5731	16.4599	15.2295	10.0282
ENSMUSG00000098171	6.24188	0.288052	1.8399	0.010597	0.027489	Gm9621	chr9	-	93391368	93392370	1003	pseudogene	predicted_gene_9621	4	4	12	1	0	0	0.169106	0.172579	0.360231	0.0338159	0	0
ENSMUSG00000042489	982.246	265.709	1.8392	4.2718e-16	5.9658e-15	Clspn	chr4	+	126556935	126593903	5027	protein_coding	claspin	933	672	1386	344	297	179	7.86994	5.78483	8.30147	2.32098	2.44738	1.38752
ENSMUSG00000033031	2074.19	566.042	1.8388	8.7458e-21	1.7252e-19	C330027C09Rik	chr16	+	48994185	49019709	3977	protein_coding	RIKEN_cDNA_C330027C09_gene	1525	1695	3171	697	625	421	16.2597	18.4435	24.0072	5.94428	6.50997	4.12498
ENSMUSG00000052684	4084.76	1014.33	1.8386	4.6882e-06	2.3596e-05	Jun	chr4	-	95049034	95052222	3189	protein_coding	jun_proto-oncogene	5783	2512	3414	1147	1071	897	76.8949	34.0875	32.2337	12.1992	13.912	10.9606
ENSMUSG00000020808	1044.63	283.926	1.8373	5.5981e-18	9.1246e-17	Fam64a	chr11	+	72042032	72047370	1513	protein_coding	family_with_sequence_similarity_64_member_A	997	745	1423	389	296	196	27.9418	21.3082	28.3183	8.72033	8.10415	5.04792
ENSMUSG00000069308	10.5891	1.37372	1.8351	0.0078046	0.021028	Hist1h2bp	chr13	+	21787461	21789213	621	protein_coding	histone_cluster_1_H2bp	7	13	11	1	3	0	0.477975	0.905903	0.533337	0.0546173	0.200117	0
ENSMUSG00000002297	1843.39	511.288	1.8341	1.1812e-42	7.4831e-41	Dbf4	chr5	-	8396973	8422716	2509	protein_coding	DBF4_homolog_(S._cerevisiae)	1597	1550	2404	642	512	427	26.99	26.7338	28.8493	8.67874	8.45326	6.63166
ENSMUSG00000032066	40.0216	9.11352	1.8315	0.00017197	0.00066708	Bco2	chr9	-	50533087	50555181	2118	protein_coding	beta-carotene_oxygenase_2	31	45	41	17	8	4	0.620633	0.919426	0.582853	0.272236	0.156466	0.0735918
ENSMUSG00000020376	30.6665	6.52104	1.8293	0.0008296	0.002805	Rnf130	chr11	+	50025346	50104758	1502	protein_coding	ring_finger_protein_130	19	45	23	8	8	4	0.536392	1.2965	0.461061	0.180652	0.220635	0.103773
ENSMUSG00000030268	525.771	139.882	1.8293	2.9079e-10	2.4648e-09	Bcat1	chr6	-	144993835	145076184	7833	protein_coding	branched_chain_aminotransferase_1_cytosolic	533	287	799	149	89	196	2.88535	1.58556	3.07128	0.645179	0.47067	0.975041
ENSMUSG00000001473	3022.25	832.003	1.8285	4.5634e-22	9.7077e-21	Tubb6	chr18	+	67390717	67402748	1757	protein_coding	tubulin_beta_6_class_V	2948	2454	3590	989	965	599	71.1467	60.4412	61.521	19.0918	22.7515	13.2847
ENSMUSG00000014030	21.9397	4.67657	1.8283	0.00095059	0.0031703	Pax5	chr4	-	44531145	44710487	1616	protein_coding	paired_box_5	20	22	22	4	7	3	0.524792	0.58913	0.409904	0.0839539	0.179437	0.0723394
ENSMUSG00000028860	1113.4	310.882	1.827	1.3367e-43	9.0993e-42	Sytl1	chr4	-	133253090	133263113	2484	protein_coding	synaptotagmin-like_1	889	971	1511	358	313	286	15.1757	16.916	18.3153	4.88825	5.21972	4.48652
ENSMUSG00000000028	903.63	248.232	1.8264	1.9624e-19	3.4796e-18	Cdc45	chr16	-	18780447	18811987	2143	protein_coding	cell_division_cycle_45	788	733	1210	335	265	169	15.592	14.8017	17.0006	5.30206	5.12246	3.07298
ENSMUSG00000045521	5.95307	0.288052	1.8247	0.011248	0.028991	Tssk2	chr16	+	17898637	17900023	1387	protein_coding	testis-specific_serine_kinase_2	5	5	8	1	0	0	0.152859	0.156	0.173666	0.0244538	0	0
ENSMUSG00000048373	116.605	30.0939	1.8222	1.3942e-06	7.6586e-06	Fgfbp1	chr5	-	43978865	43981762	1154	protein_coding	fibroblast_growth_factor_binding_protein_1	98	75	190	25	45	20	3.60097	2.81245	4.95734	0.734778	1.61533	0.675335
ENSMUSG00000028431	5917.55	1654.7	1.8221	3.6937e-43	2.4196e-41	Ikbkap	chr4	-	56749680	56802331	6160	protein_coding	inhibitor_of_kappa_light_polypeptide_enhancer_in_B_cells_kinase_complex-associated_protein	5766	4827	7006	2077	1296	1778	39.6911	33.9099	34.2445	11.4361	8.71523	11.2472
ENSMUSG00000098843	23.8782	4.61354	1.8182	0.0025901	0.0078236	Gm27240	chr9	-	32709652	32711171	677	antisense	predicted_gene_27240	8	39	22	4	5	5	0.501072	2.49291	0.978442	0.200398	0.30594	0.28779
ENSMUSG00000026963	12.9848	1.73561	1.8169	0.0083982	0.022466	Tmem210	chr2	+	25288145	25289189	516	protein_coding	transmembrane_protein_210	14	15	7	1	4	0	1.15047	1.25797	0.40846	0.0657313	0.321118	0
ENSMUSG00000037032	1297.9	364.667	1.8147	3.4719e-40	1.9631e-38	Apbb1	chr7	-	105558483	105581653	2878	protein_coding	amyloid_beta_(A4)_precursor_protein-binding_family_B_member_1	1191	1193	1448	383	334	404	17.5477	17.9382	15.1488	4.51367	4.8074	5.46998
ENSMUSG00000072082	1719.39	476.393	1.8133	3.8278e-18	6.2983e-17	Ccnf	chr17	-	24223232	24251409	3099	protein_coding	cyclin_F	1218	1413	2684	551	551	358	16.6657	19.7311	26.0773	6.03048	7.3652	4.50149
ENSMUSG00000026315	1538.17	433.429	1.8132	4.5917e-41	2.7297e-39	Serpinb8	chr1	+	107590006	107610484	4581	protein_coding	serine_(or_cysteine)_peptidase_inhibitor_clade_B_member_8	1311	1411	1866	439	463	422	12.135	13.329	12.2646	3.25032	4.18673	3.58961
ENSMUSG00000020469	10.3936	1.37372	1.81	0.0089619	0.023798	Myl7	chr11	-	5896637	5898782	590	protein_coding	myosin_light_polypeptide_7_regulatory	8	6	19	1	3	0	0.574959	0.440078	0.969622	0.0574871	0.210632	0
ENSMUSG00000035683	887.836	246.455	1.8069	9.9965e-17	1.4681e-15	Melk	chr4	+	44300876	44364675	2955	protein_coding	maternal_embryonic_leucine_zipper_kinase	748	648	1332	319	271	171	10.7335	9.48959	13.5721	3.66147	3.79898	2.25493
ENSMUSG00000050860	26.5745	6.18077	1.8068	0.00033212	0.0012168	Phospho1	chr11	+	95824499	95832140	1910	protein_coding	phosphatase_orphan_1	20	21	41	6	5	8	0.444013	0.475791	0.646326	0.106547	0.10844	0.163212
ENSMUSG00000022818	52.1298	13.3842	1.8052	4.6007e-06	2.3196e-05	Cyp2ab1	chr16	-	20308387	20323065	2720	protein_coding	cytochrome_P450_family_2_subfamily_ab_polypeptide_1	50	39	68	12	11	18	0.779471	0.620477	0.752733	0.149635	0.167525	0.257869
ENSMUSG00000050410	2085.61	588.451	1.805	3.4995e-32	1.3092e-30	Tcf19	chr17	-	35512734	35516824	1732	protein_coding	transcription_factor_19	1888	1626	2788	734	610	473	46.2224	40.6259	48.467	14.3738	14.5894	10.6416
ENSMUSG00000021047	263.731	72.906	1.803	2.0565e-15	2.7335e-14	Nova1	chr12	-	46694517	46818775	7000	protein_coding	neuro-oncological_ventral_antigen_1	270	203	311	100	68	59	1.63555	1.25495	1.33771	0.484534	0.402407	0.328435
ENSMUSG00000039062	972.081	269.749	1.8018	9.6179e-16	1.3084e-14	Anpep	chr7	-	79821803	79848210	3797	protein_coding	alanyl_(membrane)_aminopeptidase	755	1073	1022	376	269	194	8.43151	12.2289	8.10422	3.35869	2.93472	1.99093
ENSMUSG00000091575	13.4472	2.14334	1.8003	0.0061542	0.016994	2010016I18Rik	chr3	-	106481982	106485913	1779	processed_transcript	RIKEN_cDNA_2010016I18_gene	8	16	16	4	0	3	0.190683	0.389201	0.270798	0.0762617	0	0.0657114
ENSMUSG00000024087	20216.1	5687.55	1.7996	7.6376e-23	1.7152e-21	Cyp1b1	chr17	-	79706953	79715041	5128	protein_coding	cytochrome_P450_family_1_subfamily_b_polypeptide_1	20048	17312	22231	6895	6423	4168	165.776	146.093	130.53	45.6046	51.8853	31.672
ENSMUSG00000028023	136.953	36.9234	1.799	3.1587e-09	2.4133e-08	Pitx2	chr3	+	129199878	129219591	2843	protein_coding	paired-like_homeodomain_transcription_factor_2	117	144	139	48	41	25	1.74505	2.19187	1.47211	0.572646	0.597395	0.342656
ENSMUSG00000074768	6.55131	0.330376	1.7985	0.012494	0.031824	Bhmt	chr13	-	93616891	93637961	3963	protein_coding	betaine-homocysteine_methyltransferase	8	7	3	0	0	1	0.0855982	0.0764371	0.0227928	0	0	0.00983266
ENSMUSG00000028730	14.9403	2.53674	1.7959	0.0057095	0.015926	Wdr65	chr4	-	118554551	118620777	4020	protein_coding	cilia_and_flagella_associated_protein_57	4	17	26	4	2	2	0.0421923	0.183001	0.194737	0.0337486	0.0206091	0.0193865
ENSMUSG00000032014	428.241	114.885	1.7924	4.4453e-08	2.9611e-07	Oaf	chr9	-	43221278	43239816	2388	protein_coding	OAF_homolog_(Drosophila)	394	468	368	165	135	56	6.99618	8.48089	4.63996	2.34354	2.34182	0.913795
ENSMUSG00000027203	6362.11	1826.67	1.792	1.3095e-70	2.1648e-68	Dut	chr2	+	125247190	125258608	1950	protein_coding	deoxyuridine_triphosphatase	5864	5120	8120	1977	1796	1838	127.514	113.623	125.378	34.387	38.1528	36.7287
ENSMUSG00000087366	41.314	10.3586	1.7908	2.9718e-05	0.00013127	Junos	chr4	+	95051534	95167318	864	antisense	jun_proto-oncogene_opposite_strand	35	43	43	11	8	13	1.71772	2.1537	1.4985	0.431818	0.383558	0.586307
ENSMUSG00000035212	8504.22	2441.65	1.7906	1.3625e-64	1.9548e-62	Leprot	chr4	+	101647718	101659364	1898	protein_coding	leptin_receptor_overlapping_transcript	7988	7427	9788	2784	2413	2320	178.46	169.335	155.274	49.7502	52.6642	47.6307
ENSMUSG00000007080	1614.63	459.856	1.7881	1.0369e-27	3.0404e-26	Pole	chr5	+	110286306	110337474	7163	protein_coding	polymerase_(DNA_directed)_epsilon	1466	1252	2162	603	463	359	8.67836	7.56379	9.08786	2.85525	2.67757	1.95297
ENSMUSG00000020732	22.0121	4.65586	1.7871	0.001828	0.0056971	Rab37	chr11	+	115091431	115162236	2608	protein_coding	RAB37_member_RAS_oncogene_family	21	26	15	3	5	6	0.341437	0.431416	0.173175	0.0390154	0.0794177	0.0896476
ENSMUSG00000074183	3335.91	933.445	1.7855	1.0717e-13	1.2305e-12	Gsta1	chr9	+	78230656	78242684	875	protein_coding	glutathione_S-transferase_alpha_1_(Ya)	2105	2784	5520	758	844	1240	102.01	137.686	189.947	29.3821	39.9567	55.2216
ENSMUSG00000028100	130.74	36.3392	1.7841	1.0355e-11	9.975e-11	Nudt17	chr3	-	96705892	96708560	1336	protein_coding	nudix_(nucleoside_diphosphate_linked_moiety_X)-type_motif_17	121	106	165	38	30	44	3.84041	3.43344	3.71859	0.964716	0.930185	1.28334
ENSMUSG00000028426	34374.8	9941.95	1.7839	2.3098e-105	9.3246e-103	Rad23b	chr4	+	55350043	55392237	3810	protein_coding	RAD23b_homolog_(S._cerevisiae)	30411	30914	40987	11123	9181	10338	338.458	351.124	323.908	99.0191	99.8205	105.732
ENSMUSG00000094027	9.67614	1.22605	1.7817	0.010194	0.026611	Gm21762	chr13	-	120214758	120215213	456	protein_coding	predicted_gene_21762	7	12	9	3	1	0	0.650927	1.1388	0.594263	0.223141	0.0908427	0
ENSMUSG00000039470	1292.13	370.414	1.7794	1.3984e-27	4.0797e-26	Zdhhc2	chr8	+	40423815	40510268	3381	protein_coding	zinc_finger_DHHC_domain_containing_2	955	1157	1821	474	366	307	11.9772	14.8087	16.2168	4.75505	4.48426	3.53825
ENSMUSG00000009545	83.9818	19.6829	1.777	0.00059535	0.0020718	Kcnq1	chr7	+	143106362	143427042	3029	protein_coding	potassium_voltage-gated_channel_subfamily_Q_member_1	69	39	161	10	9	41	0.965937	0.55718	1.6004	0.111975	0.123083	0.527448
ENSMUSG00000012350	37.2658	8.66529	1.7757	0.00053079	0.0018694	Ehf	chr2	-	103263433	103303278	4469	protein_coding	ets_homologous_factor	26	49	32	9	4	14	0.246696	0.474478	0.215596	0.0683053	0.037077	0.122071
ENSMUSG00000029819	47.4421	10.7052	1.7717	0.0013022	0.0042095	Npy	chr6	+	49822710	49829507	566	protein_coding	neuropeptide_Y	49	23	75	11	19	2	3.67095	1.7585	3.98975	0.659171	1.39057	0.137692
ENSMUSG00000096192	7.39829	0.649943	1.7703	0.01339	0.033815	Gm18856	chr13	-	13964487	13965860	1257	protein_coding	predicted_gene_18856	2	9	12	1	1	0	0.0674673	0.30984	0.28744	0.0269828	0.0329549	0
ENSMUSG00000029368	121.567	0.906481	1.7701	0.011884	0.030458	Alb	chr5	+	90460889	90476603	2043	protein_coding	albumin	180	136	1	2	0	1	3.73597	2.88072	0.0147378	0.0332035	0	0.0190733
ENSMUSG00000097073	82.4559	22.3681	1.768	3.0075e-07	1.8008e-06	9430037G07Rik	chr9	-	88595325	88599516	3177	lincRNA	RIKEN_cDNA_9430037G07_gene	50	89	110	25	20	24	0.667347	1.21228	1.0425	0.266898	0.260776	0.294367
ENSMUSG00000024795	2660.48	765.766	1.7679	1.3037e-22	2.8904e-21	Kif20b	chr19	+	34922358	34975731	5563	protein_coding	kinesin_family_member_20B	2147	2289	3623	1035	791	549	16.3652	17.806	19.6092	6.31035	5.89009	3.84555
ENSMUSG00000051278	424.574	122.013	1.7675	8.9053e-19	1.5126e-17	Zgrf1	chr3	+	127553489	127618021	7046	protein_coding	zinc_finger_GRF-type_containing_1	336	326	645	146	126	104	2.02207	2.00219	2.75625	0.702801	0.740769	0.575156
ENSMUSG00000054418	145.773	40.958	1.7649	1.3834e-11	1.3209e-10	2900041M22Rik	chr11	+	117611247	117613857	1784	processed_transcript	RIKEN_cDNA_2900041M22_gene	107	135	200	56	33	39	2.54324	3.27468	3.37548	1.06467	0.766256	0.851853
ENSMUSG00000028773	14.9182	2.4629	1.7637	0.0073585	0.019934	Fabp3	chr4	+	130308595	130315463	823	protein_coding	fatty_acid_binding_protein_3_muscle_and_heart	24	8	10	5	1	2	1.23655	0.420649	0.365848	0.206059	0.0503332	0.0946946
ENSMUSG00000073067	81.6362	22.5482	1.7598	7.5453e-08	4.8855e-07	9130019P16Rik	chr6	-	54269681	54430221	4486	lincRNA	RIKEN_cDNA_9130019P16_gene	71	68	107	20	19	30	0.671116	0.655963	0.718167	0.151214	0.175448	0.26059
ENSMUSG00000074199	8.37726	1.02264	1.7596	0.01223	0.031225	Krtdap	chr7	+	30787896	30791097	470	protein_coding	keratinocyte_differentiation_associated_protein	8	9	7	0	1	2	0.721757	0.828657	0.448437	0	0.0881367	0.165816
ENSMUSG00000087213	80.2365	21.306	1.7587	1.5272e-05	7.0525e-05	2810408I11Rik	chr1	-	64679871	64690659	1505	processed_transcript	RIKEN_cDNA_2810408I11_gene	72	51	125	20	32	12	2.02859	1.46644	2.50077	0.450729	0.880781	0.310699
ENSMUSG00000031629	195.722	53.7335	1.7574	1.3626e-07	8.5451e-07	Cenpu	chr8	+	46552055	46580007	3010	protein_coding	centromere_protein_U	149	166	283	85	58	25	2.09903	2.38656	2.83088	0.957799	0.798208	0.323645
ENSMUSG00000039748	593.607	170.821	1.7574	1.9645e-16	2.8021e-15	Exo1	chr1	+	175880778	175911396	5506	protein_coding	exonuclease_1	565	415	823	221	182	125	4.35122	3.26168	4.50054	1.36138	1.36927	0.884645
ENSMUSG00000032033	186.67	47.0907	1.7568	0.00016015	0.00062502	Barx2	chr9	-	31846044	31913462	1968	protein_coding	BarH-like_homeobox_2	171	91	326	42	83	15	3.68443	2.001	4.98762	0.723846	1.74706	0.297003
ENSMUSG00000027420	13.7735	2.53674	1.7532	0.0056208	0.015704	Bfsp1	chr2	-	143826528	143863173	2372	protein_coding	beaded_filament_structural_protein_1_in_lens-CP94	17	12	10	4	2	2	0.303902	0.218926	0.126936	0.0571962	0.0349277	0.0328557
ENSMUSG00000026875	126.854	32.5317	1.7494	0.00011096	0.00044421	Traf1	chr2	-	34941750	34961772	3407	protein_coding	TNF_receptor-associated_factor_1	175	62	136	28	53	16	2.17803	0.787498	1.2019	0.278746	0.644404	0.182997
ENSMUSG00000036553	930.761	273.171	1.7468	2.8118e-27	8.0678e-26	Sh3tc1	chr5	-	35697180	35729276	4991	protein_coding	SH3_domain_and_tetratricopeptide_repeats_1	950	741	1066	300	286	252	8.07114	6.42482	6.43088	2.03871	2.37374	1.96747
ENSMUSG00000096210	32398.6	9597.19	1.7456	1.155e-60	1.4851e-58	H1f0	chr15	+	79028212	79030498	2287	protein_coding	H1_histone_family_member_0	26053	27373	44985	11940	8218	9637	483.048	517.948	592.246	177.076	148.852	164.199
ENSMUSG00000026890	557.049	155.54	1.7437	8.7018e-08	5.5988e-07	Lhx6	chr2	-	36081953	36105408	3481	protein_coding	LIM_homeobox_protein_6	565	401	705	142	241	83	6.88245	4.98506	6.09798	1.38359	2.86792	0.929114
ENSMUSG00000095514	8.40059	0.864157	1.7426	0.014145	0.035482	D13Ertd608e	chr13	+	119836006	119846506	417	protein_coding	DNA_segment_Chr_13_ERATO_Doi_608_expressed	8	7	10	3	0	0	0.813491	0.726427	0.722046	0.24401	0	0
ENSMUSG00000039476	42.1273	10.1884	1.7386	0.00062215	0.002157	Prrx2	chr2	+	30834972	30881251	1441	protein_coding	paired_related_homeobox_2	37	39	49	18	12	2	1.08877	1.1712	1.02384	0.423673	0.344963	0.054083
ENSMUSG00000056531	307.294	90.0917	1.7383	6.1759e-19	1.0594e-17	Ccdc18	chr5	+	108132914	108232947	4655	protein_coding	coiled-coil_domain_containing_18	243	258	435	114	87	78	2.21353	2.39845	2.81365	0.830629	0.774202	0.652935
ENSMUSG00000019942	3423.78	1010.79	1.7379	1.1435e-26	3.1912e-25	Cdk1	chr10	-	69336635	69352938	2886	protein_coding	cyclin-dependent_kinase_1	3093	2499	4834	1218	1075	820	45.4446	37.4714	50.4326	14.3144	15.43	11.0717
ENSMUSG00000062661	252.112	69.7871	1.7365	7.4495e-07	4.2566e-06	Ncs1	chr2	+	31245823	31295989	4653	protein_coding	neuronal_calcium_sensor_1	266	207	267	86	97	30	2.42408	1.92516	1.72774	0.626885	0.863562	0.251237
ENSMUSG00000033453	17.1365	3.32446	1.7353	0.0058922	0.016342	Adamts15	chr9	-	30899155	30922452	5928	protein_coding	a_disintegrin-like_and_metallopeptidase_(reprolysin_type)_with_thrombospondin_type_1_motif_15	18	17	14	1	2	7	0.128755	0.1241	0.0711084	0.00572155	0.0139758	0.0460135
ENSMUSG00000039055	289.707	84.279	1.7287	1.5762e-12	1.6355e-11	Eme1	chr11	-	94644996	94653964	2444	protein_coding	essential_meiotic_endonuclease_1_homolog_1_(S._pombe)	213	225	460	119	77	67	3.69553	3.98393	5.66706	1.65146	1.3051	1.06824
ENSMUSG00000026068	280.786	79.0469	1.7273	2.4348e-07	1.4768e-06	Il18rap	chr1	+	40515362	40551705	4889	protein_coding	interleukin_18_receptor_accessory_protein	225	297	304	78	118	42	1.95147	2.62885	1.87221	0.541124	0.999808	0.334753
ENSMUSG00000081586	6.1978	0.288052	1.7269	0.016399	0.040352	Gm11544	chr11	-	94845358	94846092	382	pseudogene	predicted_gene_11544	2	10	6	1	0	0	0.222006	1.13283	0.472921	0.0887889	0	0
ENSMUSG00000038252	6559.56	1950.42	1.7266	1.1264e-25	2.999e-24	Ncapd2	chr6	-	125168007	125191701	4629	protein_coding	non-SMC_condensin_I_complex_subunit_D2	5611	4928	9514	2614	1903	1540	51.3987	46.0695	61.8838	19.1532	17.0297	12.9637
ENSMUSG00000031618	224.646	65.8431	1.7253	1.1141e-15	1.5062e-14	Nr3c2	chr8	+	76899442	77245012	5916	protein_coding	nuclear_receptor_subfamily_3_group_C_member_2	182	209	282	81	49	75	1.30449	1.52879	1.43523	0.464386	0.343101	0.494001
ENSMUSG00000016024	15727.6	4698.84	1.7247	2.1532e-32	8.179e-31	Lbp	chr2	+	158306493	158332852	2525	protein_coding	lipopolysaccharide_binding_protein	15094	14919	15913	5963	4336	4274	253.479	255.687	189.754	80.0987	71.1349	65.9581
ENSMUSG00000037280	10.0802	1.7041	1.7239	0.010118	0.026444	Galnt6	chr15	-	100691813	100729376	3798	protein_coding	UDP-N-acetyl-alpha-D-galactosamine:polypeptide_N-acetylgalactosaminyltransferase_6	10	8	12	1	3	1	0.111646	0.0911518	0.0951321	0.00893032	0.0327206	0.0102598
ENSMUSG00000079685	405.62	119.668	1.7217	2.8168e-15	3.7156e-14	Ulbp1	chr10	-	7444873	7473477	1819	protein_coding	UL16_binding_protein_1	358	375	470	136	143	87	8.34544	8.92131	7.77976	2.53588	3.25655	1.86372
ENSMUSG00000028108	6975.09	2084.05	1.7207	2.8358e-26	7.7645e-25	Ecm1	chr3	-	95734147	95739569	1900	protein_coding	extracellular_matrix_protein_1	7034	5569	8089	2172	2373	1815	156.981	126.839	128.186	38.7729	51.7367	37.2236
ENSMUSG00000032812	2701.04	811.474	1.7192	1.6354e-36	7.7353e-35	Arap1	chr7	+	101348067	101412586	5147	protein_coding	ArfGAP_with_RhoGAP_domain_ankyrin_repeat_and_PH_domain_1	2737	2108	3184	949	805	747	22.5486	17.7234	18.626	6.25366	6.47883	5.65538
ENSMUSG00000091387	11.4749	1.77794	1.7181	0.012392	0.031603	Gcnt4	chr13	+	96924689	96950912	5093	protein_coding	glucosaminyl_(N-acetyl)_transferase_4_core_2_(beta-16-N-acetylglucosaminyltransferase)	10	13	10	0	4	1	0.0832578	0.110459	0.059119	0	0.0325343	0.00765106
ENSMUSG00000097357	22.3411	4.57473	1.7177	0.0047431	0.013502	Gm16793	chr8	-	35582572	35588972	1611	lincRNA	predicted_gene_16793	25	16	25	9	0	6	0.658026	0.429788	0.467246	0.189483	0	0.145128
ENSMUSG00000028415	2173.75	574.992	1.7173	9.8625e-05	0.0003987	Spink4	chr4	+	40920052	40931395	397	protein_coding	serine_peptidase_inhibitor_Kazal_type_4	1103	2178	3457	512	367	892	117.81	237.409	262.186	43.7423	38.294	87.5527
ENSMUSG00000019767	431.382	124.731	1.7147	3.2498e-09	2.4764e-08	Ccdc170	chr10	+	4482502	4562231	3350	protein_coding	coiled-coil_domain_containing_170	346	388	566	107	76	201	4.37956	5.01207	5.08713	1.08333	0.939774	2.33801
ENSMUSG00000037379	960.346	276.698	1.7138	1.3178e-08	9.3713e-08	Spon2	chr5	-	33213518	33218238	2237	protein_coding	spondin_2_extracellular_matrix_protein	1067	634	1164	306	385	149	20.2254	12.2646	15.6671	4.63957	7.12934	2.59547
ENSMUSG00000033174	41.0733	10.6349	1.7137	0.00025994	0.00097184	Mgll	chr6	+	88724412	88828360	3991	protein_coding	monoglyceride_lipase	32	33	61	16	13	4	0.339991	0.357818	0.460203	0.135975	0.134932	0.0390547
ENSMUSG00000040455	2215.72	670.459	1.7126	7.3613e-42	4.5154e-40	Usp45	chr4	+	21767156	21837872	6003	protein_coding	ubiquitin_specific_petidase_45	1677	1985	3064	739	661	661	11.8458	14.3094	15.3681	4.1754	4.56129	4.2907
ENSMUSG00000034282	3641.1	1101.15	1.7114	1.2184e-42	7.6632e-41	Evpl	chr11	-	116220559	116238077	6384	protein_coding	envoplakin	3355	2976	4582	1470	968	991	22.2843	20.173	21.6104	7.80992	6.28112	6.04889
ENSMUSG00000066176	17.4202	3.7736	1.7081	0.0036324	0.010589	Gm12511	chr4	+	55563265	55599296	1603	lincRNA	predicted_gene_12511	21	12	18	6	2	4	0.555501	0.32395	0.338096	0.126952	0.0516834	0.0972348
ENSMUSG00000084956	5.04398	0	1.7069	0.01591	0.039331	Gm16194	chr17	+	29114145	29133811	475	lincRNA	predicted_gene_16194	2	7	6	0	0	0	0.17854	0.637726	0.380328	0	0	0
ENSMUSG00000035547	3290.17	998.209	1.7016	1.409e-29	4.5548e-28	Capn5	chr7	-	98121559	98178274	4498	protein_coding	calpain_5	2738	3250	3750	1015	854	1201	25.8115	31.2676	25.1023	7.65365	7.8649	10.4044
ENSMUSG00000022360	5742.5	1729.01	1.6979	2.0968e-17	3.2732e-16	Atad2	chr15	-	58094047	58135082	5683	protein_coding	ATPase_family_AAA_domain_containing_2	4761	4418	8397	2133	1989	1195	35.5238	33.6417	44.4885	12.7302	14.4981	8.1938
ENSMUSG00000036006	16.7248	3.13096	1.6973	0.0099286	0.025992	Fam65b	chr13	+	24582189	24733816	5608	protein_coding	family_with_sequence_similarity_65_member_B	18	7	27	0	5	4	0.136102	0.0540157	0.144963	0	0.0369332	0.0277937
ENSMUSG00000037474	1558.14	474.197	1.6938	1.2754e-24	3.2322e-23	Dtl	chr1	-	191537365	191575534	4202	protein_coding	denticleless_homolog_(Drosophila)	1433	1149	2146	595	488	382	14.4607	11.833	15.3771	4.80267	4.81081	3.54244
ENSMUSG00000031756	649.651	197.595	1.6931	3.8399e-24	9.3619e-23	Cenpn	chr8	+	116921740	116941503	1768	protein_coding	centromere_protein_N	592	529	830	256	198	158	14.1984	12.948	14.135	4.91111	4.63914	3.48233
ENSMUSG00000101641	8.87712	1.31069	1.6929	0.014287	0.035776	RP23-179B10.2	chr3	-	104667032	104670010	881	protein_coding	predicted_gene_29560	12	7	6	1	1	2	0.577569	0.343837	0.205058	0.0384987	0.0470196	0.0884605
ENSMUSG00000056061	4.89375	0	1.6901	0.01689	0.041354	Gata5os	chr2	+	180332857	180340732	1678	antisense	GATA_binding_protein_5_opposite_strand	7	3	4	0	0	0	0.176891	0.0773676	0.0717743	0	0	0
ENSMUSG00000048960	902.831	275.144	1.6895	3.6566e-24	8.9402e-23	Prex2	chr1	+	10993465	11303681	11053	protein_coding	phosphatidylinositol-345-trisphosphate-dependent_Rac_exchange_factor_2	918	725	1030	350	269	233	3.52177	2.83849	2.80581	1.07401	1.00815	0.821431
ENSMUSG00000079654	17.9006	3.39739	1.6887	0.009715	0.025487	Prrt4	chr6	-	29169232	29179584	3411	protein_coding	proline-rich_transmembrane_protein_4	22	15	14	3	7	0	0.273489	0.1903	0.12358	0.0298306	0.0850102	0
ENSMUSG00000056888	272.22	54.4047	1.6885	0.0082669	0.022146	Glipr1	chr10	-	111985448	112002631	1183	protein_coding	GLI_pathogenesis-related_1_(glioma)	268	89	512	61	89	14	9.60614	3.25563	13.0313	1.74891	3.11645	0.461146
ENSMUSG00000036854	589.944	179.988	1.6881	2.4358e-27	7.0354e-26	Hspb6	chr7	+	30552178	30555443	1980	protein_coding	heat_shock_protein_alpha-crystallin-related_B6	546	535	662	230	160	169	11.693	11.6928	10.0669	3.9399	3.34741	3.32596
ENSMUSG00000023064	21.9761	3.97441	1.6854	0.011443	0.029433	Sncg	chr14	-	34370274	34374789	852	protein_coding	synuclein_gamma	25	2	44	2	3	7	1.24423	0.101583	1.55494	0.0796182	0.14586	0.32015
ENSMUSG00000062044	143.871	43.2537	1.6853	1.6041e-11	1.525e-10	Lmtk3	chr7	+	45783738	45804144	5051	protein_coding	lemur_tyrosine_kinase_3	109	126	203	46	40	47	0.915057	1.0795	1.2101	0.308889	0.328048	0.36259
ENSMUSG00000032060	2039.91	624.332	1.6839	2.3456e-22	5.096e-21	Cryab	chr9	+	50752758	50756633	1185	protein_coding	crystallin_alpha_B	1958	1831	2215	619	724	557	70.0637	66.8652	56.2803	17.7172	25.309	18.3161
ENSMUSG00000026274	529.201	163.1	1.6805	9.9001e-28	2.9079e-26	Pask	chr1	-	93308770	93343482	5779	protein_coding	PAS_domain_containing_serine/threonine_kinase	437	428	746	193	151	160	3.20647	3.20495	3.88675	1.13273	1.08238	1.07885
ENSMUSG00000045382	16.0851	3.32446	1.6799	0.0077652	0.020947	Cxcr4	chr1	-	128588199	128592293	1805	protein_coding	chemokine_(C-X-C_motif)_receptor_4	11	13	26	1	2	7	0.258413	0.311671	0.433708	0.0187908	0.0458995	0.151118
ENSMUSG00000023908	831.98	253.409	1.679	4.0691e-15	5.2832e-14	Pkmyt1	chr17	+	23726336	23736729	2039	protein_coding	protein_kinase_membrane_associated_tyrosine/threonine_1	693	583	1295	293	289	195	14.4117	12.3732	19.1229	4.87385	5.87131	3.7266
ENSMUSG00000079598	91.9508	27.0473	1.6783	7.4638e-08	4.8345e-07	Clec2l	chr6	+	38663069	38680864	1428	protein_coding	C-type_lectin_domain_family_2_member_L	65	85	130	36	26	22	1.93012	2.57585	2.74104	0.85506	0.754223	0.600329
ENSMUSG00000017499	1087.45	327.182	1.6777	4.7237e-11	4.3157e-10	Cdc6	chr11	+	98907801	98923940	4802	protein_coding	cell_division_cycle_6	890	794	1669	422	392	193	7.85899	7.15531	10.4649	2.98066	3.38157	1.56614
ENSMUSG00000097727	28.0133	7.24574	1.6761	0.00098308	0.0032642	F630040K05Rik	chr17	+	45734506	45788594	2841	lincRNA	RIKEN_cDNA_F630040K05_gene	22	20	45	5	6	11	0.32836	0.304641	0.476916	0.0596927	0.0874852	0.150875
ENSMUSG00000048058	3180.19	990.371	1.6759	8.5736e-72	1.4591e-69	Ldlrad3	chr2	-	101950203	102186385	3833	protein_coding	low_density_lipoprotein_receptor_class_A_domain_containing_3	2873	2756	3857	1149	953	952	31.7831	31.115	30.2978	10.1672	10.2993	9.67817
ENSMUSG00000038550	123.09	34.6389	1.6756	3.674e-05	0.00015956	Ciart	chr3	-	95878503	95882251	1939	protein_coding	circadian_associated_repressor_of_transcription	46	143	191	28	36	41	1.00596	3.19145	2.9659	0.489782	0.769094	0.823951
ENSMUSG00000087070	18.5145	4.31468	1.6754	0.003877	0.011245	Gm12505	chr4	-	55410443	55418842	757	lincRNA	predicted_gene_12505	10	21	25	4	6	3	0.560148	1.20048	0.994363	0.17922	0.32833	0.154426
ENSMUSG00000002274	22.5625	5.53083	1.6736	0.0018801	0.0058353	Metrn	chr17	-	25794571	25797136	1363	protein_coding	meteorin_glial_cell_differentiation_regulator	22	23	20	5	4	8	0.684425	0.730234	0.441809	0.124422	0.121568	0.228712
ENSMUSG00000096001	25.0567	5.56234	1.6735	0.005315	0.014953	2610528A11Rik	chr14	-	37102140	37114022	754	protein_coding	RIKEN_cDNA_2610528A11_gene	7	41	25	5	5	7	0.393664	2.35311	0.998319	0.224916	0.274697	0.361761
ENSMUSG00000012443	5337.46	1642.98	1.6734	8.3996e-21	1.6607e-19	Kif11	chr19	+	37376403	37421859	4819	protein_coding	kinesin_family_member_11	4223	4465	7576	2117	1764	1195	37.1589	40.0954	47.3352	14.9	15.1634	9.66287
ENSMUSG00000080076	7.41645	0.980319	1.6718	0.017799	0.043262	Hist1h2aj	chr13	-	21721457	21721808	352	pseudogene	histone_cluster_1_H2aj	6	3	15	1	1	1	0.722782	0.368815	1.28307	0.0963562	0.117683	0.110701
ENSMUSG00000043639	1184.12	366.273	1.6689	6.02e-22	1.276e-20	Rbm20	chr19	+	53677306	53867080	6592	protein_coding	RNA_binding_motif_protein_20	941	1158	1431	418	411	294	6.05301	7.60189	6.53617	2.15071	2.58273	1.7379
ENSMUSG00000085606	5.93362	0.288052	1.6675	0.020373	0.048567	Gm15792	chr5	-	110331206	110333203	769	antisense	predicted_gene_15792	2	10	5	1	0	0	0.110281	0.562735	0.195769	0.0441058	0	0
ENSMUSG00000069763	7.97074	0.723781	1.6665	0.020527	0.048885	Tmem100	chr11	+	90030348	90036508	1767	protein_coding	transmembrane_protein_100	4	3	20	0	2	0	0.0959892	0.0734708	0.340796	0	0.0468865	0
ENSMUSG00000096175	27.7063	6.071	1.6606	0.0071152	0.019353	Gm21761	chr13	-	119912095	119913499	856	protein_coding	predicted_gene_21761	19	27	38	6	12	0	0.941193	1.36496	1.33663	0.237739	0.580714	0
ENSMUSG00000051235	330.433	101.705	1.6593	8.6567e-14	1.0018e-12	Gen1	chr12	-	11240926	11265787	3283	protein_coding	Gen_homolog_1_endonuclease_(Drosophila)	252	246	527	134	84	99	3.25483	3.24261	4.83327	1.38438	1.0599	1.17506
ENSMUSG00000046694	127.692	38.2172	1.6584	1.4354e-07	8.9597e-07	Fam46b	chr4	+	133480132	133487938	2287	protein_coding	family_with_sequence_similarity_46_member_B	137	89	155	39	49	28	2.54011	1.68405	2.04064	0.57839	0.887533	0.477075
ENSMUSG00000029371	932.377	209.653	1.657	0.0061177	0.016908	Cxcl5	chr5	+	90759299	90761625	1655	protein_coding	chemokine_(C-X-C_motif)_ligand_5	1580	548	439	387	159	123	40.4816	14.3289	7.9867	7.93113	3.97973	2.89602
ENSMUSG00000041046	6.38564	0.618428	1.657	0.020924	0.049661	Ramp3	chr11	+	6658521	6677475	1333	protein_coding	receptor_(calcitonin)_activity_modifying_protein_3	4	3	14	1	0	1	0.127241	0.0973915	0.316227	0.0254444	0	0.0292324
ENSMUSG00000078511	34.9311	8.87158	1.6536	0.002262	0.0068997	Pramef25	chr4	-	143948580	143951016	1684	protein_coding	PRAME_family_member_25	26	34	45	6	17	3	0.654682	0.873709	0.804584	0.120846	0.418178	0.0694183
ENSMUSG00000053552	99.8952	29.5318	1.6502	4.8595e-07	2.8355e-06	Ebf4	chr2	+	130295169	130370481	2982	protein_coding	early_B_cell_factor_4	101	100	86	39	25	28	1.43619	1.45118	0.868344	0.443587	0.347286	0.365886
ENSMUSG00000014786	235.053	73.0006	1.6499	1.6926e-14	2.0972e-13	Slc9a5	chr8	+	105348258	105369881	5222	protein_coding	solute_carrier_family_9_(sodium/hydrogen_exchanger)_member_5	174	209	333	84	60	82	1.4129	1.73197	1.92003	0.545588	0.475958	0.611888
ENSMUSG00000019773	826.865	258.649	1.6482	4.0031e-18	6.5743e-17	Fbxo5	chr10	-	5799160	5805600	1940	protein_coding	F-box_protein_5	706	622	1200	329	273	197	15.4313	13.8745	18.6243	5.75197	5.82929	3.95694
ENSMUSG00000032092	126.095	37.4645	1.646	1.0654e-06	5.9621e-06	Mpzl2	chr9	+	45042425	45054015	3107	protein_coding	myelin_protein_zero-like_2	116	136	111	46	45	24	1.58313	1.89421	1.07568	0.502156	0.599965	0.300999
ENSMUSG00000090713	7.24806	0.948804	1.6454	0.019858	0.047489	Gm8127	chr14	-	43288312	43293813	1403	protein_coding	predicted_gene_8127	7	5	10	1	0	2	0.211563	0.154221	0.214607	0.0241749	0	0.0555479
ENSMUSG00000059060	50.4296	13.8143	1.6442	0.00034885	0.0012735	Rad51b	chr12	+	79297351	79508656	1759	protein_coding	RAD51_homolog_B	43	34	79	26	12	6	1.03658	0.836456	1.35227	0.501337	0.282599	0.132917
ENSMUSG00000060214	9.04938	1.63026	1.6439	0.01427	0.035741	Gm8203	chr6	+	116173634	116174494	792	pseudogene	-	8	8	11	2	2	1	0.428315	0.437114	0.418185	0.0856499	0.104607	0.0492005
ENSMUSG00000083668	4.51173	0	1.6435	0.019843	0.047465	Gm5648	chrX	-	121334988	121336574	1587	pseudogene	predicted_pseudogene_5648	5	4	4	0	0	0	0.133596	0.109072	0.0758899	0	0	0
ENSMUSG00000078566	3278.29	876.807	1.6417	0.0009094	0.0030505	Bnip3	chr7	-	138890836	138909519	1756	protein_coding	BCL2/adenovirus_E1B_interacting_protein_3	1376	3902	4732	541	873	1226	33.2271	96.1596	81.1374	10.4495	20.5942	27.2058
ENSMUSG00000028575	6.53069	0.618428	1.6409	0.022386	0.052669	Eqtn	chr4	-	94907267	94928843	1164	protein_coding	equatorin_sperm_acrosome_associated	3	3	16	1	0	1	0.109287	0.111532	0.413874	0.0291386	0	0.0334767
ENSMUSG00000033831	8.83433	0	1.6392	0.019133	0.045983	Fgb	chr3	-	83042247	83049803	1644	protein_coding	fibrinogen_beta_chain	9	14	0	0	0	0	0.232134	0.368516	0	0	0	0
ENSMUSG00000041842	726.158	231.359	1.6381	5.5053e-32	2.0508e-30	Fhdc1	chr3	-	84444035	84480429	4162	protein_coding	FH2_domain_containing_1	649	588	951	240	231	238	6.61213	6.11372	6.87986	1.95583	2.29914	2.22828
ENSMUSG00000019214	734.282	228.803	1.6373	4.7742e-12	4.7277e-11	Chtf18	chr17	-	25718926	25727419	3812	protein_coding	CTF18_chromosome_transmission_fidelity_factor_18	554	552	1172	290	259	156	6.16248	6.26637	9.25711	2.58028	2.8145	1.59466
ENSMUSG00000033762	437.01	135.836	1.6363	5.0105e-11	4.5657e-10	Recql4	chr15	-	76703553	76710559	3922	protein_coding	RecQ_protein-like_4	315	325	724	177	145	98	3.40566	3.58596	5.55817	1.53069	1.53149	0.973674
ENSMUSG00000061808	15.361	1.35302	1.633	0.023312	0.054581	Ttr	chr18	+	20665250	20674324	1219	protein_coding	transthyretin	18	22	0	0	1	3	0.626134	0.780996	0	0	0.0339822	0.0958987
ENSMUSG00000091648	5.18386	0.330376	1.627	0.023766	0.055479	C2cd4d	chr3	+	94362444	94364567	1316	protein_coding	C2_calcium-dependent_domain_containing_4D	5	3	8	0	0	1	0.161106	0.0986496	0.183035	0	0	0.0296101
ENSMUSG00000028066	1425.51	458.502	1.6261	2.3154e-41	1.4053e-39	Pmf1	chr3	-	88394143	88410316	992	protein_coding	polyamine-modulated_factor_1	1196	1175	1950	545	447	423	51.1232	51.2574	59.1867	18.634	18.666	16.6159
ENSMUSG00000028249	16376.8	5273.43	1.626	1.3421e-52	1.2661e-50	Sdcbp	chr4	+	6365650	6408423	2745	protein_coding	syndecan_binding_protein	14508	14330	20078	5374	4952	5852	224.111	225.909	220.231	66.4014	74.7297	83.0725
ENSMUSG00000022996	100.194	27.061	1.6255	0.001101	0.0036157	Wnt10b	chr15	-	98771753	98778150	2226	protein_coding	wingless-type_MMTV_integration_site_family_member_10B	167	35	86	29	38	15	3.18119	0.680413	1.16325	0.44187	0.707153	0.26258
ENSMUSG00000009687	3813.76	1210.49	1.6254	3.7534e-17	5.7103e-16	Fxyd5	chr7	-	31032722	31042481	2998	protein_coding	FXYD_domain-containing_ion_transport_regulator_5	3850	3466	3804	1331	1410	959	54.4538	50.0296	38.2041	15.058	19.4824	12.4647
ENSMUSG00000086395	9.26172	1.37372	1.6247	0.020624	0.04905	A630014C17Rik	chr11	+	52276055	52286179	2984	antisense	RIKEN_cDNA_A630014C17_gene	12	8	6	1	3	0	0.170522	0.116017	0.0605415	0.0113664	0.0416464	0
ENSMUSG00000017146	1364.52	435.073	1.6242	2.5866e-20	4.9288e-19	Brca1	chr11	-	101488764	101551955	6572	protein_coding	breast_cancer_1	1116	1103	1940	583	436	331	7.20055	7.26286	8.88802	3.0088	2.74817	1.96257
ENSMUSG00000096914	18.5586	4.33889	1.624	0.0060312	0.01669	Galntl6	chr8	-	57776225	57962564	2210	protein_coding	UDP-N-acetyl-alpha-D-galactosamine:polypeptide_N-acetylgalactosaminyltransferase-like_6	12	15	31	9	3	2	0.230244	0.293717	0.422348	0.138125	0.056232	0.0352641
ENSMUSG00000044770	15.0038	2.30442	1.6233	0.019654	0.047078	Scml4	chr10	+	42860370	42960780	4885	protein_coding	sex_comb_on_midleg-like_4_(Drosophila)	12	14	19	8	0	0	0.104163	0.12402	0.117109	0.0555453	0	0
ENSMUSG00000022129	7.1056	0.948804	1.6217	0.02179	0.051471	Dct	chr14	-	118012792	118052246	2261	protein_coding	dopachrome_tautomerase	6	7	8	1	0	2	0.112525	0.133976	0.106535	0.015001	0	0.0344687
ENSMUSG00000032012	4569.79	1477.04	1.6216	9.4571e-57	1.066e-54	Pvrl1	chr9	+	43744576	43807454	5054	protein_coding	poliovirus_receptor-related_1	4059	3873	5770	1563	1342	1638	34.0551	33.1621	34.3749	10.4893	10.9995	12.6291
ENSMUSG00000031373	780.564	249.43	1.6198	4.535e-21	9.1115e-20	Car5b	chrX	-	163976822	164027997	3436	protein_coding	carbonic_anhydrase_5b_mitochondrial	698	750	850	278	195	299	8.61393	9.44579	7.44846	2.74419	2.35091	3.39089
ENSMUSG00000032332	41.8954	11.3937	1.616	0.00088254	0.0029661	Col12a1	chr9	-	79598991	79718831	11511	protein_coding	collagen_type_XII_alpha_1	51	32	38	20	11	5	0.187869	0.1203	0.0993966	0.0589304	0.0395853	0.0169259
ENSMUSG00000041120	7824.81	2522.22	1.6159	7.3703e-28	2.1983e-26	Nbl1	chr4	-	139082284	139092993	1793	protein_coding	neuroblastoma_suppression_of_tumorigenicity_1	8035	6655	8272	2667	2223	2874	190.022	160.619	138.909	50.4504	51.3587	62.4599
ENSMUSG00000085399	62.5946	19.0122	1.6126	2.4597e-06	1.303e-05	Foxd2os	chr4	+	114909257	114921967	2908	processed_transcript	forkhead_box_D2_opposite_strand	60	48	80	24	17	18	0.874894	0.714294	0.828317	0.279923	0.242164	0.241198
ENSMUSG00000087265	120.331	37.6394	1.6097	1.3802e-07	8.6369e-07	Gm12349	chr11	+	100291671	100293711	657	lincRNA	predicted_gene_12349	104	100	159	27	46	40	6.71223	6.58665	7.28673	1.39386	2.90033	2.37241
ENSMUSG00000048706	2775	903.164	1.6077	2.1446e-36	1.0062e-34	Lurap1l	chr4	+	80910646	80955628	3066	protein_coding	leucine_rich_adaptor_protein_1-like	2239	2594	3479	948	956	860	30.9657	36.6124	34.1651	10.4872	12.9164	10.93
ENSMUSG00000031971	266.491	85.7493	1.6061	9.5535e-16	1.3007e-14	Ccsap	chr8	-	123840831	123860209	2673	protein_coding	centriole_cilia_and_spindle_associated_protein	248	206	349	101	89	74	3.93416	3.33502	3.93122	1.28158	1.37926	1.07877
ENSMUSG00000018906	1694.13	481.576	1.606	0.00047283	0.0016809	P4ha2	chr11	+	54100095	54131665	3060	protein_coding	procollagen-proline_2-oxoglutarate_4-dioxygenase_(proline_4-hydroxylase)_alpha_II_polypeptide	1029	1739	2388	246	526	667	14.2591	24.5928	23.4971	2.72669	7.12064	8.49375
ENSMUSG00000050107	321.735	103.316	1.6059	2.7882e-15	3.6834e-14	Gsg2	chr11	-	73135485	73138294	2810	protein_coding	germ_cell-specific_gene_2	284	254	436	135	105	80	4.28559	3.91163	4.67177	1.62948	1.54788	1.10938
ENSMUSG00000040364	45.5098	13.186	1.6032	0.00012684	0.00050328	Sec1	chr7	-	45677689	45694402	2467	protein_coding	secretory_blood_group_1	41	39	56	23	9	10	0.704715	0.684109	0.68347	0.316214	0.151122	0.157952
ENSMUSG00000054342	3213.15	1050.61	1.6029	7.4114e-44	5.1257e-42	Kcnn4	chr7	+	24370263	24385209	2034	protein_coding	potassium_intermediate/small_conductance_calcium-activated_channel_subfamily_N_member_4	2914	2829	3816	1067	1014	1139	60.7488	60.1883	56.4883	17.7924	20.651	21.8207
ENSMUSG00000029032	58.4322	4.63074	1.6018	0.025948	0.059946	Arhgef16	chr4	-	154278486	154301676	4123	protein_coding	Rho_guanine_nucleotide_exchange_factor_(GEF)_16	73	62	25	1	12	0	0.750773	0.650741	0.182569	0.00822638	0.120565	0
ENSMUSG00000023919	649.43	210.712	1.5992	8.7675e-18	1.404e-16	Cenpq	chr17	-	40923051	40935047	1942	protein_coding	centromere_protein_Q	526	542	906	242	239	165	11.4851	12.0776	14.0469	4.22657	5.09804	3.31078
ENSMUSG00000039005	2746.98	896.8	1.599	3.8829e-28	1.1702e-26	Tlr4	chr4	+	66827584	66930284	4077	protein_coding	toll-like_receptor_4	2679	2345	3097	869	931	937	27.8632	24.8904	22.8719	7.22938	9.4594	8.95559
ENSMUSG00000029910	2573.74	835.785	1.5984	2.0823e-19	3.6697e-18	Mad2l1	chr6	+	66535390	66541033	1725	protein_coding	MAD2_mitotic_arrest_deficient-like_1	2228	1901	3742	994	924	651	54.7678	47.6895	65.3154	19.5443	22.189	14.7057
ENSMUSG00000039395	29.0169	7.51477	1.5984	0.0033255	0.0097677	Mreg	chr1	-	72159442	72212307	2284	protein_coding	melanoregulin	27	19	43	15	7	2	0.501264	0.359988	0.566857	0.22275	0.126957	0.0341216
ENSMUSG00000031824	1105.88	357.494	1.5982	1.1335e-15	1.5313e-14	6430548M08Rik	chr8	+	120114152	120165306	5564	protein_coding	RIKEN_cDNA_6430548M08_gene	696	1207	1419	370	351	375	5.30421	9.3875	7.67885	2.25547	2.61321	2.62627
ENSMUSG00000087361	7.51484	0.864157	1.5979	0.025412	0.05881	0610043K17Rik	chr4	+	101353783	101399181	614	lincRNA	RIKEN_cDNA_0610043K17_gene	5	7	11	3	0	0	0.345303	0.493355	0.539418	0.16572	0	0
ENSMUSG00000054871	129.507	40.3911	1.5931	1.1272e-06	6.2775e-06	Tmem158	chr9	-	123259058	123260789	1732	protein_coding	transmembrane_protein_158	128	102	156	46	54	23	3.13373	2.54849	2.71192	0.900808	1.29152	0.517458
ENSMUSG00000046070	13.8512	2.74015	1.5911	0.015909	0.039331	Igfals	chr17	+	24878770	24882008	2111	protein_coding	insulin-like_growth_factor_binding_protein_acid_labile_subunit	11	12	19	7	2	0	0.220955	0.245993	0.270998	0.112469	0.0392461	0
ENSMUSG00000038827	2658.22	878.68	1.5901	3.3582e-67	5.1589e-65	Fam206a	chr4	+	56802345	56809601	4360	protein_coding	family_with_sequence_similarity_206_member_A	2404	2242	3310	1023	783	910	23.3801	22.2525	22.8582	7.95813	7.43926	8.13299
ENSMUSG00000087623	20.8882	5.29851	1.59	0.0046721	0.013321	Gm12404	chr4	+	41520694	41525823	1661	processed_transcript	predicted_gene_12404	13	18	34	9	2	6	0.331873	0.468957	0.616326	0.183779	0.0498787	0.140759
ENSMUSG00000022033	3603.7	1187.9	1.5891	1.8386e-36	8.6493e-35	Pbk	chr14	+	65805837	65817822	1720	protein_coding	PDZ_binding_kinase	2837	2919	5275	1446	1078	1154	69.9407	73.4405	92.3411	28.5143	25.9624	26.144
ENSMUSG00000030123	2878.67	933.838	1.5888	4.6417e-14	5.5064e-13	Plxnd1	chr6	-	115954811	115995005	6907	protein_coding	plexin_D1	2586	2335	3745	1188	1088	599	15.8759	14.6294	16.3254	5.83377	6.5252	3.37934
ENSMUSG00000003746	4146.12	1355.03	1.5869	5.9594e-18	9.6591e-17	Man1a	chr10	-	53904788	54075796	5134	protein_coding	mannosidase_1_alpha	3365	4275	4588	1508	1569	1068	27.7925	36.0338	26.9072	9.96248	12.6597	8.10607
ENSMUSG00000072573	72.0441	22.245	1.5863	1.3212e-05	6.1637e-05	Gm10369	chr5	+	134676490	134680145	1148	protein_coding	predicted_gene_10369	77	57	78	19	29	19	2.84412	2.14864	2.04575	0.56135	1.04643	0.644921
ENSMUSG00000027641	2060.89	679.953	1.5851	3.8384e-29	1.2137e-27	Rbl1	chr2	-	157145893	157204534	4862	protein_coding	retinoblastoma-like_1_(p107)	1653	1708	2916	821	695	581	14.4164	15.2021	18.0582	5.72731	5.9214	4.65646
ENSMUSG00000017344	8.45231	0	1.5847	0.022878	0.053668	Vtn	chr11	+	78499091	78502324	1744	protein_coding	vitronectin	7	15	0	0	0	0	0.170196	0.372199	0	0	0	0
ENSMUSG00000090440	40.5047	10.301	1.5843	0.0058771	0.016313	Gm9732	chr14	+	43298872	43306004	1466	protein_coding	predicted_gene_9732	45	22	56	12	18	1	1.3016	0.64941	1.15015	0.277632	0.50862	0.0265804
ENSMUSG00000008318	118.876	38.0786	1.5801	9.1133e-08	5.8397e-07	Relt	chr7	-	100845848	100863446	2850	protein_coding	RELT_tumor_necrosis_factor_receptor	114	89	155	30	43	42	1.69613	1.35137	1.63752	0.357025	0.624998	0.574248
ENSMUSG00000044966	77.3344	24.1136	1.579	1.0611e-05	5.0397e-05	Fbxo48	chr11	+	16951375	16954772	2117	protein_coding	F-box_protein_48	48	66	127	28	27	19	0.961433	1.34913	1.80627	0.4486	0.528321	0.349726
ENSMUSG00000015243	439.256	134.892	1.5783	2.246e-05	0.00010132	Abca1	chr4	-	53030787	53159895	10262	protein_coding	ATP-binding_cassette_sub-family_A_(ABC1)_member_1	675	310	232	161	125	131	2.78914	1.30725	0.680702	0.532128	0.504583	0.497433
ENSMUSG00000022340	309.106	99.6518	1.5757	1.1649e-09	9.276e-09	Sybu	chr15	-	44671859	44788063	3227	protein_coding	syntabulin_(syntaxin-interacting)	247	302	372	110	60	140	3.24561	4.04984	3.47092	1.15615	0.770206	1.69054
ENSMUSG00000079442	1514.66	503.48	1.5744	1.8006e-34	7.6235e-33	St6galnac4	chr2	+	32587095	32599698	3626	protein_coding	ST6_(alpha-N-acetyl-neuraminyl-23-beta-galactosyl-13)-N-acetylgalactosaminide_alpha-26-sialyltransferase_4	1382	1389	1706	587	421	551	16.1614	16.5769	14.1662	5.49076	4.8096	5.92133
ENSMUSG00000037466	634.297	209.035	1.5741	2.2969e-16	3.2601e-15	4930427A07Rik	chr12	+	113156421	113165456	3353	protein_coding	RIKEN_cDNA_4930427A07_gene	494	516	933	266	218	162	6.2473	6.65957	8.37817	2.69073	2.69326	1.88268
ENSMUSG00000019194	615.948	197.544	1.5721	4.9312e-08	3.2635e-07	Scn1b	chr7	-	31116524	31126945	1515	protein_coding	sodium_channel_voltage-gated_type_I_beta	595	584	618	245	255	105	16.6534	16.6813	12.2822	5.48499	6.9724	2.70067
ENSMUSG00000043126	24.0739	6.75688	1.5721	0.001634	0.0051619	D830039M14Rik	chr10	-	61475245	61476937	1693	protein_coding	RIKEN_cDNA_D830039M14_gene	22	18	33	8	5	8	0.551016	0.460093	0.586892	0.160271	0.12234	0.184132
ENSMUSG00000056394	3147.82	1047.47	1.5679	1.11e-22	2.4736e-21	Lig1	chr7	+	13277283	13311433	3205	protein_coding	ligase_I_DNA_ATP-dependent	2799	2352	4430	1336	1066	838	37.0317	31.757	41.6176	14.1384	13.7779	10.1885
ENSMUSG00000040195	1184.94	393.965	1.5678	1.1688e-19	2.1091e-18	Tmem194	chr10	+	127666901	127701049	6002	protein_coding	transmembrane_protein_194	866	956	1837	403	368	438	6.11816	6.89274	9.2154	2.27736	2.53984	2.84363
ENSMUSG00000032815	726.387	241.319	1.5662	2.4072e-18	4.0103e-17	Fanca	chr8	-	123268300	123318576	4485	protein_coding	Fanconi_anemia_complementation_group_A	560	588	1081	308	240	199	5.29449	5.67342	7.25712	2.32922	2.21668	1.72896
ENSMUSG00000025488	7.18583	0	1.5641	0.024667	0.057313	Cox8b	chr7	-	140898943	140900446	362	protein_coding	cytochrome_c_oxidase_subunit_VIIIb	1	17	1	0	0	0	0.117136	2.03222	0.0831749	0	0	0
ENSMUSG00000057378	17.6015	4.52889	1.5623	0.006496	0.01784	Ryr3	chr2	-	112631355	113217096	15410	protein_coding	ryanodine_receptor_3	10	20	23	6	5	3	0.0275167	0.0561639	0.0449393	0.013206	0.0134407	0.00758602
ENSMUSG00000030020	7.00851	1.01183	1.5616	0.027876	0.063662	Prickle2	chr6	-	92370892	92706145	7860	protein_coding	prickle_homolog_2_(Drosophila)	6	4	12	1	2	0	0.0323689	0.0220225	0.0459684	0.00431519	0.0105405	0
ENSMUSG00000055301	2156.3	647.455	1.5613	0.00030939	0.0011405	Adh7	chr3	+	138217823	138233382	3369	protein_coding	alcohol_dehydrogenase_7_(class_IV)_mu_or_sigma_polypeptide	1291	2038	3322	518	431	1036	16.2489	26.1778	29.6893	5.21496	5.29945	11.9827
ENSMUSG00000033147	304.479	101.231	1.5596	1.5901e-13	1.8041e-12	Slc22a15	chr3	-	101858930	101924453	4966	protein_coding	solute_carrier_family_22_(organic_anion/cation_transporter)_member_15	239	232	468	114	105	92	2.04075	2.02167	2.83753	0.778611	0.875865	0.721899
ENSMUSG00000089716	6.33639	0.723781	1.5558	0.030392	0.0684	Gm6264	chr1	+	85159764	85194260	1217	pseudogene	predicted_gene_6264	6	5	8	0	2	0	0.209054	0.177791	0.197925	0	0.068076	0
ENSMUSG00000020227	192.747	62.9017	1.5553	2.7596e-08	1.8875e-07	Irak3	chr10	-	120141648	120202130	3097	protein_coding	interleukin-1_receptor-associated_kinase_3	199	173	189	55	78	57	2.72465	2.41732	1.83748	0.602343	1.0433	0.717181
ENSMUSG00000048231	15.5542	3.39739	1.5552	0.017467	0.042554	H2-M10.4	chr17	-	36458917	36462334	1410	protein_coding	histocompatibility_2_M_region_locus_10.4	13	11	24	3	7	0	0.390952	0.337601	0.512499	0.0721646	0.205652	0
ENSMUSG00000038894	1534.37	514.857	1.5543	1.0399e-20	2.0396e-19	Irs2	chr8	-	10986980	11008458	4024	protein_coding	insulin_receptor_substrate_2	1582	1243	1703	570	560	448	16.6705	13.3673	12.7426	4.8044	5.76481	4.33826
ENSMUSG00000021539	4.24755	0	1.553	0.026584	0.061154	Lect2	chr13	-	56542460	56548538	877	protein_coding	leukocyte_cell-derived_chemotaxin_2	5	4	3	0	0	0	0.241752	0.197374	0.102997	0	0	0
ENSMUSG00000076436	5.92586	0.692266	1.5528	0.030493	0.068609	Oxct2a	chr4	-	123321875	123323634	1760	protein_coding	3-oxoacid_CoA_transferase_2A	8	4	5	0	1	1	0.192742	0.0983507	0.0855378	0	0.0235365	0.0221402
ENSMUSG00000068794	8.66607	1.52491	1.5527	0.023972	0.055878	Col28a1	chr6	-	7997808	8192617	4230	protein_coding	collagen_type_XXVIII_alpha_1	7	8	11	3	0	2	0.0701708	0.0818426	0.0782985	0.0240549	0	0.018424
ENSMUSG00000029343	17.3697	3.87895	1.5525	0.015811	0.039147	Crybb1	chr5	+	112255815	112269585	882	protein_coding	crystallin_beta_B1	3	25	25	5	4	3	0.144229	1.2266	0.853439	0.192275	0.187865	0.13254
ENSMUSG00000098682	4.67882	0	1.551	0.026474	0.060941	Otx2os1	chr14	+	48669288	48793348	866	lincRNA	orthodenticle_homolog_2_opposite_strand_1	5	1	9	0	0	0	0.244822	0.0499703	0.312914	0	0	0
ENSMUSG00000001918	2040.76	691.567	1.5482	1.1088e-31	4.0778e-30	Slc1a5	chr7	+	16781346	16798274	2807	protein_coding	solute_carrier_family_1_(neutral_amino_acid_transporter)_member_5	1746	1677	2750	867	685	587	26.3755	25.8536	29.4979	10.4761	10.1089	8.14875
ENSMUSG00000006567	20.0762	4.96553	1.5482	0.010754	0.027833	Atp7b	chr8	-	21992785	22060305	6505	protein_coding	ATPase_Cu++_transporting_beta_polypeptide	10	23	28	2	3	10	0.0651856	0.153007	0.129602	0.0104281	0.0191042	0.0599029
ENSMUSG00000044934	1732.59	588.533	1.5462	4.9784e-36	2.3231e-34	Zfp367	chr13	-	64133022	64153202	3528	protein_coding	zinc_finger_protein_367	1622	1520	1992	667	596	547	19.4949	18.6443	17.0005	6.41238	6.99797	6.04163
ENSMUSG00000062248	2255.6	767.552	1.5462	6.6481e-43	4.3062e-41	Cks2	chr13	+	51645232	51650660	692	protein_coding	CDC28_protein_kinase_regulatory_subunit_2	1848	1932	3044	921	747	702	113.239	120.818	132.446	45.1415	44.7166	39.5299
ENSMUSG00000073679	9.03252	1.38453	1.5448	0.029098	0.066046	Mxra8os	chr4	-	155839492	155840178	687	antisense	matrix-remodelling_associated_8_opposite_strand	3	15	8	0	2	2	0.185167	0.944854	0.350618	0	0.120595	0.113441
ENSMUSG00000023868	432.714	141.938	1.5435	1.2056e-07	7.61e-07	Pde10a	chr17	+	8525372	8986648	7717	protein_coding	phosphodiesterase_10A	425	220	701	131	172	127	2.33528	1.23368	2.73508	0.575765	0.923283	0.641284
ENSMUSG00000024176	71.337	20.4708	1.5435	0.0024501	0.0074328	Sox8	chr17	-	25565892	25570686	3000	protein_coding	SRY_(sex_determining_region_Y)-box_8	104	31	74	10	34	16	1.46998	0.447168	0.742696	0.113058	0.469475	0.207823
ENSMUSG00000036766	4.89634	0.36189	1.5412	0.032086	0.071729	Dner	chr1	-	84369839	84696221	3632	protein_coding	delta/notch-like_EGF-related_receptor	5	5	4	0	1	0	0.0583745	0.0595736	0.03316	0	0.0114054	0
ENSMUSG00000027496	1732.12	585.004	1.5405	7.0989e-17	1.0596e-15	Aurka	chr2	-	172356190	172370535	1905	protein_coding	aurora_kinase_A	1430	1298	2592	753	610	446	31.8302	29.4856	40.9676	13.4067	13.2645	9.12294
ENSMUSG00000044042	141.096	45.9058	1.5394	1.58e-06	8.5926e-06	Fmn1	chr2	+	113327736	113716767	11817	protein_coding	formin_1	101	135	191	35	36	69	0.362421	0.494375	0.486662	0.100458	0.126197	0.227529
ENSMUSG00000021391	291.027	98.2115	1.5389	1.796e-15	2.3927e-14	Cenpp	chr13	-	49464027	49652746	1101	protein_coding	centromere_protein_P	264	225	391	124	96	84	10.1675	8.84352	10.6928	3.81994	3.61192	2.97295
ENSMUSG00000030050	23.0831	4.26885	1.5386	0.026131	0.060281	Gkn1	chr6	-	87345653	87350915	1220	protein_coding	gastrokine_1	10	37	19	1	11	0	0.347567	1.31242	0.468916	0.0278011	0.373497	0
ENSMUSG00000045725	2032.03	684.058	1.5377	1.8797e-13	2.1147e-12	Prr15	chr6	+	54327012	54330200	1381	protein_coding	proline_rich_15	1527	1955	2630	557	607	920	46.8861	61.2609	57.3407	13.6799	18.2075	25.9591
ENSMUSG00000039234	2945.55	1004.06	1.5372	2.1976e-25	5.7888e-24	Sec24d	chr3	+	123267496	123365635	3856	protein_coding	Sec24_related_gene_family_member_D_(S._cerevisiae)	2201	2714	4005	1083	1089	902	24.2037	30.4581	31.2728	9.52607	11.6989	9.11517
ENSMUSG00000037095	8.8797	1.64107	1.537	0.025085	0.058208	Lrg1	chr17	-	56119680	56121946	1351	protein_coding	leucine-rich_alpha-2-glycoprotein_1	10	9	6	1	1	3	0.313865	0.288282	0.13372	0.0251054	0.0306619	0.0865289
ENSMUSG00000027612	192.606	57.5751	1.5367	0.00091401	0.0030623	Mmp24	chr2	+	155775342	155818366	4306	protein_coding	matrix_metallopeptidase_24	320	96	125	66	81	28	3.15119	0.964778	0.874051	0.519867	0.77923	0.253384
ENSMUSG00000031981	1408.96	423.515	1.5355	0.00080933	0.0027429	Capn9	chr8	+	124576111	124618731	2330	protein_coding	calpain_9	789	1506	1996	360	252	692	14.3589	27.9704	25.7932	5.24045	4.48022	11.573
ENSMUSG00000037572	857.156	289.946	1.5351	5.5075e-15	7.07e-14	Wdhd1	chr14	-	47240944	47276857	4284	protein_coding	WD_repeat_and_HMG-box_DNA_binding_protein_1	679	705	1233	375	311	210	6.72077	7.12147	8.66592	2.96896	3.00722	1.91014
ENSMUSG00000043460	384.4	122.506	1.5349	2.863e-05	0.00012688	Elfn2	chr15	-	78670022	78718113	4846	protein_coding	leucine_rich_repeat_and_fibronectin_type_III_extracellular_2	499	237	386	150	168	56	4.36632	2.11639	2.39831	1.04986	1.43609	0.450298
ENSMUSG00000087206	4.66067	0	1.5339	0.027935	0.063739	Gm16175	chr7	+	19809609	19811872	248	antisense	predicted_gene_16175	1	7	6	0	0	0	0.170981	1.22145	0.728451	0	0	0
ENSMUSG00000028776	7260.77	2488.99	1.5315	3.9526e-30	1.322e-28	Tinagl1	chr4	-	130164454	130175122	2085	protein_coding	tubulointerstitial_nephritis_antigen-like_1	6833	5863	9034	2485	2696	2414	138.965	121.687	130.459	40.4243	53.5634	45.1156
ENSMUSG00000021714	340.4	114.938	1.5287	3.9054e-11	3.5908e-10	Cenpk	chr13	+	104228955	104249615	1306	protein_coding	centromere_protein_K	268	291	476	134	137	81	8.70143	9.64228	10.974	3.48004	4.34542	2.41678
ENSMUSG00000038203	14.1167	3.10204	1.5225	0.019687	0.047138	Hoxa13	chr6	-	52257694	52260880	2395	protein_coding	homeobox_A13	10	13	20	7	3	0	0.177049	0.234892	0.251435	0.0991322	0.0518884	0
ENSMUSG00000091639	7.48762	0.991128	1.5225	0.033401	0.074201	Gm3756	chr9	-	31936459	31936755	297	pseudogene	predicted_gene_3756	8	6	8	0	0	3	1.14217	0.874228	0.811025	0	0	0.393604
ENSMUSG00000020234	6.8208	0.649943	1.52	0.03475	0.076638	4930404N11Rik	chr10	-	81363067	81365816	1335	protein_coding	RIKEN_cDNA_4930404N11_gene	1	3	20	1	1	0	0.0317627	0.0972456	0.451076	0.0254063	0.0310294	0
ENSMUSG00000049969	1428.04	494.515	1.5192	9.3886e-33	3.646e-31	Plekhf2	chr4	-	10988662	11007927	2977	protein_coding	pleckstrin_homology_domain_containing_family_F_(with_FYVE_domain)_member_2	1298	1185	1797	500	460	557	18.4882	17.2254	18.1748	5.69657	6.40079	7.29074
ENSMUSG00000038644	2142.12	742.776	1.5191	4.6521e-39	2.508e-37	Pold1	chr7	-	44532746	44548849	3496	protein_coding	polymerase_(DNA_directed)_delta_1_catalytic_subunit	1794	1710	3016	867	706	719	21.7595	21.1668	25.9753	8.41143	8.36542	8.01406
ENSMUSG00000095799	7.3672	1.34221	1.519	0.028541	0.064958	Gm8332	chr12	-	88249666	88250100	435	protein_coding	predicted_pseudogene_8332	8	5	9	1	2	1	0.779829	0.497406	0.622951	0.077971	0.190456	0.0895789
ENSMUSG00000048251	8.28146	1.15221	1.5185	0.033017	0.073536	Bcl11b	chr12	-	107910403	108003602	8111	protein_coding	B_cell_leukemia/lymphoma_11B	7	7	11	4	0	0	0.0365951	0.0373468	0.0408337	0.0167266	0	0
ENSMUSG00000059908	4.87301	0	1.5171	0.029339	0.066488	Mug1	chr6	+	121838541	121889057	4657	protein_coding	murinoglobulin_1	5	7	1	0	0	0	0.0455263	0.0650462	0.00646539	0	0	0
ENSMUSG00000064080	11573.7	3988.72	1.5169	1.3261e-20	2.5894e-19	Fbln2	chr6	+	91212455	91272540	4786	protein_coding	fibulin_2	12566	7814	14201	4661	3883	3756	111.333	70.653	89.3402	33.0315	33.6085	30.5807
ENSMUSG00000033634	11.1369	2.49442	1.5155	0.019362	0.046493	Cml2	chr6	-	85865422	85869158	3301	protein_coding	camello-like_2	10	8	16	5	2	1	0.128456	0.104876	0.14594	0.0513744	0.025098	0.0118046
ENSMUSG00000054272	43.1661	12.0232	1.514	0.0070507	0.01919	Zscan4c	chr7	+	11005722	11010547	2299	protein_coding	zinc_finger_and_SCAN_domain_containing_4C	27	29	82	7	24	4	0.497993	0.54587	1.07393	0.103272	0.432441	0.0677979
ENSMUSG00000022096	2028.22	698.964	1.5138	2.7669e-17	4.2655e-16	Hr	chr14	+	70552212	70573548	5607	protein_coding	hairless	1764	1588	2806	805	805	532	13.3403	12.256	15.0681	4.86953	5.9473	3.69723
ENSMUSG00000046814	72.5388	23.8644	1.5133	1.4925e-05	6.9052e-05	Gchfr	chr2	+	119167773	119172390	645	protein_coding	GTP_cyclohydrolase_I_feedback_regulator	64	63	90	22	32	18	4.20745	4.22679	4.2013	1.15687	2.05516	1.08745
ENSMUSG00000024660	4025.63	1390.33	1.5132	1.0336e-19	1.8821e-18	Incenp	chr19	-	9872297	9899533	3217	protein_coding	inner_centromere_protein	3353	3271	5611	1808	1446	1048	44.1958	44.0007	52.5158	19.062	18.6197	12.6942
ENSMUSG00000081490	14.2292	2.75826	1.5126	0.027613	0.06317	Gm11830	chr4	+	11144710	11145270	561	pseudogene	predicted_gene_11830	19	16	3	1	5	2	1.43612	1.2342	0.161012	0.0604588	0.3692	0.138919
ENSMUSG00000026796	17351.6	6060.17	1.5122	2.6146e-69	4.2024e-67	Fam129b	chr2	+	32876114	32925254	3714	protein_coding	family_with_sequence_similarity_129_member_B	14752	15929	21086	6750	5535	6395	168.425	185.599	170.944	61.643	61.7349	67.0956
ENSMUSG00000028469	8.13382	1.37372	1.5114	0.031765	0.071114	Npr2	chr4	+	43631935	43651244	3660	protein_coding	natriuretic_peptide_receptor_2	10	5	9	1	3	0	0.115856	0.0591179	0.0740393	0.00926704	0.0339543	0
ENSMUSG00000079363	69.9063	22.7867	1.5111	2.62e-05	0.00011685	Gbp4	chr5	-	105115767	105139586	4538	protein_coding	guanylate_binding_protein_4	51	54	112	27	15	29	0.476546	0.514943	0.743112	0.2018	0.136925	0.249017
ENSMUSG00000026051	11.2029	2.18566	1.5107	0.026458	0.060913	1500015O10Rik	chr1	+	43730602	43742578	902	protein_coding	RIKEN_cDNA_1500015O10_gene	16	7	9	3	0	4	0.752164	0.335832	0.300426	0.112807	0	0.172802
ENSMUSG00000070509	172.093	55.3927	1.5105	5.7272e-05	0.00024043	Rgma	chr7	+	73375520	73419899	3586	protein_coding	repulsive_guidance_molecule_family_member_A	179	188	118	80	62	30	2.11661	2.2687	0.990769	0.756662	0.716203	0.325991
ENSMUSG00000014592	1606.32	555.739	1.5104	1.5266e-18	2.5703e-17	Camta1	chr4	-	150917322	151861876	8533	protein_coding	calmodulin_binding_transcription_activator_1	1522	1268	2026	597	646	454	7.56331	6.43054	7.14889	2.37298	3.13607	2.07324
ENSMUSG00000022070	602.892	207.697	1.5104	3.9333e-16	5.5108e-15	Bora	chr14	+	99046427	99074537	2673	protein_coding	bora_aurora_kinase_A_activator	514	457	871	292	179	178	8.15386	7.39856	9.81115	3.70515	2.77401	2.59487
ENSMUSG00000090257	105.578	35.3183	1.5095	8.788e-08	5.6479e-07	Gm4524	chr16	+	25956475	25960342	2152	antisense	predicted_gene_4524	87	104	122	48	32	30	1.71426	2.09132	1.70694	0.756521	0.615974	0.543218
ENSMUSG00000003665	91.399	30.5726	1.5089	4.3135e-07	2.5318e-06	Has1	chr17	-	17843328	17855188	2090	protein_coding	hyaluronan_synthase1	68	95	109	33	29	32	1.37963	1.96701	1.57029	0.535537	0.574786	0.596621
ENSMUSG00000085141	128.791	42.2485	1.5085	3.7493e-05	0.00016255	Gm13429	chr2	+	36202314	36212903	692	processed_transcript	predicted_gene_13429	114	77	210	30	60	36	6.9855	4.8152	9.13722	1.47041	3.5917	2.02718
ENSMUSG00000021569	626.496	213.334	1.5078	9.5008e-10	7.6709e-09	Trip13	chr13	-	73912462	73937767	2267	protein_coding	thyroid_hormone_receptor_interactor_13	575	472	850	286	245	128	10.7551	9.00991	11.2893	4.27894	4.47682	2.20016
ENSMUSG00000091475	9.49999	1.56723	1.5076	0.031902	0.071363	2810468N07Rik	chr17	+	25570811	25575043	1349	processed_transcript	RIKEN_cDNA_2810468N07_gene	14	8	4	2	0	3	0.440063	0.25663	0.0892789	0.0502852	0	0.0866572
ENSMUSG00000002835	1515.16	522.185	1.5073	6.5268e-14	7.6398e-13	Chaf1a	chr17	+	56040416	56068026	3308	protein_coding	chromatin_assembly_factor_1_subunit_A_(p150)	1320	1154	2140	627	607	369	16.9203	15.0963	19.4782	6.42872	7.60113	4.34666
ENSMUSG00000042606	738.727	256.672	1.504	1.498e-20	2.9184e-19	Hirip3	chr7	+	126861972	126865377	2766	protein_coding	HIRA_interacting_protein_3	645	602	984	353	232	215	9.88795	9.41834	10.7113	4.32857	3.47449	3.02888
ENSMUSG00000005125	5974	1717.41	1.5026	0.0048338	0.013738	Ndrg1	chr15	-	66929321	66969640	4049	protein_coding	N-myc_downstream_regulated_gene_1	2374	7346	8474	894	2043	2181	24.8618	78.5115	63.0147	7.48879	20.9014	20.9895
ENSMUSG00000020974	412.627	142.437	1.5022	1.1067e-11	1.0644e-10	Pole2	chr12	-	69201779	69228190	1695	protein_coding	polymerase_(DNA_directed)_epsilon_2_(p59_subunit)	342	313	610	156	169	110	8.55569	7.99106	10.8358	3.1216	4.13021	2.52882
ENSMUSG00000028148	102.776	33.1751	1.5019	0.00012926	0.0005123	Them5	chr3	+	94342099	94347352	1251	protein_coding	thioesterase_superfamily_member_5	55	108	152	28	21	53	1.86425	3.73591	3.65837	0.759142	0.695371	1.65087
ENSMUSG00000027068	134.144	43.896	1.5007	6.3789e-05	0.00026612	Dhrs9	chr2	+	69380445	69404533	4281	protein_coding	dehydrogenase/reductase_(SDR_family)_member_9	114	139	140	29	69	32	1.12917	1.40508	0.984654	0.22976	0.667665	0.291273
ENSMUSG00000063846	5.69277	0.649943	1.5004	0.036974	0.080773	Gm21731	chr13	+	120240670	120241158	489	protein_coding	predicted_gene_21731	2	8	7	1	1	0	0.173428	0.707964	0.431013	0.0693607	0.0847122	0
ENSMUSG00000022542	91.296	29.2826	1.5	0.0002956	0.0010946	2019-09-12	chr16	-	4986858	4997852	2576	protein_coding	septin_12	40	67	190	33	30	27	0.658435	1.12553	2.2208	0.4345	0.482425	0.408426
ENSMUSG00000026670	3024.84	1062.14	1.4991	1.6709e-32	6.389e-31	Uap1	chr1	-	170141938	170174957	2311	protein_coding	UDP-N-acetylglucosamine_pyrophosphorylase_1	2536	2611	3969	1049	989	1217	46.5316	48.8919	51.7109	15.3956	17.7276	20.5204
ENSMUSG00000034959	14.5544	3.06793	1.4969	0.027157	0.062283	5031414D18Rik	chr14	+	75016027	75052532	2651	protein_coding	RIKEN_cDNA_5031414D18_gene	5	15	26	0	3	6	0.0799759	0.244856	0.295301	0	0.0468777	0.0881935
ENSMUSG00000074892	4.12583	0	1.4969	0.031586	0.070767	B3galt5	chr16	+	96235801	96319859	5282	protein_coding	UDP-Gal:betaGlcNAc_beta_13-galactosyltransferase_polypeptide_5	6	2	4	0	0	0	0.0481672	0.0163856	0.0228015	0	0	0
ENSMUSG00000018362	7966.06	2792.35	1.4961	2.3103e-23	5.3831e-22	Kpna2	chr11	-	106988629	106999541	2054	protein_coding	karyopherin_(importin)_alpha_2	6921	6111	11215	3154	3062	2348	142.879	128.748	164.399	52.0815	61.7532	44.5444
ENSMUSG00000031497	5.3949	0.36189	1.4931	0.037173	0.081179	Tnfsf13b	chr8	+	10006843	10035441	930	protein_coding	tumor_necrosis_factor_(ligand)_superfamily_member_13b	10	2	3	0	1	0	0.455949	0.093063	0.0971268	0	0.0445422	0
ENSMUSG00000035506	156.365	53.0913	1.4917	4.6827e-07	2.7388e-06	Slc12a8	chr16	+	33517328	33664135	3166	protein_coding	solute_carrier_family_12_(potassium/chloride_transporters)_member_8	178	122	156	50	64	47	2.38401	1.66755	1.48359	0.53565	0.837382	0.578472
ENSMUSG00000022235	1260.85	445.437	1.4878	3.6246e-26	9.8931e-25	Cmbl	chr15	+	31568791	31590119	1048	protein_coding	carboxymethylenebutenolidase-like_(Pseudomonas)	970	1150	1691	524	455	393	39.2473	47.4861	48.5829	16.9587	17.9848	14.6126
ENSMUSG00000025912	653.428	228.068	1.4855	8.4465e-12	8.1912e-11	Mybl1	chr1	-	9667415	9700209	4980	protein_coding	myeloblastosis_oncogene-like_1	457	593	947	265	265	169	3.89122	5.15294	5.72561	1.80484	2.2043	1.32237
ENSMUSG00000032400	742.191	257.802	1.4851	1.9847e-10	1.7115e-09	Zwilch	chr9	-	64137144	64173104	2957	protein_coding	zwilch_kinetochore_protein	638	528	1115	352	277	170	9.14889	7.72703	11.3534	4.03751	3.88046	2.24023
ENSMUSG00000023345	386.963	136.622	1.4799	5.9272e-18	9.621e-17	Poc1a	chr9	+	106281061	106350521	1695	protein_coding	POC1_centriolar_protein_homolog_A_(Chlamydomonas)	315	335	520	177	128	119	7.88024	8.55274	9.23708	3.54181	3.1282	2.73572
ENSMUSG00000015093	117.636	40.7096	1.4775	5.2615e-08	3.4689e-07	Clic3	chr2	+	25456838	25458776	918	protein_coding	chloride_intracellular_channel_3	85	103	172	47	34	45	3.92622	4.85539	5.6414	1.73651	1.53423	1.91014
ENSMUSG00000037991	179.673	62.0416	1.4749	2.5638e-07	1.5529e-06	Rmi2	chr16	+	10835059	10892966	3742	protein_coding	RMI2_RecQ_mediated_genome_instability_2_homolog_(S._cerevisiae)	123	144	292	82	66	44	1.3938	1.66529	2.34952	0.743245	0.730626	0.458188
ENSMUSG00000024521	1075.08	375.08	1.4725	3.6108e-09	2.7431e-08	Pmaip1	chr18	+	66458604	66465550	2646	protein_coding	phorbol-12-myristate-13-acetate-induced_protein_1	1141	658	1456	485	424	248	18.285	10.7613	16.5681	6.2169	6.6379	3.65222
ENSMUSG00000097902	4.29939	0	1.4698	0.034052	0.075367	Gm26531	chr12	-	85962598	85979014	1960	lincRNA	predicted_gene_26531	1	4	9	0	0	0	0.0216343	0.0883149	0.138257	0	0	0
ENSMUSG00000072594	4.44315	0	1.4695	0.033976	0.075229	Gm16439	chr14	+	44596665	44597228	564	pseudogene	predicted_pseudogene_16439	1	3	11	0	0	0	0.075183	0.230182	0.587238	0	0	0
ENSMUSG00000100786	8.11308	1.63026	1.4694	0.031884	0.071334	RP23-430H22.3	chr1	-	82392493	82402746	1682	antisense	predicted_gene_28940	8	9	6	2	2	1	0.20168	0.231551	0.107405	0.0403298	0.0492559	0.023167
ENSMUSG00000042029	3321.3	1190.03	1.4676	4.3252e-27	1.2288e-25	Ncapg2	chr12	+	116405402	116463531	6604	protein_coding	non-SMC_condensin_II_complex_subunit_G2	2813	2673	4599	1502	1179	1001	18.0618	17.5155	20.968	7.7141	7.3954	5.90639
ENSMUSG00000004880	2605.63	936.158	1.4661	8.699e-32	3.2129e-30	Lbr	chr1	-	181815316	181842401	3551	protein_coding	lamin_B_receptor	2237	2146	3493	1136	945	808	26.7125	26.1522	29.6175	10.8505	11.0239	8.86657
ENSMUSG00000021453	372.113	131.555	1.465	2.037e-12	2.085e-11	Gadd45g	chr13	+	51846678	51848468	1071	protein_coding	growth_arrest_and_DNA-damage-inducible_45_gamma	315	385	391	167	132	108	12.4715	15.5561	10.9923	5.2887	5.10551	3.92943
ENSMUSG00000029298	199.882	70.9323	1.4641	7.1919e-11	6.4753e-10	Gbp9	chr5	-	105078394	105139539	3633	protein_coding	guanylate-binding_protein_9	171	170	261	63	71	82	1.99586	2.02495	2.1631	0.588162	0.809557	0.879516
ENSMUSG00000073197	12.7026	3.07782	1.4632	0.024815	0.057641	5730507C01Rik	chr12	+	18514738	18534191	1251	protein_coding	RIKEN_cDNA_5730507C01_gene	7	13	19	2	6	1	0.237268	0.449693	0.457296	0.0542244	0.198677	0.0311485
ENSMUSG00000086782	92.6477	30.1448	1.46	0.0006207	0.0021528	E130102H24Rik	chr4	-	101346531	101356735	741	lincRNA	RIKEN_cDNA_E130102H24_gene	43	95	150	39	13	43	2.46065	5.54799	6.095	1.78512	0.726741	2.26123
ENSMUSG00000069910	667.498	237.477	1.4587	2.1654e-11	2.044e-10	Spdl1	chr11	-	34809190	34833641	2505	protein_coding	spindle_apparatus_coiled-coil_protein_1	527	566	938	265	291	169	8.92076	9.77774	11.2745	3.58806	4.81216	2.6289
ENSMUSG00000070563	14.5325	2.47371	1.4567	0.039903	0.086228	Spaca4	chr7	-	45725107	45725813	707	protein_coding	sperm_acrosome_associated_4	1	10	39	4	0	4	0.0599763	0.612083	1.66091	0.191895	0	0.220463
ENSMUSG00000022881	571.661	206.58	1.455	6.0423e-25	1.5632e-23	Rfc4	chr16	-	23113943	23127737	1279	protein_coding	replication_factor_C_(activator_1)_4	463	496	770	250	192	197	15.35	16.7819	18.1268	6.62967	6.2185	6.00193
ENSMUSG00000063011	5171.02	1868.11	1.4536	6.5145e-23	1.4686e-21	Msln	chr17	-	25748614	25754327	2114	protein_coding	mesothelin	5100	3876	6531	2060	2017	1649	102.297	79.343	93.0198	33.051	39.5235	30.3956
ENSMUSG00000035455	930.284	330.653	1.4531	3.9126e-10	3.2891e-09	Fignl1	chr11	-	11787431	11808962	2974	protein_coding	fidgetin-like_1	783	707	1356	447	368	208	11.164	10.2875	13.7284	5.09787	5.1258	2.72532
ENSMUSG00000028933	788.692	286.305	1.4528	6.7813e-33	2.6573e-31	Xrcc2	chr5	-	25689812	25705825	3247	protein_coding	X-ray_repair_complementing_defective_repair_in_Chinese_hamster_cells_2	681	661	1035	332	274	277	8.89331	8.80946	9.59752	3.46799	3.49561	3.32424
ENSMUSG00000069808	590.721	206.624	1.4517	6.8002e-07	3.9023e-06	Fam57a	chr11	+	76179671	76214827	4179	protein_coding	family_with_sequence_similarity_57_member_A	262	682	863	204	205	223	2.65845	7.06223	6.21784	1.65569	2.03206	2.07935
ENSMUSG00000000915	3038.9	1108.95	1.4489	4.3435e-54	4.3085e-52	Hip1r	chr5	+	123973628	124003211	4388	protein_coding	huntingtin_interacting_protein_1_related	2626	2494	4062	1260	1028	1132	25.3762	24.5957	27.8724	9.73926	9.70468	10.0525
ENSMUSG00000006715	1165.7	420.376	1.4481	1.1707e-14	1.4705e-13	Gmnn	chr13	-	24751845	24761923	1127	protein_coding	geminin	982	914	1657	459	495	330	36.9476	35.0956	44.269	13.8137	18.1943	11.41
ENSMUSG00000028750	6.38693	0.937995	1.4467	0.043322	0.092228	Pla2g2c	chr4	+	138724792	138746132	3448	protein_coding	phospholipase_A2_group_IIC	3	4	14	2	1	0	0.0368938	0.0502022	0.122254	0.0196736	0.012014	0
ENSMUSG00000050555	482.52	173.634	1.4467	1.8193e-12	1.872e-11	Hyls1	chr9	-	35560820	35570398	4269	protein_coding	hydrolethalus_syndrome_1	337	453	678	201	192	140	3.34736	4.592	4.78194	1.59695	1.86307	1.2779
ENSMUSG00000003541	7630.95	2745.13	1.4462	4.4789e-13	4.8685e-12	Ier3	chr17	+	35821684	35822923	1131	protein_coding	immediate_early_response_3	7220	6492	8958	3089	3374	1920	270.691	248.397	238.479	92.6355	123.577	66.1506
ENSMUSG00000036931	29.1477	8.6787	1.4451	0.0066544	0.01824	Nfkbid	chr7	+	30421732	30428746	2039	protein_coding	nuclear_factor_of_kappa_light_polypeptide_gene_enhancer_in_B_cells_inhibitor_delta	19	28	42	15	2	11	0.395126	0.594252	0.620202	0.249515	0.0406319	0.210218
ENSMUSG00000021396	487.643	177.167	1.4439	6.632e-22	1.4006e-20	Nxnl2	chr13	+	51171025	51175187	1163	protein_coding	nucleoredoxin-like_2	461	397	599	200	156	191	16.8082	14.7721	15.5077	5.83274	5.55648	6.39954
ENSMUSG00000027536	270.285	97.5243	1.4421	1.252e-11	1.1995e-10	Chmp4c	chr3	+	10366907	10391005	1856	protein_coding	charged_multivesicular_body_protein_4C	255	224	327	99	114	84	5.82587	5.22276	5.30482	1.80917	2.54438	1.76359
ENSMUSG00000020826	10.9478	2.62139	1.4417	0.027091	0.062173	Nos2	chr11	+	78920787	78960254	4192	protein_coding	nitric_oxide_synthase_2_inducible	9	14	8	2	2	4	0.0910374	0.144523	0.0574605	0.016182	0.0197635	0.0371821
ENSMUSG00000041911	49.0167	16.4681	1.4411	0.00016265	0.00063392	Dlx1	chr2	+	71528113	71533981	4111	protein_coding	distal-less_homeobox_1	42	43	62	25	11	16	0.433212	0.452638	0.454093	0.20626	0.110841	0.151659
ENSMUSG00000054206	29.215	9.4521	1.4411	0.0016678	0.0052515	Gzmm	chr10	+	79689020	79695261	1287	protein_coding	granzyme_M_(lymphocyte_met-ase_1)	24	28	35	9	8	12	0.790736	0.941476	0.818824	0.237184	0.257493	0.363327
ENSMUSG00000049134	45.9941	15.6004	1.4394	0.00015679	0.00061313	Nrap	chr19	-	56320035	56390037	5501	protein_coding	nebulin-related_anchoring_protein	39	45	52	18	16	14	0.300623	0.353998	0.284618	0.110982	0.120485	0.0991703
ENSMUSG00000021182	1420.44	516.766	1.4392	2.4776e-20	4.7314e-19	Ccdc88c	chr12	-	100912700	101028983	6313	protein_coding	coiled-coil_domain_containing_88C	1381	1167	1674	721	425	470	9.27591	7.99954	7.984	3.87366	2.78874	2.90106
ENSMUSG00000044702	189.864	68.5231	1.4391	2.8982e-11	2.699e-10	Palb2	chr7	-	122107262	122132946	3750	protein_coding	partner_and_localizer_of_BRCA2	146	162	271	82	62	68	1.6509	1.86945	2.1759	0.74166	0.684881	0.706599
ENSMUSG00000025140	214.434	77.5134	1.438	1.287e-11	1.2309e-10	Pycr1	chr11	-	120635712	120643769	2914	protein_coding	pyrroline-5-carboxylate_reductase_1	196	163	290	93	79	67	2.8521	2.42063	2.99647	1.08247	1.12303	0.895943
ENSMUSG00000024235	100.947	34.4424	1.4375	8.5257e-05	0.00034872	Map3k8	chr18	-	4331327	4353015	2507	protein_coding	mitogen-activated_protein_kinase_kinase_kinase_8	123	76	93	49	37	21	2.08041	1.31187	1.11694	0.662924	0.611367	0.326407
ENSMUSG00000040488	6205.94	2257.45	1.4374	6.7256e-17	1.0073e-15	Ltbp4	chr7	-	27305136	27337692	5386	protein_coding	latent_transforming_growth_factor_beta_binding_protein_4	7018	4634	6562	2822	1934	2254	55.2517	37.2323	36.6835	17.771	14.8746	16.3073
ENSMUSG00000011884	2961	1085.23	1.4367	7.9557e-28	2.3607e-26	Gltp	chr5	-	114669403	114690984	1757	protein_coding	glycolipid_transfer_protein	2280	2683	3994	1245	1125	967	55.0252	66.0813	68.4443	24.0337	26.5238	21.4462
ENSMUSG00000022385	1994.56	723.084	1.4338	3.4973e-12	3.5031e-11	Gtse1	chr15	+	85859707	85876572	2721	protein_coding	G_two_S_phase_expressed_protein_1	1680	1532	2882	912	823	492	26.1806	24.3647	31.8909	11.3681	12.5293	7.04582
ENSMUSG00000028172	17.4566	4.89078	1.4336	0.017057	0.041709	Tacr3	chr3	+	134829007	134934581	3764	protein_coding	tachykinin_receptor_3	8	12	37	6	6	3	0.0901237	0.137963	0.295974	0.0540659	0.0660323	0.0310575
ENSMUSG00000034329	681.051	247.665	1.4331	3.0882e-12	3.1113e-11	Brip1	chr11	-	86058138	86201193	6931	protein_coding	BRCA1_interacting_protein_C-terminal_helicase_1	526	515	1065	254	285	216	3.21802	3.21545	4.62652	1.24297	1.70335	1.21438
ENSMUSG00000047821	1907.9	700.826	1.4325	1.4877e-26	4.1188e-25	Trim16	chr11	+	62820231	62850808	3906	protein_coding	tripartite_motif-containing_16	1881	1559	2223	778	723	651	20.42	17.272	17.1359	6.75569	7.66762	6.49447
ENSMUSG00000087149	2175.12	784.22	1.4313	1.4223e-09	1.1202e-08	Itih5l-ps	chrX	+	150826972	150857053	3964	pseudogene	inter-alpha_(globulin)_inhibitor_H5-like_pseudogene	1441	1708	3656	870	526	1039	15.4145	18.6459	27.7698	7.44402	5.49676	10.2136
ENSMUSG00000054662	6.32991	0	1.4287	0.037424	0.081634	Ano9	chr7	-	141101219	141117806	3012	protein_coding	anoctamin_9	11	0	8	0	0	0	0.154859	0	0.0799716	0	0	0
ENSMUSG00000026090	695.509	253.754	1.4281	4.3287e-13	4.714e-12	2010300C02Rik	chr1	-	37611677	37720085	4634	protein_coding	RIKEN_cDNA_2010300C02_gene	601	585	909	309	290	181	5.49942	5.46298	5.90621	2.26165	2.59237	1.52201
ENSMUSG00000021553	4.50914	0.288052	1.4266	0.045955	0.096978	Slc28a3	chr13	-	58545399	58610877	4567	protein_coding	solute_carrier_family_28_(sodium-coupled_nucleoside_transporter)_member_3	7	2	4	1	0	0	0.0649929	0.0189509	0.0263712	0.00742662	0	0
ENSMUSG00000035105	11634.3	3962.56	1.4255	0.00032226	0.0011839	Egln3	chr12	-	54178981	54203860	2662	protein_coding	egl-9_family_hypoxia-inducible_factor_3	6432	14381	13770	2867	4082	5023	102.456	233.782	155.75	36.5293	63.5213	73.5276
ENSMUSG00000098022	6.58112	1.01183	1.4255	0.046391	0.09772	Zfp82	chr7	-	30054489	30072900	3516	protein_coding	zinc_finger_protein_82	3	10	6	1	2	0	0.0361802	0.123078	0.0513811	0.00964658	0.0235633	0
ENSMUSG00000042918	7.63008	1.59875	1.4227	0.03846	0.083559	Mamstr	chr7	+	45639977	45646521	4534	protein_coding	MEF2_activating_motif_and_SAP_domain_containing_transcriptional_regulator	9	4	10	2	1	2	0.0841705	0.0381776	0.0664078	0.0149613	0.00913636	0.0171887
ENSMUSG00000045934	430.48	158.463	1.4225	3.64e-15	4.7509e-14	Mtmr11	chr3	+	96162004	96171718	3224	protein_coding	myotubularin_related_protein_11	343	412	532	155	173	155	4.51126	5.53009	4.96841	1.63064	2.22283	1.87341
ENSMUSG00000093847	24.6708	6.6471	1.4225	0.022022	0.051938	Gm5039	chr12	-	88321047	88321481	435	protein_coding	predicted_gene_5039	26	19	28	8	12	0	2.53445	1.89014	1.93807	0.623768	1.14274	0
ENSMUSG00000054717	4092.44	1494.91	1.4222	6.0218e-12	5.9228e-11	Hmgb2	chr8	+	57511843	57515999	2692	protein_coding	high_mobility_group_box_2	3386	3350	5701	2198	1483	984	53.3348	53.8517	63.7642	27.6933	22.8203	14.2434
ENSMUSG00000087060	105.166	36.926	1.4219	2.4733e-05	0.00011083	Eldr	chr11	-	16935154	16951282	1540	processed_transcript	Egfr_long_non-coding_downstream_RNA	84	86	151	55	40	20	2.3129	2.41662	2.95228	1.21133	1.07595	0.506063
ENSMUSG00000029283	619.487	226.017	1.4203	1.4306e-10	1.2574e-09	Cdc7	chr5	+	106964322	106984432	3679	protein_coding	cell_division_cycle_7_(S._cerevisiae)	405	503	1025	284	173	247	4.66793	5.91655	8.38871	2.61825	1.94792	2.61615
ENSMUSG00000095936	24.3743	6.92175	1.4193	0.01863	0.044916	Zscan4e	chr7	-	11306378	11310682	1745	protein_coding	zinc_finger_and_SCAN_domain_containing_4E	12	26	37	3	14	3	0.291598	0.644775	0.638421	0.0583107	0.332344	0.0669917
ENSMUSG00000039004	370.048	136.423	1.4183	2.0006e-14	2.463e-13	Bmp6	chr13	+	38345716	38499728	2410	protein_coding	bone_morphogenetic_protein_6	299	342	469	152	151	115	5.26081	6.141	5.85945	2.13919	2.59546	1.85941
ENSMUSG00000037465	3654.3	1358.92	1.4173	1.6909e-32	6.4511e-31	Klf10	chr15	-	38294413	38300707	3045	protein_coding	Kruppel-like_factor_10	2744	3440	4843	1574	1194	1433	38.2116	48.8879	47.8881	17.5323	16.2432	18.3381
ENSMUSG00000074783	5.30687	0.576105	1.4157	0.049266	0.10289	AU019990	chr2	+	132598195	132653068	1614	lincRNA	expressed_sequence_AU019990	3	6	7	2	0	0	0.0788164	0.160871	0.130586	0.042029	0	0
ENSMUSG00000098076	27.4629	8.81557	1.4157	0.0033906	0.0099354	Gm6981	chr9	-	52002274	52003281	1008	pseudogene	predicted_pseudogene_6981	21	23	40	14	5	9	0.8834	0.987409	1.19481	0.471075	0.205477	0.347918
ENSMUSG00000037894	10086.7	3765.89	1.4153	7.8779e-49	6.5746e-47	H2afz	chr3	+	137864487	137866922	1069	protein_coding	H2A_histone_family_member_Z	8771	8460	13138	4312	3776	3503	347.913	342.47	370.043	136.812	146.322	127.69
ENSMUSG00000029556	11.238	2.62139	1.4152	0.036016	0.079019	Hnf1a	chr5	-	114948980	114971094	3191	protein_coding	HNF1_homeobox_A	4	6	28	2	2	4	0.0531535	0.0813681	0.2642	0.0212581	0.0259632	0.0488459
ENSMUSG00000005410	3699.47	1362.85	1.4138	5.159e-13	5.5729e-12	Mcm5	chr8	+	75109528	75128439	3422	protein_coding	minichromosome_maintenance_deficient_5_cell_division_cycle_46_(S._cerevisiae)	3305	2874	5024	1688	1566	938	40.9534	36.3443	44.2049	16.7307	18.9569	10.6811
ENSMUSG00000040017	3.86682	0	1.4132	0.040562	0.087346	Saa4	chr7	-	46728017	46732543	2015	protein_coding	serum_amyloid_A_4	2	6	3	0	0	0	0.0420876	0.128856	0.0448278	0	0	0
ENSMUSG00000036875	264.326	97.8056	1.413	1.4615e-14	1.8199e-13	Dna2	chr10	+	62947026	62974185	4122	protein_coding	DNA_replication_helicase_2_homolog_(yeast)	210	230	361	115	92	95	2.16028	2.41463	2.63694	0.946263	0.924559	0.898071
ENSMUSG00000034206	237.271	85.167	1.4129	3.7235e-06	1.9061e-05	Polq	chr16	+	37011786	37095417	8628	protein_coding	polymerase_(DNA_directed)_theta	159	194	385	104	106	51	0.781422	0.97302	1.34354	0.408832	0.508921	0.230332
ENSMUSG00000021594	237.807	86.5124	1.4126	1.0902e-08	7.8267e-08	Srd5a1	chr13	-	69573449	69611442	2644	protein_coding	steroid_5_alpha-reductase_1	225	188	300	122	89	58	3.60844	3.07699	3.41634	1.56502	1.39439	0.854794
ENSMUSG00000058587	8307.92	3113.17	1.411	6.6089e-56	7.1702e-54	Tmod3	chr9	-	75497796	75559657	3578	protein_coding	tropomodulin_3	7319	7084	10515	3356	3072	3132	86.7382	85.6778	88.485	31.8129	35.566	34.1096
ENSMUSG00000070902	38.5466	11.8017	1.4105	0.010475	0.027241	Zfp352	chr4	+	90218820	90225702	2276	protein_coding	zinc_finger_protein_352	18	50	47	10	21	4	0.335351	0.950666	0.621765	0.149022	0.38221	0.068483
ENSMUSG00000034902	3524.22	1312.79	1.4088	4.1261e-21	8.3285e-20	Pip5k1c	chr10	+	81292963	81319973	4323	protein_coding	phosphatidylinositol-4-phosphate_5-kinase_type_1_gamma	3648	3056	3598	1453	1287	1297	35.7823	30.5913	25.0598	11.3999	12.3324	11.691
ENSMUSG00000031385	428.039	133.235	1.4078	0.0082157	0.022022	Plxnb3	chrX	+	73757090	73772514	6217	protein_coding	plexin_B3	497	303	458	156	202	46	3.3898	2.10907	2.21812	0.851071	1.34594	0.288318
ENSMUSG00000028101	1848.15	691.593	1.4076	2.2392e-29	7.1716e-28	Pias3	chr3	+	96696384	96706070	2931	protein_coding	protein_inhibitor_of_activated_STAT_3	1412	1755	2392	773	612	749	20.4276	25.9114	24.5723	8.94511	8.64949	9.95775
ENSMUSG00000028001	6.52669	0	1.4069	0.039827	0.086087	Fga	chr3	+	83026153	83033615	3358	protein_coding	fibrinogen_alpha_chain	9	8	0	0	0	0	0.113648	0.103095	0	0	0	0
ENSMUSG00000029366	1384.84	516.232	1.4069	9.3701e-18	1.4895e-16	Dck	chr5	+	88764996	88783281	3078	protein_coding	deoxycytidine_kinase	1252	1067	1872	542	587	447	17.2478	15.0012	18.3121	5.97245	7.89995	5.65893
ENSMUSG00000054999	91.6102	33.1733	1.4065	1.2027e-06	6.6664e-06	Naaladl1	chr19	+	6105782	6115792	2491	protein_coding	N-acetylated_alpha-linked_acidic_dipeptidase-like_1	70	86	120	34	29	39	1.19158	1.49401	1.45047	0.462943	0.482257	0.610079
ENSMUSG00000086917	10.2214	2.53674	1.4048	0.031387	0.070393	Gm11630	chr11	+	97884594	97893811	382	lincRNA	predicted_gene_11630	12	5	14	4	2	2	1.33204	0.566417	1.10348	0.355156	0.216881	0.204015
ENSMUSG00000081512	10.7769	2.47371	1.4036	0.03733	0.08146	Gm15821	chr17	-	34211312	34214459	1210	protein_coding	predicted_gene_15821	9	6	19	4	0	4	0.315396	0.214583	0.472791	0.112124	0	0.128816
ENSMUSG00000020212	809.624	302.689	1.3986	8.5621e-15	1.0841e-13	Mdm1	chr10	+	118141787	118168997	3149	protein_coding	transformed_mouse_3T3_cell_double_minute_1	685	572	1238	375	296	265	9.22395	7.86056	11.8372	4.03906	3.8938	3.2792
ENSMUSG00000035383	6.24188	1.05416	1.3986	0.050412	0.10487	Pmch	chr10	+	88091072	88092375	749	protein_coding	pro-melanin-concentrating_hormone	4	4	12	0	2	1	0.226452	0.231104	0.482392	0	0.110612	0.0520251
ENSMUSG00000100816	8.57416	1.8868	1.3985	0.041043	0.088177	RP24-479J20.1	chr1	+	50815375	50817701	2327	lincRNA	predicted_gene_28321	3	9	15	3	1	2	0.0546668	0.167369	0.194087	0.0437267	0.0178016	0.033491
ENSMUSG00000032009	1557.55	581.86	1.3984	1.7778e-15	2.3703e-14	Sesn3	chr9	+	14276301	14326138	2162	protein_coding	sestrin_3	1037	1628	2021	745	489	576	20.3386	32.5858	28.1457	11.6875	9.36932	10.3815
ENSMUSG00000030220	349.846	127.982	1.3983	4.4684e-07	2.6187e-06	Arhgdib	chr6	-	136923523	136941899	1325	protein_coding	Rho_GDP_dissociation_inhibitor_(GDI)_beta	252	269	567	109	98	185	8.06461	8.7855	12.8845	2.79018	3.06383	5.44065
ENSMUSG00000097056	6.8142	1.26837	1.3979	0.046998	0.098747	Gm4262	chr16	+	11008898	11015186	1986	lincRNA	predicted_gene_4262	9	6	4	2	1	1	0.19216	0.130738	0.0606431	0.0341565	0.0208581	0.0196208
ENSMUSG00000044906	334.457	124.764	1.3973	4.0607e-13	4.4389e-12	4930503L19Rik	chr18	-	70453140	70472480	2291	protein_coding	RIKEN_cDNA_4930503L19_gene	270	266	487	165	113	110	4.99732	5.02443	6.40037	2.44276	2.04319	1.87095
ENSMUSG00000074813	364.531	137.049	1.3945	2.7828e-17	4.2825e-16	Gm14005	chr2	-	128195993	128429349	845	processed_transcript	predicted_gene_14005	330	305	457	142	126	153	16.5598	15.6197	16.284	5.69972	6.17687	7.05553
ENSMUSG00000034349	6965.34	2625.27	1.3942	4.6301e-23	1.0479e-21	Smc4	chr3	+	69004738	69034623	4316	protein_coding	structural_maintenance_of_chromosomes_4	5210	5996	10077	3330	2515	2288	51.1865	60.1188	70.2993	26.1689	24.1386	20.6571
ENSMUSG00000033016	872.468	327.885	1.3941	2.899e-17	4.4534e-16	Nfatc1	chr18	-	80606205	80713071	4896	protein_coding	nuclear_factor_of_activated_T_cells_cytoplasmic_calcineurin_dependent_1	902	662	1030	344	341	319	7.81203	5.85122	6.33427	2.38308	2.88515	2.53889
ENSMUSG00000083813	8.67125	1.8868	1.394	0.042086	0.090038	Gm15502	chr5	-	137896752	137896959	208	pseudogene	predicted_gene_15502	3	12	11	3	1	2	0.611585	2.49659	1.59232	0.489193	0.199155	0.374681
ENSMUSG00000021751	96.7059	34.8297	1.3934	3.0648e-05	0.00013506	Acox2	chr14	-	8225511	8259353	2907	protein_coding	acyl-Coenzyme_A_oxidase_2_branched_chain	71	101	116	38	45	23	1.03565	1.50351	1.20147	0.443364	0.641242	0.308303
ENSMUSG00000042417	19.0039	5.08429	1.3929	0.027185	0.062338	Ccno	chr13	+	112987802	112990778	1876	protein_coding	cyclin_O	4	31	21	7	3	6	0.090412	0.715087	0.337045	0.126557	0.0662435	0.124627
ENSMUSG00000068566	7724.02	2910.53	1.3929	6.4184e-21	1.2792e-19	Myadm	chr7	+	3289038	3299345	3001	protein_coding	myeloid-associated_differentiation_marker	7649	6496	8682	3379	3120	2446	108.078	93.672	87.1073	38.1895	43.0669	31.7604
ENSMUSG00000048852	28.3966	9.38908	1.3914	0.0042374	0.01219	Gm12185	chr11	-	48904656	48992226	5264	protein_coding	predicted_gene_12185	23	20	45	9	6	14	0.185272	0.164416	0.257393	0.0579894	0.0472161	0.103635
ENSMUSG00000028445	14.6386	4.19852	1.3911	0.020877	0.049569	Enho	chr4	-	41638144	41640324	1269	protein_coding	energy_homeostasis_associated	15	8	22	6	5	2	0.50122	0.272809	0.52199	0.160366	0.163216	0.0614134
ENSMUSG00000028530	16354.1	6208.26	1.3908	5.7803e-47	4.5818e-45	Jak1	chr4	-	101152367	101265282	4906	protein_coding	Janus_kinase_1	14414	14776	19479	7758	5298	6224	124.582	130.334	119.547	53.6345	44.7341	49.4353
ENSMUSG00000036114	1149.15	434.512	1.3902	1.7109e-23	4.0134e-22	Rpp25l	chr4	-	41712033	41713534	856	protein_coding	ribonuclease_P/MRP_25_subunit-like	1047	1026	1337	436	399	498	51.8647	51.8685	47.0282	17.2757	19.3087	22.67
ENSMUSG00000038765	7.85019	1.15221	1.39	0.052694	0.10895	Lmx1b	chr2	-	33560965	33640511	4790	protein_coding	LIM_homeobox_transcription_factor_1_beta	7	10	5	4	0	0	0.0619671	0.090343	0.0314293	0.0283235	0	0
ENSMUSG00000040359	2299.85	871.507	1.3891	8.8308e-28	2.6159e-26	Ufl1	chr4	-	25248600	25281821	5189	protein_coding	UFM1_specific_ligase_1	1706	2192	3039	1004	771	918	13.941	18.2804	17.6339	6.56254	6.15496	6.89373
ENSMUSG00000095071	18.0496	5.59386	1.3879	0.013435	0.033903	AF067061	chr13	+	120263114	120264517	1174	protein_coding	cDNA_sequence_AF067061	15	10	32	5	6	6	0.541779	0.368606	0.820697	0.144452	0.211708	0.199149
ENSMUSG00000028044	2023.3	766.352	1.3873	1.6098e-22	3.5507e-21	Cks1b	chr3	-	89415472	89418383	849	protein_coding	CDC28_protein_kinase_1b	1801	1640	2658	939	796	629	89.9508	83.5923	94.2645	37.5128	38.8383	28.8694
ENSMUSG00000057110	1565.3	593.361	1.386	2.9478e-22	6.3566e-21	Cntrl	chr2	+	35109492	35178822	7615	protein_coding	centriolin	1201	1291	2303	729	497	616	6.68763	7.33646	9.10594	3.24698	2.70359	3.15214
ENSMUSG00000095651	11.1654	2.87793	1.3846	0.03327	0.073955	Gm21817	chr8	-	92336668	92339250	2583	lincRNA	predicted_gene_21817	6	10	19	3	1	5	0.0984976	0.167535	0.221478	0.039393	0.0160373	0.0754294
ENSMUSG00000097664	16.4749	4.19122	1.3844	0.032905	0.073306	Gm26765	chr10	+	91149515	91150594	692	lincRNA	predicted_gene_26765	7	18	26	11	1	2	0.428934	1.12563	1.13127	0.539149	0.0598616	0.112621
ENSMUSG00000025161	1839.59	555.18	1.3825	0.016275	0.040097	Slc16a3	chr11	+	120948480	120960868	4335	protein_coding	solute_carrier_family_16_(monocarboxylic_acid_transporters)_member_3	1146	2241	2038	183	544	925	11.2097	22.3709	14.1552	1.43181	5.19834	8.31472
ENSMUSG00000021707	1181.66	442.557	1.3824	7.0178e-10	5.7328e-09	Dhfr	chr13	+	92354783	92389053	5290	protein_coding	dihydrofolate_reductase	1065	925	1581	552	527	281	8.53675	7.56687	8.99864	3.5392	4.12676	2.06988
ENSMUSG00000040505	4.10379	0	1.3822	0.044091	0.093482	Abcg5	chr17	-	84658234	84683011	2351	protein_coding	ATP-binding_cassette_sub-family_G_(WHITE)_member_5	5	5	1	0	0	0	0.0901812	0.0920338	0.012807	0	0	0
ENSMUSG00000022938	9.17758	1.91831	1.3816	0.04695	0.098657	Fam3b	chr16	-	97471050	97504936	880	protein_coding	family_with_sequence_similarity_3_member_B	2	15	10	3	2	1	0.096371	0.73763	0.342151	0.115627	0.094146	0.0442805
ENSMUSG00000029161	134.605	49.7875	1.3805	1.8208e-06	9.8191e-06	Cgref1	chr5	-	30933146	30945480	1328	protein_coding	cell_growth_regulator_with_EF_hand_domain_1	106	131	165	50	64	37	3.38459	4.26877	3.74099	1.27701	1.99635	1.08567
ENSMUSG00000026110	126.134	46.0072	1.3795	4.9583e-06	2.4862e-05	Mgat4a	chr1	-	37439340	37541016	7251	protein_coding	mannoside_acetylglucosaminyltransferase_4_isoenzyme_A	104	146	114	59	40	44	0.608183	0.871335	0.473378	0.275979	0.228516	0.236456
ENSMUSG00000025395	1228.66	467.022	1.3771	3.0649e-16	4.3185e-15	Prim1	chr10	+	128015168	128030037	3128	protein_coding	DNA_primase_p49_subunit	1005	949	1811	595	470	380	13.6238	13.1289	17.4322	6.45167	6.22423	4.73382
ENSMUSG00000041180	251.285	93.6799	1.3762	9.8491e-08	6.281e-07	Hectd2	chr19	+	36554639	36621135	4731	protein_coding	HECT_domain_containing_2	188	240	329	127	103	60	1.68501	2.19527	2.09384	0.910485	0.90186	0.494189
ENSMUSG00000085022	4.2968	0.36189	1.3746	0.054528	0.11216	Gm5860	chr4	+	82065431	82102808	1711	lincRNA	predicted_gene_5860	3	2	9	0	1	0	0.0743481	0.0505836	0.158377	0	0.0242106	0
ENSMUSG00000070661	4.77462	0.618428	1.3745	0.05618	0.11496	Rnf186	chr4	+	138967112	138968360	1249	protein_coding	ring_finger_protein_186	6	3	5	1	0	1	0.203698	0.103941	0.120534	0.0271556	0	0.0311984
ENSMUSG00000020583	5.44933	0.723781	1.373	0.05652	0.1155	Matn3	chr12	+	8947929	8972028	3014	protein_coding	matrilin_3	4	4	9	0	2	0	0.056275	0.057431	0.0899084	0	0.0274879	0
ENSMUSG00000041358	5.70963	0.576105	1.3719	0.056234	0.11503	Nutm1	chr2	-	112247948	112259291	3731	protein_coding	NUT_midline_carcinoma_family_member_1	7	1	10	2	0	0	0.0795558	0.0115986	0.0807004	0.0181814	0	0
ENSMUSG00000000567	2551.45	980.617	1.3705	3.9711e-29	1.2534e-27	Sox9	chr11	+	112782224	112787760	4135	protein_coding	SRY_(sex_determining_region_Y)-box_9	2076	2384	3175	1032	1021	950	21.2888	24.9494	23.119	8.46499	10.2283	8.95248
ENSMUSG00000026288	3.50425	0	1.3694	0.046175	0.097335	Inpp5d	chr1	+	87620312	87720507	4937	protein_coding	inositol_polyphosphate-5-phosphatase_D	3	2	6	0	0	0	0.0257666	0.0175306	0.0365922	0	0	0
ENSMUSG00000030654	9397.41	3624.24	1.3693	2.8646e-50	2.4864e-48	Arl6ip1	chr7	-	118118891	118129625	2134	protein_coding	ADP-ribosylation_factor-like_6_interacting_protein_1	8039	7620	12814	4095	3393	3683	159.737	154.522	180.797	65.0851	65.8634	67.2516
ENSMUSG00000097892	21.945	6.79829	1.369	0.015965	0.039439	Gm26801	chr1	-	177429047	177443270	1219	lincRNA	predicted_gene_26801	13	18	38	10	9	2	0.452208	0.638997	0.9386	0.278239	0.305839	0.0639325
ENSMUSG00000039994	1698.68	649.787	1.3667	4.0481e-15	5.2598e-14	Timeless	chr10	+	128232065	128252941	4573	protein_coding	timeless_circadian_clock_1	1411	1208	2624	820	638	553	13.0835	11.4313	17.2768	6.08184	5.77929	4.71215
ENSMUSG00000020866	21.7739	6.17256	1.3655	0.025245	0.058509	Cacna1g	chr11	-	94408391	94474198	8383	protein_coding	calcium_channel_voltage-dependent_T_type_alpha_1G_subunit	19	26	17	14	5	1	0.0961065	0.134216	0.0610591	0.0566436	0.0247073	0.00464832
ENSMUSG00000040728	6.33768	1.31069	1.3653	0.051036	0.10606	Esrp1	chr4	-	11331933	11386783	3864	protein_coding	epithelial_splicing_regulatory_protein_1	5	6	8	1	1	2	0.0548696	0.0671961	0.0623381	0.00877779	0.0107206	0.0201692
ENSMUSG00000002020	24.7355	6.59109	1.3649	0.03268	0.072878	Ltbp2	chr12	-	84783212	84876532	6769	protein_coding	latent_transforming_growth_factor_beta_binding_protein_2	33	17	21	16	0	6	0.206723	0.108681	0.0934105	0.0801711	0	0.03454
ENSMUSG00000031596	10316	3935.03	1.3641	2.7405e-12	2.7738e-11	Slc7a2	chr8	+	40862396	40922308	7910	protein_coding	solute_carrier_family_7_(cationic_amino_acid_transporter_y+_system)_member_2	11584	8220	10274	5162	2831	4309	62.0985	44.9703	39.1079	22.1342	14.8258	21.2273
ENSMUSG00000079034	20.4323	6.59488	1.3629	0.0112	0.028882	Gm8300	chr12	+	87514316	87518266	1873	protein_coding	predicted_gene_8300	14	22	25	7	9	4	0.316949	0.508294	0.401886	0.12676	0.199049	0.083218
ENSMUSG00000001901	1050.22	346.249	1.3626	0.0077996	0.02102	Kcnh6	chr11	+	106008124	106034549	3368	protein_coding	potassium_voltage-gated_channel_subfamily_H_(eag-related)_member_6	649	947	1655	263	165	638	8.17093	12.1677	14.7954	2.64854	2.02939	7.38148
ENSMUSG00000023019	450.598	171.283	1.3625	2.5258e-09	1.9532e-08	Gpd1	chr15	+	99717515	99725005	2861	protein_coding	glycerol-3-phosphate_dehydrogenase_1_(soluble)	429	347	578	180	215	126	6.35826	5.24858	6.0829	2.13391	3.11297	1.71612
ENSMUSG00000029314	229.612	87.6864	1.3623	7.2454e-13	7.7209e-12	Agpat9	chr5	+	100845713	100899102	3059	protein_coding	1-acylglycerol-3-phosphate_O-acyltransferase_9	187	208	295	108	76	88	2.59215	2.94248	2.90364	1.19747	1.02917	1.12098
ENSMUSG00000029659	465.507	177.678	1.3616	6.8559e-10	5.6058e-09	Medag	chr5	+	149411749	149431723	2953	protein_coding	mesenteric_estrogen_dependent_adipogenesis	395	375	643	146	215	175	5.67195	5.49538	6.55614	1.67692	3.01599	2.30924
ENSMUSG00000023393	1242.46	465.429	1.3613	1.2028e-06	6.6664e-06	Slc17a9	chr2	+	180725263	180742280	2275	protein_coding	solute_carrier_family_17_member_9	575	1206	2113	505	351	584	10.7173	22.9401	27.9653	7.52891	6.39117	10.0029
ENSMUSG00000044783	9348.91	3598.54	1.3609	3.4023e-18	5.6194e-17	Hjurp	chr1	-	88262471	88277633	4878	protein_coding	Holliday_junction_recognition_protein	6704	7871	14202	4707	2917	3593	58.2762	69.8262	87.6614	32.7284	24.7713	28.7019
ENSMUSG00000066755	14.7046	4.24084	1.3601	0.026191	0.060403	Tnfsf18	chr1	+	161494655	161505290	2066	protein_coding	tumor_necrosis_factor_(ligand)_superfamily_member_18	21	7	15	5	5	3	0.43101	0.146622	0.218606	0.0820846	0.100252	0.056583
ENSMUSG00000030189	11589.1	4485.47	1.3596	3.4045e-28	1.0314e-26	Ybx3	chr6	-	131364858	131388450	1862	protein_coding	Y_box_protein_3	9917	9808	15200	4962	4828	3962	225.839	227.945	245.79	90.3856	107.409	82.9144
ENSMUSG00000041959	12324	4784.53	1.3591	8.0381e-47	6.3137e-45	S100a10	chr3	+	93555080	93564643	685	protein_coding	S100_calcium_binding_protein_A10_(calpactin)	11524	10536	14590	5224	4574	4917	713.365	665.603	641.306	258.663	276.605	279.708
ENSMUSG00000044276	11.8569	3.14436	1.359	0.034158	0.075546	4933427E11Rik	chr15	+	74709161	74710374	1214	antisense	RIKEN_cDNA_4933427E11_gene	12	12	10	6	3	1	0.419142	0.427752	0.248017	0.167631	0.102366	0.0320979
ENSMUSG00000029445	6.14467	0	1.3582	0.045904	0.096882	Hpd	chr5	-	123171807	123182725	1402	protein_coding	4-hydroxyphenylpyruvic_acid_dioxygenase	7	9	0	0	0	0	0.211714	0.277795	0	0	0	0
ENSMUSG00000041245	54.7835	19.149	1.3536	0.0028674	0.0085611	Wnk3	chrX	+	151198078	151320152	8551	protein_coding	WNK_lysine_deficient_protein_kinase_3	56	20	97	23	20	16	0.277696	0.101215	0.341551	0.091229	0.0968875	0.0729119
ENSMUSG00000066366	8.84469	0	1.3536	NA	NA	Serpina1a	chr12	-	103853589	103863562	1581	protein_coding	serine_(or_cysteine)_peptidase_inhibitor_clade_A_member_1A	1	22	0	0	0	0	0.0268205	0.602172	0	0	0	0
ENSMUSG00000027342	9613.14	3740.27	1.3534	2.5641e-32	9.6971e-31	Pcna	chr2	-	132249162	132253314	1518	protein_coding	proliferating_cell_nuclear_antigen	8664	7501	12897	4500	3677	3370	242.017	213.834	255.81	100.546	100.341	86.5074
ENSMUSG00000032113	579.281	224.079	1.3517	4.4918e-14	5.3406e-13	Chek1	chr9	-	36708482	36727065	3797	protein_coding	checkpoint_kinase_1	474	476	812	260	247	181	5.29342	5.42496	6.43897	2.3225	2.6947	1.85752
ENSMUSG00000015468	94.726	35.7946	1.3515	1.7172e-06	9.3008e-06	Notch4	chr17	+	34564268	34588503	6591	protein_coding	notch_4	76	84	126	36	31	43	0.488946	0.551516	0.575599	0.185256	0.194834	0.254221
ENSMUSG00000097519	33.7034	11.7539	1.3507	0.0026586	0.0080012	4930558J18Rik	chr1	-	57359222	57377544	2052	lincRNA	RIKEN_cDNA_4930558J18_gene	29	34	36	10	9	17	0.599266	0.71702	0.528234	0.165289	0.181685	0.322825
ENSMUSG00000026672	1448.05	563.151	1.3506	4.4937e-23	1.0197e-21	Optn	chr2	-	5020642	5064051	2614	protein_coding	optineurin	1301	1357	1618	582	578	564	21.1043	22.4649	18.6369	7.55161	9.15961	8.40753
ENSMUSG00000040124	1573.22	612.1	1.3502	5.7038e-27	1.61e-25	Gorab	chr1	-	163384908	163403669	2663	protein_coding	golgin_RAB6-interacting	1372	1475	1817	697	514	682	21.8465	23.9691	20.544	8.87736	7.99552	9.97949
ENSMUSG00000044330	10.7821	2.6322	1.3495	0.046603	0.098082	Gm9790	chr3	+	85915783	85916070	288	pseudogene	predicted_gene_9790	5	10	19	1	1	6	0.736167	1.50258	1.98638	0.117769	0.143834	0.811809
ENSMUSG00000025813	3.60135	0	1.3485	0.048892	0.10223	Homer2	chr7	-	81600481	81706925	10999	protein_coding	homer_homolog_2_(Drosophila)	3	5	2	0	0	0	0.0115656	0.0196719	0.00547492	0	0	0
ENSMUSG00000013483	182.07	68.6112	1.3464	3.9415e-06	2.0088e-05	Card14	chr11	+	119307768	119345375	4206	protein_coding	caspase_recruitment_domain_family_member_14	212	100	236	84	57	72	2.1373	1.02887	1.68944	0.67738	0.561384	0.66705
ENSMUSG00000018417	640.003	246.054	1.3455	1.4482e-09	1.139e-08	Myo1b	chr1	-	51749765	51916071	5052	protein_coding	myosin_IB	707	447	746	298	272	187	5.9341	3.8289	4.44607	2.00067	2.23028	1.44236
ENSMUSG00000036241	11900.1	4664.21	1.3443	3.1482e-39	1.7078e-37	Ube2r2	chr4	+	41135743	41193380	3600	protein_coding	ubiquitin-conjugating_enzyme_E2R_2	11423	10150	13694	5181	4315	4874	134.548	122.009	114.532	48.8127	49.6516	52.7568
ENSMUSG00000020173	745.26	290.998	1.3425	5.0442e-20	9.4662e-19	Cobl	chr11	-	12236608	12464960	5615	protein_coding	cordon-bleu_WH2_repeat	616	663	962	365	289	246	4.65189	5.10968	5.15853	2.20478	2.13208	1.70718
ENSMUSG00000083258	15.8391	4.81695	1.3422	0.024205	0.056361	Gm5939	chrX	-	78855408	78858281	2874	pseudogene	predicted_pseudogene_5939	15	7	28	7	5	3	0.221311	0.1054	0.293341	0.0826102	0.0720672	0.0406752
ENSMUSG00000081103	5.71093	0.906481	1.3414	0.061646	0.12411	Rps12-ps26	chr11	-	107171900	107172232	333	pseudogene	ribosomal_protein_S12_pseudogene_26	6	2	10	2	0	1	0.764022	0.259906	0.904184	0.203708	0	0.117018
ENSMUSG00000008845	8.90692	2.32253	1.3411	0.042388	0.090546	Cd163	chr6	+	124304651	124330527	4492	protein_coding	CD163_antigen	7	10	9	2	3	2	0.066078	0.0963364	0.0603259	0.0151012	0.0276654	0.0173494
ENSMUSG00000042589	12.1444	3.54857	1.3411	0.028504	0.064884	Cux2	chr5	-	121858387	122050102	6763	protein_coding	cut-like_homeobox_2	12	10	14	5	4	2	0.0752386	0.0639868	0.0623289	0.0250757	0.0245005	0.0115235
ENSMUSG00000019961	7111.34	2793.72	1.3405	1.3849e-36	6.5685e-35	Tmpo	chr10	-	91147571	91171582	3776	protein_coding	thymopoietin	6178	5801	9509	3551	2538	2580	69.3769	66.4815	75.8235	31.8963	27.8429	26.6246
ENSMUSG00000078521	323.884	125.325	1.3391	2.8883e-09	2.2165e-08	Aunip	chr4	+	134510999	134523927	1275	protein_coding	aurora_kinase_A_and_ninein_interacting_protein	248	257	492	154	137	95	8.24784	8.72274	11.6187	4.09669	4.45108	2.90341
ENSMUSG00000035540	14.2033	1.44756	1.3385	0.061442	0.12376	Gc	chr5	-	89417511	89457898	1812	protein_coding	group_specific_component	21	16	0	0	4	0	0.491428	0.382113	0	0	0.0914443	0
ENSMUSG00000090714	40.0269	13.4294	1.3383	0.011374	0.029277	Zscan4d	chr7	-	11161374	11166182	2261	protein_coding	zinc_finger_and_SCAN_domain_containing_4D	24	41	57	5	24	10	0.450101	0.784717	0.759058	0.0750052	0.439709	0.172343
ENSMUSG00000098488	23.0962	7.82184	1.3363	0.0093944	0.024769	Pla2g4b	chr2	+	120033417	120043030	4240	protein_coding	phospholipase_A2_group_IVB_(cytosolic)	15	19	38	7	6	11	0.150011	0.193918	0.269848	0.0559957	0.0586192	0.101093
ENSMUSG00000030413	19.6592	6.40488	1.3361	0.013353	0.033736	Pglyrp1	chr7	+	18884690	18890438	681	protein_coding	peptidoglycan_recognition_protein_1	17	17	25	10	7	3	1.05852	1.08027	1.10533	0.498052	0.4258	0.17166
ENSMUSG00000029484	12797.3	5042.57	1.3357	3.9754e-33	1.5828e-31	Anxa3	chr5	+	96793385	96845968	1597	protein_coding	annexin_A3	11236	11715	15083	5138	5046	5256	298.336	317.444	284.37	109.122	130.887	128.247
ENSMUSG00000036036	991.236	384.412	1.3352	1.0041e-09	8.0879e-09	Zfp57	chr17	+	37001163	37010635	2597	protein_coding	zinc_finger_protein_57	630	906	1519	502	397	291	10.2865	15.0968	17.6111	6.55623	6.33247	4.36633
ENSMUSG00000097755	22.2027	7.51217	1.3352	0.01027	0.026796	2010110K18Rik	chr18	+	34751809	34758685	2400	lincRNA	RIKEN_cDNA_2010110K18_gene	18	13	39	8	8	7	0.318024	0.234402	0.489276	0.113058	0.138081	0.113653
ENSMUSG00000095057	17.7013	5.1123	1.3341	0.035623	0.078236	Zfp353-ps	chr8	-	42081460	42083109	1650	pseudogene	zinc_finger_protein_353_pseudogene	5	17	35	3	9	3	0.128495	0.445856	0.638682	0.0616679	0.22595	0.0708488
ENSMUSG00000038725	16805.2	6229.59	1.334	0.00023683	0.0008943	Pkhd1l1	chr15	+	44457553	44597143	12747	protein_coding	polycystic_kidney_and_hepatic_disease_1-like_1	17718	12834	19220	10349	5670	3622	58.9394	43.5696	45.399	27.5367	18.4259	11.0722
ENSMUSG00000027994	1921.19	756.772	1.3339	1.4335e-25	3.7992e-24	Ccdc109b	chr3	-	129914960	129970206	1318	protein_coding	coiled-coil_domain_containing_109B	1477	1876	2398	814	712	801	47.5186	61.5953	54.7816	20.9474	22.3779	23.6817
ENSMUSG00000035024	1753.31	691.036	1.3339	3.6803e-27	1.0473e-25	Ncapd3	chr9	+	27030175	27095311	5499	protein_coding	non-SMC_condensin_II_complex_subunit_D3	1475	1515	2291	829	701	601	11.3738	11.9223	12.5442	5.1132	5.28067	4.25879
ENSMUSG00000023045	14.3809	3.93468	1.3333	0.037243	0.081301	Soat2	chr15	+	102150526	102163474	2213	protein_coding	sterol_O-acyltransferase_2	10	13	21	10	2	1	0.19161	0.25421	0.285719	0.153264	0.0374372	0.0176081
ENSMUSG00000036030	158.755	60.3626	1.3333	1.1419e-05	5.3954e-05	Prtg	chr9	+	72806874	72917291	9148	protein_coding	protogenin_homolog_(Gallus_gallus)	130	95	274	83	56	49	0.602582	0.449394	0.901831	0.307733	0.253581	0.20872
ENSMUSG00000061769	3.48222	0	1.3333	0.05108	0.1061	Klra6	chr6	-	130013033	130026954	1116	protein_coding	killer_cell_lectin-like_receptor_subfamily_A_member_6	2	5	3	0	0	0	0.0759914	0.193881	0.080939	0	0	0
ENSMUSG00000028430	5649.58	2231.42	1.3329	8.9174e-38	4.5529e-36	Nol6	chr4	-	41114427	41124455	4599	protein_coding	nucleolar_protein_family_6_(RNA-associated)	5471	4574	6788	2642	2009	2250	50.4431	43.0391	44.4405	19.4846	18.0955	19.064
ENSMUSG00000028713	1321.18	508.879	1.3323	1.5339e-07	9.547e-07	Cyp4b1	chr4	-	115624725	115647709	1878	protein_coding	cytochrome_P450_family_4_subfamily_b_polypeptide_1	925	1384	1644	443	357	763	20.8855	31.8912	26.3577	8.00074	7.87458	15.8316
ENSMUSG00000041147	656.363	255.056	1.332	1.1377e-10	1.0088e-09	Brca2	chr5	+	150522630	150569746	10724	protein_coding	breast_cancer_2	674	508	767	380	217	203	2.66503	2.04992	2.15347	1.20185	0.838219	0.737623
ENSMUSG00000040264	28.4547	8.96233	1.3306	0.019513	0.04681	Gbp5	chr3	+	142496934	142619179	3021	protein_coding	guanylate_binding_protein_5	38	21	22	15	11	2	0.533374	0.300814	0.219267	0.168408	0.150833	0.0257973
ENSMUSG00000033589	1595.41	630.239	1.3303	8.9281e-25	2.2825e-23	Reep4	chr14	+	70545251	70548933	1668	protein_coding	receptor_accessory_protein_4	1286	1288	2298	754	600	593	32.6922	33.4156	41.4815	15.332	14.9008	13.8533
ENSMUSG00000100094	23.2905	7.49406	1.3302	0.01721	0.042	RP23-181K4.2	chr7	+	65803111	65806449	2419	lincRNA	RIKEN_cDNA_1810008I18_gene	12	17	46	14	5	5	0.210351	0.304119	0.572562	0.196297	0.0856227	0.0805433
ENSMUSG00000060275	18.5649	4.9051	1.3294	0.04261	0.090969	Nrg2	chr18	-	36017707	36197380	3001	protein_coding	neuregulin_2	28	8	18	9	0	7	0.395632	0.11536	0.180596	0.101718	0	0.0908923
ENSMUSG00000087703	4.50785	0.330376	1.3286	0.061573	0.12398	Gm15650	chr5	+	35722555	35724485	770	antisense	predicted_gene_15650	8	1	4	0	0	1	0.440553	0.0562004	0.156412	0	0	0.0506063
ENSMUSG00000021451	101.172	37.0591	1.3272	0.00054047	0.0018976	Sema4d	chr13	-	51701246	51793747	4482	protein_coding	sema_domain_immunoglobulin_domain_(Ig)_transmembrane_domain_(TM)_and_short_cytoplasmic_domain_(semaphorin)_4D	99	106	85	63	34	20	0.936617	1.02344	0.571016	0.47675	0.31424	0.173881
ENSMUSG00000069267	22.5625	7.12136	1.3264	0.018084	0.043816	Hist1h3b	chr13	+	23752267	23752886	620	protein_coding	histone_cluster_1_H3b	22	23	20	15	5	3	1.50463	1.60534	0.971268	0.820582	0.334067	0.188549
ENSMUSG00000074415	2013.56	793.136	1.3262	7.4033e-17	1.1022e-15	2610203C20Rik	chr9	+	41376397	41617772	4244	processed_transcript	RIKEN_cDNA_2610203C20_gene	1556	1977	2486	1107	624	752	15.5465	20.1586	17.6371	8.84697	6.09065	6.90458
ENSMUSG00000026686	6.36231	0.991128	1.3261	0.065264	0.13009	Lmx1a	chr1	+	167689237	167848741	3347	protein_coding	LIM_homeobox_transcription_factor_1_alpha	4	5	11	0	0	3	0.0506761	0.0646464	0.098955	0	0	0.0349269
ENSMUSG00000040026	127.689	21.7511	1.326	NA	NA	Saa3	chr7	-	46711998	46715676	531	protein_coding	serum_amyloid_A_3	295	27	16	47	9	15	23.5573	2.20039	0.907249	3.0021	0.702106	1.10076
ENSMUSG00000040550	4450.46	1770.01	1.3259	8.0341e-56	8.6089e-54	Otud6b	chr4	-	14809498	14826587	3266	protein_coding	OTU_domain_containing_6B	3905	3890	5517	1949	1659	1841	50.6995	51.5423	50.8613	20.2403	21.0419	21.9651
ENSMUSG00000036218	3.6506	0	1.3256	0.051858	0.10751	Pdzrn4	chr15	+	92396915	92771819	3851	protein_coding	PDZ_domain_containing_RING_finger_4	1	3	8	0	0	0	0.011011	0.0337115	0.0625486	0	0	0
ENSMUSG00000070469	3.64801	0	1.3253	0.051905	0.10757	Adamtsl3	chr7	+	82335694	82614450	7249	protein_coding	ADAMTS-like_3	3	1	8	0	0	0	0.0175486	0.00596969	0.0332287	0	0	0
ENSMUSG00000094690	5.92586	1.05416	1.323	0.064763	0.12924	1600014C23Rik	chr17	-	45732864	45733844	518	protein_coding	RIKEN_cDNA_1600014C23_gene	8	4	5	0	2	1	0.654876	0.334164	0.29063	0	0.159939	0.0752255
ENSMUSG00000023951	6785.71	2288.64	1.3209	0.011749	0.030153	Vegfa	chr17	-	46016993	46032377	3451	protein_coding	vascular_endothelial_growth_factor_A	2470	8654	9503	1382	1944	3593	30.3495	108.518	82.9119	13.5827	23.3349	40.5702
ENSMUSG00000047591	55.5472	20.7685	1.3205	0.00025914	0.00096989	Mafa	chr15	-	75746843	75747922	1080	protein_coding	v-maf_musculoaponeurotic_fibrosarcoma_oncogene_family_protein_A_(avian)	48	54	62	26	23	15	1.88459	2.16371	1.7285	0.816529	0.882183	0.541206
ENSMUSG00000055271	10.4661	2.01637	1.3205	0.062888	0.1261	9330161L09Rik	chr12	-	103406822	103407820	999	protein_coding	RIKEN_cDNA_9330161L09_gene	9	10	12	7	0	0	0.382011	0.433176	0.361673	0.237659	0	0
ENSMUSG00000052560	874.94	346.308	1.3198	3.8599e-14	4.621e-13	Cpne8	chr15	-	90487482	90679432	3366	protein_coding	copine_VIII	769	779	1062	321	402	328	9.68749	10.0151	9.49973	3.23454	4.94728	3.79712
ENSMUSG00000026308	37.2709	12.4453	1.3197	0.012751	0.032416	Klhl30	chr1	+	91351016	91362416	3089	protein_coding	kelch-like_30	61	21	22	13	14	11	0.837357	0.294192	0.21444	0.142741	0.187743	0.138762
ENSMUSG00000040543	54.4452	20.4381	1.3165	0.00030765	0.0011348	Pitpnm3	chr11	-	72047528	72135778	6555	protein_coding	PITPNM_family_member_3	44	51	68	26	23	14	0.284629	0.336688	0.312347	0.134531	0.145348	0.0832244
ENSMUSG00000002831	39.8778	14.3843	1.3138	0.0029405	0.0087586	Plin4	chr17	-	56100591	56109803	5756	protein_coding	perilipin_4	31	46	39	17	18	9	0.22837	0.345833	0.204007	0.100173	0.129541	0.060928
ENSMUSG00000029363	1644.12	656.747	1.3126	8.1632e-23	1.8261e-21	Rfc5	chr5	-	117378103	117389047	3751	protein_coding	replication_factor_C_(activator_1)_5	1473	1343	2131	818	657	555	16.6515	15.4938	17.1056	7.39654	7.25559	5.76555
ENSMUSG00000025403	4064.05	1629.18	1.3125	2.8971e-37	1.4328e-35	Shmt2	chr10	-	127517123	127522444	2305	protein_coding	serine_hydroxymethyltransferase_2_(mitochondrial)	3307	3528	5449	1905	1597	1521	60.8362	66.235	71.1782	28.0315	28.7004	25.713
ENSMUSG00000006585	1484.83	589.826	1.3089	7.6936e-12	7.4777e-11	Cdt1	chr8	+	122568015	122573128	2189	protein_coding	chromatin_licensing_and_DNA_replication_factor_1	1370	1094	2040	712	666	435	26.5383	21.6273	28.0598	11.0321	12.6033	7.74352
ENSMUSG00000030032	97.9038	38.1064	1.3088	3.5662e-06	1.8321e-05	Wdr54	chr6	-	83149361	83156397	4634	protein_coding	WD_repeat_domain_54	73	98	122	39	35	43	0.667983	0.915166	0.792692	0.28545	0.312872	0.361583
ENSMUSG00000032555	4477.15	1789.79	1.3082	8.3144e-18	1.3339e-16	Topbp1	chr9	+	103305215	103350428	5224	protein_coding	topoisomerase_(DNA)_II_binding_protein_1	3739	3723	6102	2134	1948	1423	30.3495	30.8404	35.1698	13.8552	15.4469	10.6144
ENSMUSG00000010601	314.305	123.71	1.3075	3.6385e-07	2.1586e-06	Apol7a	chr15	-	77388221	77399110	2388	protein_coding	apolipoprotein_L_7a	274	200	501	113	146	116	4.86536	3.62431	6.3169	1.60497	2.53264	1.89286
ENSMUSG00000070345	12.7765	3.66474	1.3067	0.04384	0.093105	Hsf5	chr11	+	87617164	87659542	4158	protein_coding	heat_shock_transcription_factor_family_member_5	4	10	28	3	5	3	0.0407919	0.104075	0.202756	0.0244714	0.0498127	0.0281146
ENSMUSG00000022146	2554.8	1017.55	1.3044	1.276e-11	1.2217e-10	Osmr	chr15	-	6813577	6874969	5491	protein_coding	oncostatin_M_receptor	2676	1996	2882	1032	1218	846	20.6649	15.7304	15.8031	6.37456	9.18863	6.00363
ENSMUSG00000097581	14.7422	4.47316	1.304	0.036376	0.079668	Gm21936	chr12	+	87792580	87796877	1833	protein_coding	predicted_gene_21936	10	16	18	1	7	5	0.231332	0.377735	0.295672	0.0185037	0.158194	0.106293
ENSMUSG00000018381	27.854	9.54924	1.3038	0.011806	0.030278	Abi3	chr11	-	95830074	95842476	4006	protein_coding	ABI_gene_family_member_3	16	29	40	16	10	4	0.169359	0.313269	0.300642	0.135466	0.103406	0.0389085
ENSMUSG00000029093	212.951	81.3358	1.3038	0.000181	0.00069932	Sorcs2	chr5	-	36017180	36398139	5707	protein_coding	sortilin-related_VPS10_domain_containing_receptor_2	177	198	261	99	114	35	1.31512	1.50137	1.377	0.588369	0.827469	0.238977
ENSMUSG00000028356	8.06512	0.660752	1.3029	0.066423	0.13194	Ambp	chr4	-	63143275	63154799	1268	protein_coding	alpha_1_microglobulin/bikunin	9	12	0	0	0	2	0.300969	0.409536	0	0	0	0.0614619
ENSMUSG00000087044	3.71918	0	1.3025	0.055267	0.11348	1700042G15Rik	chr4	-	57360868	57364292	583	lincRNA	RIKEN_cDNA_1700042G15_gene	5	4	1	0	0	0	0.363664	0.296908	0.0516455	0	0	0
ENSMUSG00000034739	11.7442	2.96166	1.302	0.055606	0.11405	Mfrp	chr9	+	44101738	44109187	4252	protein_coding	membrane-type_frizzled-related_protein	6	17	11	4	5	0	0.0598352	0.173016	0.0778933	0.0319072	0.0487115	0
ENSMUSG00000028218	2604.92	1051.77	1.3018	1.8974e-37	9.5196e-36	Fam92a	chr4	-	12153409	12172015	3584	protein_coding	family_with_sequence_similarity_92_member_A	2141	2404	3254	1183	934	1129	25.3307	29.0266	27.337	11.1954	10.7953	12.275
ENSMUSG00000027959	473.428	189.095	1.3012	6.4722e-12	6.3404e-11	Sass6	chr3	+	116595008	116630984	4241	protein_coding	spindle_assembly_6_homolog_(C._elegans)	362	412	667	252	185	150	3.61942	4.20396	4.73542	2.01537	1.807	1.37822
ENSMUSG00000027074	2480.34	989.909	1.3001	4.3995e-11	4.0302e-10	Slc43a3	chr2	+	84936579	84958509	2621	protein_coding	solute_carrier_family_43_member_3	2558	1988	2783	1071	1190	759	41.384	32.8231	31.9703	13.8594	18.8077	11.2842
ENSMUSG00000094017	5.80802	0.864157	1.3001	0.070831	0.13915	Gm13160	chr4	-	147086358	147086984	627	pseudogene	predicted_gene_13160	6	5	6	3	0	0	0.405772	0.34509	0.288127	0.162284	0	0
ENSMUSG00000086946	35.8155	13.1069	1.2999	0.0033145	0.0097419	Gm15527	chr6	-	54245742	54279076	3210	antisense	predicted_gene_15527	30	33	44	10	10	20	0.396292	0.444876	0.412713	0.105662	0.129048	0.242784
ENSMUSG00000040433	1737.75	697.977	1.2988	8.9612e-17	1.3205e-15	Zbtb38	chr9	-	96682770	96752831	7406	protein_coding	zinc_finger_and_BTB_domain_containing_38	1819	1425	1864	895	622	651	10.4147	8.32647	7.57815	4.09884	3.47906	3.42525
ENSMUSG00000025026	11790.6	4766.2	1.2983	5.842e-30	1.928e-28	Add3	chr19	+	53140445	53247399	4520	protein_coding	adducin_3_(gamma)	9223	11509	14493	5919	4234	4628	86.5232	110.187	96.543	44.4152	38.8032	39.8979
ENSMUSG00000022769	2151.05	861.727	1.2979	3.2734e-12	3.2883e-11	Sdf2l1	chr16	-	17130138	17132383	1108	protein_coding	stromal_cell-derived_factor_2-like_1	1377	2291	2809	894	900	843	52.6979	89.4778	76.3331	27.3665	33.6479	29.6471
ENSMUSG00000054855	289.428	109.96	1.2979	0.00043246	0.0015491	Rnd1	chr15	-	98663421	98677461	2203	protein_coding	Rho_family_GTPase_1	412	175	243	113	150	70	7.93015	3.43759	3.32118	1.73975	2.82053	1.23817
ENSMUSG00000083915	10.158	2.72674	1.2977	0.053977	0.1112	Gm13932	chr2	-	109791925	109792534	610	pseudogene	predicted_gene_13932	4	8	21	1	4	3	0.278054	0.567532	1.03655	0.0556022	0.271634	0.19164
ENSMUSG00000028587	152.858	59.7576	1.2974	6.93e-06	3.3982e-05	Orc1	chr4	+	108579423	108614833	3014	protein_coding	origin_recognition_complex_subunit_1	144	98	227	88	54	45	2.0259	1.40706	2.26769	0.990288	0.742173	0.581787
ENSMUSG00000005583	455.179	179.396	1.2968	6.3388e-07	3.652e-06	Mef2c	chr13	+	83504034	83667079	6427	protein_coding	myocyte_enhancer_factor_2C	446	445	428	221	213	117	2.94256	2.99628	2.0051	1.16629	1.37286	0.70937
ENSMUSG00000074424	16.8595	5.02765	1.2965	0.040419	0.087105	Gm10696	chr3	-	94174412	94178193	2247	protein_coding	predicted_gene_10696	7	19	26	5	9	1	0.132097	0.365915	0.348394	0.0754726	0.165918	0.0173417
ENSMUSG00000040990	773.05	303.063	1.2946	9.6703e-06	4.6244e-05	Sh3kbp1	chrX	+	159627272	159978069	7317	protein_coding	SH3-domain_kinase_binding_protein_1	715	526	1123	305	434	176	4.14354	3.11088	4.62112	1.4138	2.45704	0.937292
ENSMUSG00000021176	107.749	42.4876	1.2924	8.9341e-06	4.2949e-05	Efcab11	chr12	-	99717531	99883442	2069	protein_coding	EF-hand_calcium_binding_domain_11	91	72	171	47	38	46	1.865	1.50592	2.48849	0.770477	0.760813	0.866348
ENSMUSG00000042745	2147.74	870.91	1.2924	5.4186e-30	1.7951e-28	Id1	chr2	+	152736251	152737410	1160	protein_coding	inhibitor_of_DNA_binding_1	1927	1884	2591	1124	735	851	70.4405	70.2834	67.2528	32.8648	26.2473	28.5869
ENSMUSG00000039239	2724.54	1099.38	1.2894	1.7645e-13	1.9916e-12	Tgfb2	chr1	-	186623186	186705992	4725	protein_coding	transforming_growth_factor_beta_2	2853	1901	3406	1253	851	1303	25.6035	17.4105	21.7042	8.99438	7.46075	10.7458
ENSMUSG00000096284	29.4326	10.0104	1.2893	0.020821	0.049463	Tcstv1	chr13	-	119893388	119894785	1280	protein_coding	2-cell-stage_variable_group_member_1	21	24	46	4	19	6	0.695678	0.811393	1.08205	0.105992	0.614891	0.182657
ENSMUSG00000025154	1360.96	550.624	1.2887	3.2797e-14	3.9454e-13	Arhgap19	chr19	-	41766588	41802084	5103	protein_coding	Rho_GTPase_activating_protein_19	968	1176	2035	636	578	479	8.04357	9.97268	12.0071	4.22721	4.69199	3.65767
ENSMUSG00000030254	851.876	344.85	1.2875	2.4071e-13	2.6819e-12	Rad18	chr6	-	112619850	112696686	3535	protein_coding	RAD18_homolog_(S._cerevisiae)	754	644	1193	377	389	289	9.04442	7.88363	10.1614	3.61721	4.55843	3.18569
ENSMUSG00000087193	3.72177	0	1.2875	0.057509	0.11723	Gm14820	chrX	+	8042943	8074619	1449	antisense	predicted_gene_14820	3	6	1	0	0	0	0.0877913	0.17919	0.0207794	0	0	0
ENSMUSG00000085063	6.22114	1.31069	1.285	0.069794	0.13738	Gm16024	chr4	+	155616409	155616787	171	antisense	predicted_gene_16024	2	8	9	1	1	2	0.495944	2.02453	1.5847	0.198347	0.242247	0.455752
ENSMUSG00000049985	11.0825	2.17134	1.2849	0.07244	0.14172	Ankrd55	chr13	+	112288451	112384002	2887	protein_coding	ankyrin_repeat_domain_55	16	6	10	0	6	0	0.235002	0.0899362	0.104293	0	0.0860913	0
ENSMUSG00000079429	439.46	177.592	1.2836	5.6034e-13	6.0303e-12	Mroh2a	chr1	+	88226986	88262289	7526	protein_coding	maestro_heat-like_repeat_family_member_2A	384	378	556	223	127	204	2.16354	2.17349	2.22439	1.00499	0.699027	1.05624
ENSMUSG00000004562	866.711	349.851	1.2828	1.2328e-11	1.1816e-10	Arhgef40	chr14	+	51984719	52006251	5621	protein_coding	Rho_guanine_nucleotide_exchange_factor_(GEF)_40	937	709	889	465	278	349	7.06846	5.45837	4.762	2.80583	2.04874	2.4194
ENSMUSG00000032454	111.494	44.56	1.2827	2.7525e-06	1.4448e-05	Rbp2	chr9	+	98486115	98509781	803	protein_coding	retinol_binding_protein_2_cellular	97	84	159	46	50	40	5.12218	4.52683	5.96187	1.94296	2.57934	1.94106
ENSMUSG00000020695	693.059	279.275	1.2814	2.6497e-09	2.0434e-08	Mrc2	chr11	+	105292643	105351139	5795	protein_coding	mannose_receptor_C_type_2	618	629	811	348	324	187	4.52203	4.69707	4.21375	2.0368	2.31604	1.25743
ENSMUSG00000004665	1674.27	681.144	1.281	2.7575e-14	3.3474e-13	Cnn2	chr10	+	79988584	79996062	2460	protein_coding	calponin_2	1448	1357	2261	719	795	564	24.9593	23.8712	27.6736	9.91325	13.3871	8.93386
ENSMUSG00000097633	5.426	1.01183	1.2796	0.07411	0.14452	Gm16617	chr14	-	51986389	51988829	713	lincRNA	predicted_gene_16617	4	6	6	1	2	0	0.237886	0.36416	0.253374	0.0475699	0.116197	0
ENSMUSG00000028261	1415.82	580.877	1.2792	6.3143e-37	3.0789e-35	Ndufaf4	chr4	+	24898083	24905001	3632	protein_coding	NADH_dehydrogenase_(ubiquinone)_1_alpha_subcomplex_assembly_factor_4	1260	1233	1736	646	545	598	14.7104	14.6909	14.3915	6.03266	6.21592	6.41579
ENSMUSG00000022665	2133.83	864.901	1.2785	3.5854e-11	3.3035e-10	Ccdc80	chr16	+	45093402	45127924	3671	protein_coding	coiled-coil_domain_containing_80	2145	1985	2075	1051	939	673	24.7766	23.3995	17.019	9.71048	10.5959	7.14374
ENSMUSG00000056124	2347.45	962.817	1.2768	6.6532e-27	1.8718e-25	B4galt6	chr18	-	20684599	20746404	5808	protein_coding	UDP-Gal:betaGlcNAc_beta_14-galactosyltransferase_polypeptide_6	2092	2212	2630	1041	940	977	15.2733	16.4812	13.6342	6.0792	6.70434	6.55485
ENSMUSG00000037447	853.718	336.874	1.2752	4.1667e-05	0.00017886	Arid5a	chr1	+	36307733	36324029	5504	protein_coding	AT_rich_interactive_domain_5A_(MRF1-like)	1249	457	754	387	359	289	9.62239	3.59309	4.12471	2.38482	2.70191	2.04604
ENSMUSG00000040296	2968.73	1223.59	1.2738	6.3363e-42	3.9004e-40	Ddx58	chr4	-	40203773	40239828	3874	protein_coding	DEAD_(Asp-Glu-Ala-Asp)_box_polypeptide_58	2632	2513	3760	1325	1136	1304	28.8088	28.0713	29.2233	11.6005	12.1471	13.1164
ENSMUSG00000028224	1719.02	707.093	1.2737	1.9528e-28	6.0209e-27	Nbn	chr4	+	15957925	15992589	2533	protein_coding	nibrin	1443	1501	2228	777	606	799	24.1563	25.6434	26.4838	10.4042	9.91042	12.2916
ENSMUSG00000028436	4681.4	1926.86	1.2725	2.3399e-28	7.1636e-27	Dcaf12	chr4	-	41291300	41314889	3442	protein_coding	DDB1_and_CUL4_associated_factor_12	4141	4100	5743	2009	1695	2224	51.0144	51.547	50.2376	19.7966	20.3992	25.1779
ENSMUSG00000034317	2979.04	1224.25	1.2716	6.5935e-20	1.2202e-18	Trim59	chr3	-	69035288	69044755	2939	protein_coding	tripartite_motif-containing_59	2413	2427	4242	1464	1260	1049	34.8142	35.7355	43.4582	16.8952	17.7593	13.9082
ENSMUSG00000023953	1168.47	479.056	1.2711	2.6658e-14	3.2496e-13	Polh	chr17	-	46172004	46202625	2569	protein_coding	polymerase_(DNA_directed)_eta_(RAD_30_related)	963	969	1615	510	549	404	15.895	16.3226	18.9282	6.7333	8.85244	6.12791
ENSMUSG00000022505	17392.8	7182.46	1.27	8.8922e-38	4.5529e-36	Emp2	chr16	-	10281749	10313968	3440	protein_coding	epithelial_membrane_protein_2	13535	15823	23162	8261	6820	7067	166.839	199.049	202.73	81.451	82.126	80.0519
ENSMUSG00000066108	95112.8	37147.9	1.27	0.00030294	0.0011201	Muc5b	chr7	+	141839070	141873084	14964	protein_coding	mucin_5_subtype_B_tracheobronchial	65498	82927	144264	47594	19023	50107	185.601	239.816	290.276	107.876	52.6606	130.481
ENSMUSG00000000531	174.331	70.0445	1.2696	9.3785e-07	5.2892e-06	Grasp	chr15	+	101224207	101232755	2013	protein_coding	GRP1_(general_receptor_for_phosphoinositides_1)-associated_scaffold_protein	200	120	195	81	67	68	4.21294	2.57969	2.9167	1.36478	1.37875	1.31632
ENSMUSG00000057606	3.38642	0	1.2694	0.060596	0.12231	Colq	chr14	-	31523082	31591343	2867	protein_coding	collagen-like_tail_subunit_(single_strand_of_homotrimer)_of_asymmetric_acetylcholinesterase	1	3	7	0	0	0	0.0147901	0.0452818	0.0735142	0	0	0
ENSMUSG00000007034	5.82876	0.948804	1.2692	0.077821	0.15076	Slc44a4	chr17	+	34914466	34930436	3055	protein_coding	solute_carrier_family_44_member_4	8	1	9	1	0	2	0.11104	0.0141651	0.0887017	0.0111022	0	0.0255102
ENSMUSG00000042677	564.157	227.024	1.2684	8.5137e-07	4.8243e-06	Zc3h12a	chr4	-	125118423	125127840	2755	protein_coding	zinc_finger_CCCH_type_containing_12A	703	431	488	264	241	193	10.8201	6.76995	5.33334	3.25016	3.62368	2.7298
ENSMUSG00000083246	36.6144	13.0258	1.2676	0.011174	0.02882	Gm11839	chr4	+	12114284	12116236	1953	pseudogene	predicted_gene_11839	28	46	31	16	5	20	0.607931	1.01926	0.477926	0.277869	0.106053	0.399046
ENSMUSG00000038199	16.383	4.80705	1.2666	0.050427	0.10487	4931409K22Rik	chr5	-	24543434	24555469	2670	protein_coding	RIKEN_cDNA_4931409K22_gene	3	19	30	5	2	8	0.0476441	0.307944	0.338307	0.0635157	0.0310294	0.116755
ENSMUSG00000041859	3364.88	1382.37	1.2664	2.6558e-14	3.242e-13	Mcm3	chr1	-	20802968	20820312	3431	protein_coding	minichromosome_maintenance_deficient_3_(S._cerevisiae)	3009	2501	4730	1735	1452	1081	37.1878	31.5445	41.5089	17.1515	17.5308	12.2772
ENSMUSG00000034205	2642.46	1085.38	1.2657	4.6248e-13	5.0113e-12	Loxl2	chr14	+	69609068	69695834	5316	protein_coding	lysyl_oxidase-like_2	1975	2349	3717	1008	1252	1035	15.7536	19.1218	21.0527	6.43128	9.75605	7.58666
ENSMUSG00000021950	14240.1	5856.13	1.2651	1.2373e-14	1.5508e-13	Anxa8	chr14	+	34085981	34100571	1880	protein_coding	annexin_A8	14328	11939	15732	5291	5708	6860	323.167	274.815	251.957	95.4557	125.771	142.187
ENSMUSG00000053291	41.1523	15.0396	1.2651	0.0088967	0.023647	Rab4b	chr7	-	27168424	27178896	1372	protein_coding	RAB4B_member_RAS_oncogene_family	25	34	70	16	6	25	0.772653	1.0724	1.53619	0.395538	0.181156	0.710037
ENSMUSG00000073408	22.2557	8.01444	1.265	0.010728	0.027771	Dpcr1	chr17	-	35635752	35643695	2611	protein_coding	diffuse_panbronchiolitis_critical_region_1_(human)	16	22	29	11	7	7	0.259844	0.364624	0.33442	0.142892	0.111057	0.104469
ENSMUSG00000097253	63.329	24.9921	1.2646	0.00013783	0.00054388	Gm26770	chr6	+	128356004	128358839	2239	lincRNA	predicted_gene_26770	48	55	90	34	21	23	0.909046	1.06301	1.21029	0.515047	0.388526	0.400285
ENSMUSG00000027763	10006.6	4158.29	1.2626	2.2514e-52	2.1125e-50	Mbnl1	chr3	+	60501252	60629748	5580	protein_coding	muscleblind-like_1_(Drosophila)	9142	8562	12148	4862	3925	4048	69.4714	66.4004	65.5498	29.5531	29.138	28.2684
ENSMUSG00000068196	6.6795	1.01183	1.2598	0.080137	0.15458	Col8a1	chr16	-	57624258	57754737	5108	protein_coding	collagen_type_VIII_alpha_1	2	14	2	1	2	0	0.0166027	0.118606	0.0117891	0.00664005	0.0162194	0
ENSMUSG00000025738	288.196	118.039	1.2583	1.2095e-08	8.6333e-08	Fbxl16	chr17	+	25809085	25821244	3478	protein_coding	F-box_and_leucine-rich_repeat_protein_16	233	287	335	131	137	93	2.8407	3.57094	2.90012	1.27751	1.63172	1.04195
ENSMUSG00000024730	3.36309	0	1.2575	0.062634	0.12567	Ms4a8a	chr19	-	11067471	11081102	1176	protein_coding	membrane-spanning_4-domains_subfamily_A_member_8A	1	5	4	0	0	0	0.0360572	0.183989	0.102413	0	0	0
ENSMUSG00000022877	5.37416	0	1.2567	0.060998	0.12305	Hrg	chr16	+	22951072	22961656	1734	protein_coding	histidine-rich_glycoprotein	8	6	0	0	0	0	0.195632	0.149738	0	0	0	0
ENSMUSG00000024590	3382.08	1408.53	1.2566	8.8696e-30	2.8996e-28	Lmnb1	chr18	+	56707813	56753424	2843	protein_coding	lamin_B1	3030	2645	4555	1689	1350	1312	45.1923	40.2605	48.2406	20.15	19.6703	17.9826
ENSMUSG00000026536	246.623	101.028	1.2549	3.5125e-07	2.0903e-06	Mnda	chr1	-	173896355	173912922	1651	protein_coding	myeloid_cell_nuclear_differentiation_antigen	239	164	348	98	119	90	6.13832	4.2986	6.34648	2.01327	2.98576	2.12418
ENSMUSG00000089886	38.4379	13.8035	1.2546	0.013249	0.033516	Gm16184	chr7	+	19911825	19912397	573	pseudogene	predicted_gene_16184	27	38	51	27	13	4	1.99806	2.86985	2.67989	1.5982	0.939817	0.27202
ENSMUSG00000084408	8.5262	2.32253	1.2521	0.063555	0.12724	Gm11870	chr4	-	16011005	16012326	1322	pseudogene	predicted_gene_11870	4	12	9	2	3	2	0.1283	0.392808	0.20498	0.0513122	0.0940036	0.0589513
ENSMUSG00000046804	12.4397	3.91046	1.252	0.044517	0.094285	Phgr1	chr2	+	118772769	118778165	542	protein_coding	proline/histidine/glycine-rich_1	6	14	18	5	5	2	0.469408	1.11779	0.99994	0.312891	0.382143	0.143789
ENSMUSG00000030093	5.75747	0.36189	1.2518	0.073597	0.14369	Wnt7a	chr6	-	91363981	91411363	3172	protein_coding	wingless-type_MMTV_integration_site_family_member_7A	9	6	0	0	1	0	0.120312	0.0818555	0	0	0.0130593	0
ENSMUSG00000074364	5720.39	2391.83	1.2515	6.3455e-35	2.7607e-33	Ehd2	chr7	-	15946977	15967567	5100	protein_coding	EH-domain_containing_2	5235	5062	6688	2811	2336	2230	43.5257	42.9519	39.4845	18.6945	18.9739	17.0384
ENSMUSG00000085376	30.378	11.2543	1.2505	0.0098346	0.025757	Gm14508	chr5	+	116009316	116016105	901	antisense	predicted_gene_14508	14	30	51	14	9	12	0.658874	1.44088	1.7043	0.527018	0.413783	0.518981
ENSMUSG00000085702	3.12094	0	1.249	0.064316	0.12846	Mecomos	chr3	+	30012379	30053185	3887	antisense	MDS1_and_EVI1_complex_locus_opposite_strand	2	2	6	0	0	0	0.021818	0.0222662	0.0464769	0	0	0
ENSMUSG00000061143	1110.64	461.863	1.2487	1.2961e-15	1.7468e-14	Maml3	chr3	-	51687611	52104891	6399	protein_coding	mastermind_like_3_(Drosophila)	1129	930	1212	551	373	509	7.48136	6.28928	5.70284	2.92053	2.41463	3.09957
ENSMUSG00000025479	20.5086	6.11774	1.2485	0.051704	0.10726	Cyp2e1	chr7	+	140763739	140774975	1827	protein_coding	cytochrome_P450_family_2_subfamily_e_polypeptide_1	33	17	5	6	3	10	0.765904	0.402662	0.082401	0.111387	0.0680201	0.213283
ENSMUSG00000084184	6.24447	1.19453	1.2483	0.081395	0.15661	Gm13474	chr2	+	38973947	38976816	815	pseudogene	predicted_gene_13474	2	6	12	3	0	1	0.104057	0.318584	0.443327	0.124849	0	0.0478121
ENSMUSG00000070828	23.8176	7.70126	1.2454	0.043644	0.092799	Zscan4f	chr7	+	11397915	11402741	2277	protein_coding	zinc_finger_and_SCAN_domain_containing_4F	13	16	48	8	14	1	0.242091	0.304079	0.634715	0.119165	0.254695	0.0171132
ENSMUSG00000027454	368.294	152.196	1.2453	3.9012e-08	2.6157e-07	Gins1	chr2	+	150905400	150931280	1087	protein_coding	GINS_complex_subunit_1_(Psf1_homolog)	325	271	528	186	173	109	12.6781	10.7887	14.6253	5.80371	6.59282	3.90744
ENSMUSG00000029521	692.698	289.813	1.2451	4.4517e-15	5.7627e-14	Chek2	chr5	+	110840017	110874133	2247	protein_coding	checkpoint_kinase_2	580	521	1022	322	288	281	10.9452	10.0338	13.6946	4.86043	5.30938	4.87302
ENSMUSG00000027962	1274.97	380.167	1.2446	0.055517	0.11391	Vcam1	chr3	-	116110020	116129688	3398	protein_coding	vascular_cell_adhesion_molecule_1	2462	592	392	555	323	313	30.723	7.53925	3.47347	5.53977	3.93762	3.58935
ENSMUSG00000058260	36.1807	13.9495	1.2443	0.0028449	0.0084998	Serpina9	chr12	-	103994743	104013755	3571	protein_coding	serine_(or_cysteine)_peptidase_inhibitor_clade_A_(alpha-1_antiproteinase_antitrypsin)_member_9	27	39	41	15	12	16	0.320607	0.472612	0.345696	0.14247	0.139202	0.174592
ENSMUSG00000085030	38.9184	15.1828	1.2426	0.0035093	0.010264	2810455O05Rik	chr8	-	123838553	123840785	1691	antisense	RIKEN_cDNA_2810455O05_gene	25	33	63	13	17	16	0.626896	0.844501	1.12175	0.260749	0.416447	0.368699
ENSMUSG00000040828	44.1206	16.7842	1.2422	0.0072259	0.019615	Catsperd	chr17	+	56628143	56664456	2565	protein_coding	catsper_channel_auxiliary_subunit_delta	31	22	90	22	17	13	0.512476	0.371164	1.05647	0.290909	0.274547	0.197493
ENSMUSG00000057457	44.7043	17.2756	1.2392	0.0026719	0.0080343	Phex	chrX	-	157162075	157415312	6265	protein_coding	phosphate_regulating_endopeptidase_homolog_X-linked	33	49	50	26	17	11	0.223353	0.338458	0.240298	0.140758	0.112404	0.0684174
ENSMUSG00000028433	8494.35	3582.93	1.2391	2.5181e-34	1.0558e-32	Ubap2	chr4	-	41194313	41275144	4380	protein_coding	ubiquitin-associated_protein_2	7915	6610	11046	4320	3244	3525	76.6259	65.3066	75.9332	33.4527	30.6804	31.3603
ENSMUSG00000033060	5342.05	2253.14	1.2389	5.3282e-30	1.7719e-28	Lmo7	chr14	+	101729957	101934710	6092	protein_coding	LIM_domain_only_7	4342	4528	7329	2383	2099	2443	30.2224	32.1645	36.2231	13.2674	14.2727	15.6264
ENSMUSG00000079555	733.963	309.29	1.2377	1.7286e-19	3.0808e-18	Haus3	chr5	-	34153921	34169445	1950	protein_coding	HAUS_augmin-like_complex_subunit_3	568	643	1018	348	291	314	12.3513	14.2694	15.7186	6.05295	6.18177	6.27466
ENSMUSG00000024378	2007	843.786	1.2375	7.0486e-17	1.0539e-15	Stard4	chr18	-	33199355	33213862	5097	protein_coding	StAR-related_lipid_transfer_(START)_domain_containing_4	1497	1790	2819	1006	869	725	12.4539	15.1974	16.6526	6.69431	7.06252	5.54266
ENSMUSG00000032436	1822.29	769.473	1.236	3.1849e-23	7.3422e-22	Cmtm7	chr9	-	114756837	114781993	1136	protein_coding	CKLF-like_MARVEL_transmembrane_domain_containing_7	1576	1582	2308	785	814	753	58.827	60.264	61.1728	23.4376	29.6825	25.8292
ENSMUSG00000022587	10599	4466.34	1.2358	1.9127e-20	3.6891e-19	Ly6e	chr15	+	74955051	74959905	2281	protein_coding	lymphocyte_antigen_6_complex_locus_E	8462	10989	11844	5437	4104	4283	157.306	208.479	156.341	80.8456	74.531	73.1674
ENSMUSG00000030208	26820.9	11332.8	1.2347	3.2747e-26	8.9519e-25	Emp1	chr6	+	135362931	135383173	2832	protein_coding	epithelial_membrane_protein_1	26205	22429	30849	11832	10940	12003	392.365	342.726	327.981	141.706	160.022	165.155
ENSMUSG00000084918	3.62597	0.36189	1.2345	0.082588	0.15855	Gm12708	chr4	+	95193313	95209727	1046	lincRNA	predicted_gene_12708	2	4	5	0	1	0	0.0810769	0.165485	0.143926	0	0.0396025	0
ENSMUSG00000073434	792.387	332.642	1.2338	4.5703e-13	4.9554e-12	Wdr90	chr17	-	25844771	25861501	6195	protein_coding	WD_repeat_domain_90	615	678	1120	462	294	282	4.20952	4.73607	5.44349	2.52943	1.9659	1.77379
ENSMUSG00000031555	10896.9	4619.08	1.2326	1.7495e-35	7.9502e-34	Adam9	chr8	-	24949611	25016922	3985	protein_coding	a_disintegrin_and_metallopeptidase_domain_9_(meltrin_gamma)	9174	9579	13991	5137	4711	4342	97.6179	104.021	105.711	43.7223	48.9711	42.4577
ENSMUSG00000091144	65.5229	26.0886	1.2325	0.0014634	0.0046784	Phf11c	chr14	-	59380833	59395381	3459	protein_coding	PHD_finger_protein_11C	37	49	123	33	23	25	0.453576	0.613021	1.07067	0.323583	0.275443	0.281634
ENSMUSG00000074623	14.8833	5.12662	1.2324	0.030293	0.068231	Gm826	chr2	-	160311393	160334162	803	protein_coding	predicted_gene_826	12	13	20	6	3	7	0.633672	0.70058	0.749921	0.25343	0.154761	0.339686
ENSMUSG00000040424	88.5695	35.0182	1.2322	0.00087942	0.0029562	Hipk4	chr7	+	27523267	27531175	2926	protein_coding	homeodomain_interacting_protein_kinase_4	63	94	107	64	23	25	0.912988	1.39022	1.10106	0.74187	0.325618	0.332936
ENSMUSG00000092470	4.96763	0	1.232	0.065263	0.13009	Gm20518	chr16	-	17835277	17891671	3811	protein_coding	predicted_gene_20518	4	0	13	0	0	0	0.0445061	0	0.102708	0	0	0
ENSMUSG00000035293	1423.37	596.92	1.2315	3.6499e-10	3.0757e-09	G2e3	chr12	+	51348061	51376986	6803	protein_coding	G2/M-phase_specific_E3_ubiquitin_ligase	915	1207	2303	667	621	545	5.70321	7.6778	10.1928	3.32543	3.78134	3.1217
ENSMUSG00000033581	2042.4	866.864	1.2279	1.531e-24	3.8461e-23	Igf2bp2	chr16	-	22059009	22163299	4952	protein_coding	insulin-like_growth_factor_2_mRNA_binding_protein_2	1710	1972	2379	935	856	871	14.6425	17.2328	14.4649	6.40403	7.16057	6.85382
ENSMUSG00000031381	592.537	248.501	1.2271	9.8579e-09	7.1124e-08	Piga	chrX	+	164419793	164433916	3897	protein_coding	phosphatidylinositol_glycan_anchor_biosynthesis_class_A	354	560	914	297	233	238	3.85187	6.21853	7.06182	2.58493	2.47674	2.37981
ENSMUSG00000030528	570.54	239.588	1.2263	5.3244e-09	3.9753e-08	Blm	chr7	-	80454993	80535119	4869	protein_coding	Bloom_syndrome_RecQ_helicase-like	438	450	869	311	252	178	3.81446	3.99947	5.37379	2.16642	2.14395	1.42454
ENSMUSG00000051107	5.83135	1.23686	1.226	0.085317	0.163	Gm15440	chr13	-	51685529	51701041	1231	protein_coding	predicted_gene_15440	6	3	9	2	0	2	0.206677	0.105461	0.220133	0.0551054	0	0.0633092
ENSMUSG00000040987	212.64	88.3471	1.2253	8.3808e-07	4.7574e-06	Mill2	chr7	+	18839966	18858654	1121	protein_coding	MHC_I_like_leukocyte_2	141	242	248	108	76	90	5.3335	9.342	6.66112	3.26769	2.80842	3.12847
ENSMUSG00000010048	1141.86	485.325	1.2248	2.539e-21	5.1791e-20	Ifrd2	chr9	+	107587718	107593038	1980	protein_coding	interferon-related_developmental_regulator_2	959	956	1539	606	468	428	20.5377	20.8941	23.4031	10.3808	9.79119	8.42313
ENSMUSG00000043671	3267.49	1384.8	1.2225	1.1446e-13	1.3115e-12	Dpy19l3	chr7	-	35685165	35754454	8006	protein_coding	dpy-19-like_3_(C._elegans)	3369	2218	4251	1546	1443	1263	17.8437	11.9888	15.9873	6.54962	7.4663	6.14728
ENSMUSG00000033256	533.824	226.219	1.2205	6.8969e-12	6.7336e-11	Shf	chr2	-	122348892	122369162	1566	protein_coding	Src_homology_2_domain_containing_F	523	423	646	257	248	189	14.1615	11.689	12.4206	5.56626	6.56016	4.70289
ENSMUSG00000098778	3.33587	0	1.2203	0.069057	0.13621	Gm27231	chr9	-	72441079	72441779	551	antisense	predicted_gene_27231	4	4	1	0	0	0	0.307827	0.314151	0.0546449	0	0	0
ENSMUSG00000040720	5043.01	2156.36	1.2198	5.098e-37	2.4999e-35	1110037F02Rik	chr4	+	11485958	11550684	6571	protein_coding	RIKEN_cDNA_1110037F02_gene	4752	4230	6036	2515	1910	2242	30.6651	27.8573	27.6579	12.9816	12.0408	13.2953
ENSMUSG00000000731	4.92614	0.288052	1.2177	0.080354	0.15496	Aire	chr10	-	78030022	78043610	2966	protein_coding	autoimmune_regulator_(autoimmune_polyendocrinopathy_candidiasis_ectodermal_dystrophy)	0	8	7	1	0	0	0	0.116721	0.0710604	0.0114354	0	0
ENSMUSG00000086779	24.7032	9.11183	1.2177	0.018843	0.045354	Gm13562	chr2	+	26352645	26371952	797	processed_transcript	predicted_gene_13562	19	24	31	7	5	16	1.01087	1.30312	1.17113	0.297894	0.259876	0.78227
ENSMUSG00000029352	27.5754	10.0632	1.2169	0.017432	0.042487	Crybb3	chr5	-	113075839	113081584	1419	protein_coding	crystallin_beta_B3	30	26	23	15	4	13	0.896474	0.792905	0.48803	0.358535	0.11677	0.35699
ENSMUSG00000005980	130.409	54.3513	1.2167	3.5378e-06	1.8197e-05	Dnase1	chr16	+	4036942	4040024	2782	protein_coding	deoxyribonuclease_I	118	115	155	57	40	71	1.79855	1.78884	1.67755	0.694928	0.595604	0.994481
ENSMUSG00000053175	1398.64	597.706	1.2166	4.2306e-23	9.6251e-22	Bcl3	chr7	-	19808462	19822770	1850	protein_coding	B_cell_leukemia/lymphoma_3	1316	1228	1597	706	583	555	30.1636	28.7248	25.9917	12.9436	13.0542	11.6901
ENSMUSG00000034248	709.038	300.922	1.2164	1.5498e-10	1.356e-09	Slc25a37	chr14	-	69241848	69285112	5927	protein_coding	solute_carrier_family_25_member_37	460	635	1092	358	280	292	3.29095	4.63627	5.54739	2.04866	1.95694	1.91974
ENSMUSG00000025017	54.2366	18.4947	1.216	0.040061	0.086462	Pik3ap1	chr19	-	41274218	41385070	2615	protein_coding	phosphoinositide-3-kinase_adaptor_protein_1	97	10	50	21	28	7	1.57289	0.165485	0.575704	0.272377	0.443548	0.104309
ENSMUSG00000097177	171.404	72.5038	1.2158	1.2277e-08	8.7592e-08	9330159M07Rik	chr9	-	88840236	88858870	3164	lincRNA	RIKEN_cDNA_9330159M07_gene	136	159	220	82	73	68	1.82264	2.17466	2.09357	0.879022	0.955743	0.837467
ENSMUSG00000054321	283.63	120.205	1.2154	2.0466e-11	1.934e-10	Taf4b	chr18	+	14783245	14900359	5149	protein_coding	TAF4B_RNA_polymerase_II_TATA_box_binding_protein_(TBP)-associated_factor	273	249	315	140	113	118	2.24822	2.0927	1.842	0.922205	0.909097	0.893006
ENSMUSG00000030096	26735.1	11458.9	1.2151	1.7366e-28	5.3639e-27	Slc6a6	chr6	+	91684067	91759063	6169	protein_coding	solute_carrier_family_6_(neurotransmitter_transporter_taurine)_member_6	25811	22313	31265	12947	11480	10821	177.414	156.521	152.596	71.183	77.0871	68.3515
ENSMUSG00000085876	8.81371	1.80945	1.2146	0.09055	0.17123	Gm12409	chr4	-	45762377	45764223	646	processed_transcript	predicted_gene_12409	4	10	13	0	5	0	0.262559	0.669881	0.605915	0	0.320621	0
ENSMUSG00000081643	9.19573	2.71593	1.2144	0.069159	0.13638	Gm11605	chr1	-	63364720	63365365	646	pseudogene	predicted_gene_11605	6	9	13	2	5	1	0.393838	0.602893	0.605915	0.105007	0.320621	0.0603202
ENSMUSG00000098030	3.26599	0	1.2141	0.070061	0.1378	Gm6771	chr17	+	41345997	41346997	1001	pseudogene	predicted_gene_6771	1	2	8	0	0	0	0.0423609	0.0864621	0.240634	0	0	0
ENSMUSG00000049866	2315.33	992.181	1.214	2.2668e-24	5.5974e-23	Arl4c	chr1	-	88673125	88702221	3997	protein_coding	ADP-ribosylation_factor-like_4C	2284	1819	2802	1133	947	978	24.2304	19.6938	21.1074	9.61431	9.81455	9.53454
ENSMUSG00000030772	4.12712	0.649943	1.2135	0.091853	0.17326	Dkk3	chr7	-	112116019	112159057	3357	protein_coding	dickkopf_homolog_3_(Xenopus_laevis)	5	3	4	1	1	0	0.0631564	0.0386723	0.0358765	0.0101035	0.0123397	0
ENSMUSG00000027956	473.207	202.342	1.2132	1.7875e-14	2.2085e-13	Tmem144	chr3	-	79813148	79842662	2292	protein_coding	transmembrane_protein_144	368	413	656	239	200	185	6.8082	7.79768	8.61767	3.53676	3.61468	3.14523
ENSMUSG00000085501	19.619	7.00261	1.2101	0.026832	0.061644	Gm11772	chr11	-	120235234	120236122	532	antisense	predicted_gene_11772	12	26	19	10	5	7	0.956464	2.11491	1.07533	0.637545	0.389326	0.512721
ENSMUSG00000050777	561.384	240.163	1.2088	3.1478e-11	2.9174e-10	Tmem37	chr1	-	120067377	120074074	1311	protein_coding	transmembrane_protein_37	476	468	753	248	280	204	15.3958	15.448	17.2939	6.4161	8.84729	6.06349
ENSMUSG00000084899	31.4606	11.7673	1.2082	0.018713	0.045097	Gm15344	chr10	-	86692119	86693095	421	processed_transcript	predicted_gene_15344	12	30	58	16	7	14	1.20864	3.08368	4.14808	1.28902	0.688764	1.29581
ENSMUSG00000020773	5636.38	2432.7	1.2065	4.1961e-33	1.6668e-31	Trim47	chr11	-	116105752	116127210	2204	protein_coding	tripartite_motif-containing_47	4922	5036	6862	2546	2281	2645	94.6954	98.879	93.7432	39.1804	42.8715	46.7637
ENSMUSG00000051314	6.48273	1.52491	1.2054	0.087573	0.16663	Ffar2	chr7	-	30818348	30823775	2301	protein_coding	free_fatty_acid_receptor_2	4	6	10	3	0	2	0.0737127	0.11284	0.130853	0.0442208	0	0.0338695
ENSMUSG00000026134	858.695	370.43	1.2047	2.2853e-21	4.6727e-20	Prim2	chr1	-	33453810	33669795	2447	protein_coding	DNA_primase_p58_subunit	711	730	1156	445	359	340	12.3207	12.9098	14.2241	6.16805	6.07736	5.41427
ENSMUSG00000059776	6.06961	1.27918	1.2046	0.092069	0.17359	Gm10071	chr3	+	58987170	58987805	636	pseudogene	predicted_gene_10071	8	3	7	1	0	3	0.533374	0.204124	0.331392	0.0533292	0	0.183806
ENSMUSG00000069922	4.99084	0	1.2045	0.070182	0.13802	Ces3a	chr8	+	105048599	105058414	2049	protein_coding	carboxylesterase_3A	7	6	0	0	0	0	0.144862	0.126718	0	0	0	0
ENSMUSG00000085710	4.89634	0.906481	1.2042	0.093746	0.17616	Gm12676	chr4	-	97754168	97757389	808	processed_transcript	predicted_gene_12676	5	5	4	2	0	1	0.262396	0.267786	0.149056	0.0839539	0	0.0482263
ENSMUSG00000078923	11.7883	3.78441	1.2031	0.055901	0.11453	Ube2v1	chr2	-	167607638	167632095	2041	protein_coding	ubiquitin-conjugating_enzyme_E2_variant_1	8	11	17	5	1	6	0.166206	0.233227	0.250788	0.0830901	0.0202961	0.114552
ENSMUSG00000033222	1372.4	589.157	1.2018	1.8543e-11	1.756e-10	Ttf2	chr3	-	100938860	100969663	4544	protein_coding	transcription_termination_factor_RNA_polymerase_II	1242	978	1969	727	623	467	11.59	9.31388	13.0469	5.42648	5.67943	4.00473
ENSMUSG00000004347	5.40267	1.02264	1.2001	0.095173	0.17816	Pde1c	chr6	-	56069821	56369634	8847	protein_coding	phosphodiesterase_1C	4	8	3	0	1	2	0.0191718	0.0391313	0.01021	0	0.00468229	0.00880905
ENSMUSG00000020205	1718.65	741.481	1.1998	9.6575e-16	1.3128e-14	Phlda1	chr10	+	111506286	111508645	1949	protein_coding	pleckstrin_homology-like_domain_family_A_member_1	1766	1264	2103	843	748	690	38.4218	28.065	32.4884	14.6703	15.8981	13.7953
ENSMUSG00000028896	1380.15	595.431	1.1996	2.4046e-15	3.1839e-14	Rcc1	chr4	-	132331919	132353605	2326	protein_coding	regulator_of_chromosome_condensation_1	1280	1075	1802	736	614	488	23.3345	19.9999	23.3263	10.7322	10.9349	8.17533
ENSMUSG00000097439	33.3785	12.7135	1.1991	0.017866	0.043389	Gm16754	chr9	+	21225371	21232639	2077	lincRNA	predicted_gene_16754	16	31	58	10	8	21	0.32665	0.645885	0.840799	0.1633	0.159554	0.393983
ENSMUSG00000092086	34.8663	13.6325	1.1986	0.0066873	0.018324	Gm6793	chr8	-	112013433	112015036	1604	protein_coding	predicted_gene_6793	40	24	39	21	10	12	1.05744	0.647496	0.732084	0.444055	0.258256	0.291522
ENSMUSG00000027359	4.98955	0	1.1978	0.071409	0.14015	Slc27a2	chr2	+	126552407	126588243	2918	protein_coding	solute_carrier_family_27_(fatty_acid_transporter)_member_2	8	5	0	0	0	0	0.116253	0.0741506	0	0	0	0
ENSMUSG00000063971	5.11398	0.576105	1.1977	0.09265	0.17446	1700011A15Rik	chr15	+	101447745	101453909	903	protein_coding	RIKEN_cDNA_1700011A15_gene	2	1	15	2	0	0	0.0939163	0.0479228	0.500155	0.0751215	0	0
ENSMUSG00000036585	243.327	102.835	1.1975	1.4986e-05	6.9299e-05	Fgf1	chr18	-	38838673	38929404	3983	protein_coding	fibroblast_growth_factor_1	135	279	319	101	107	106	1.43722	3.03126	2.41147	0.860069	1.11283	1.03703
ENSMUSG00000021759	752.628	323.657	1.1949	1.8234e-09	1.4245e-08	Ppap2a	chr13	+	112800894	112867881	1483	protein_coding	phosphatidic_acid_phosphatase_type_2A	752	605	877	351	384	253	21.5018	17.654	17.8057	8.02764	10.7262	6.64775
ENSMUSG00000022422	440.274	187.444	1.1948	1.8121e-06	9.7814e-06	Dscc1	chr15	-	55076099	55090491	3281	protein_coding	defective_in_sister_chromatid_cohesion_1_homolog_(S._cerevisiae)	341	322	703	265	192	126	4.40704	4.24697	6.45134	2.73944	2.4241	1.49644
ENSMUSG00000069270	24.1763	9.24779	1.1948	0.020837	0.049488	Hist1h2ac	chr13	-	23683449	23683924	476	protein_coding	histone_cluster_1_H2ac	15	17	45	9	12	7	1.33624	1.54551	2.84647	0.641295	1.04431	0.573042
ENSMUSG00000022978	445.425	192.597	1.1947	5.5305e-13	5.9556e-12	Mis18a	chr16	-	90719312	90727404	2674	protein_coding	MIS18_kinetochore_protein_homolog_A_(S._pombe)	389	348	615	241	187	168	6.16861	5.63181	6.92492	3.05688	2.89691	2.44818
ENSMUSG00000087028	646.514	280.076	1.1947	3.0495e-13	3.3761e-12	Gm13387	chr2	-	25122603	25145396	2646	lincRNA	predicted_gene_13387	573	502	885	293	307	256	9.18256	8.21001	10.0706	3.75578	4.80622	3.77003
ENSMUSG00000037887	363.165	127.737	1.1926	0.041295	0.088619	Dusp8	chr7	-	142079490	142095843	4804	protein_coding	dual_specificity_phosphatase_8	645	140	235	129	159	100	5.69319	1.26112	1.47287	0.91077	1.37104	0.811133
ENSMUSG00000027353	475.413	205.485	1.1923	3.5051e-10	2.9565e-09	Mcm8	chr2	+	132816141	132844197	3397	protein_coding	minichromosome_maintenance_deficient_8_(S._cerevisiae)	383	377	695	238	225	168	4.78082	4.80259	6.16013	2.37631	2.74373	1.92712
ENSMUSG00000021754	3635.11	1584.12	1.192	3.0104e-30	1.0207e-28	Map3k1	chr13	-	111746428	111808993	6978	protein_coding	mitogen-activated_protein_kinase_kinase_kinase_1	3204	3306	4298	1693	1455	1725	19.4697	20.5023	18.5454	8.22902	8.63747	9.63282
ENSMUSG00000028041	5786.07	2521.16	1.1908	3.2641e-25	8.5205e-24	Adam15	chr3	-	89338542	89349996	3914	protein_coding	a_disintegrin_and_metallopeptidase_domain_15_(metargidin)	4970	4957	7474	2825	2066	2905	53.8436	54.806	57.4954	24.4805	21.8657	28.9215
ENSMUSG00000004099	4970.87	2156.25	1.1907	1.8567e-14	2.2907e-13	Dnmt1	chr9	-	20907206	20959888	5876	protein_coding	DNA_methyltransferase_(cytosine-5)_1	4545	3884	6567	2915	2087	1699	32.7983	28.604	33.6501	16.8259	14.7128	11.267
ENSMUSG00000029304	30683.3	13341.6	1.1906	2.6462e-18	4.3999e-17	Spp1	chr5	+	104435118	104441050	1507	protein_coding	secreted_phosphoprotein_1	30754	27459	31546	14541	12998	13467	865.341	788.5	630.278	327.268	357.288	348.219
ENSMUSG00000042216	565.919	245.492	1.1906	1.0628e-12	1.1189e-11	Sgsm1	chr5	-	113243220	113310786	5161	protein_coding	small_G_protein_signaling_modulator_1	435	555	703	257	262	232	3.574	4.6536	4.10131	1.68897	2.10292	1.75166
ENSMUSG00000041143	1457.84	636.81	1.1891	5.0652e-31	1.7835e-29	Tmco4	chr4	+	138972888	139059171	3318	protein_coding	transmembrane_and_coiled-coil_domains_4	1282	1286	1786	695	593	672	16.3836	16.7724	16.2071	7.10445	7.40343	7.89202
ENSMUSG00000051329	1952.15	853.669	1.1882	3.3746e-31	1.2004e-29	Nup160	chr2	+	90677215	90736328	5684	protein_coding	nucleoporin_160	1687	1616	2589	943	773	915	12.5852	12.3032	13.7145	5.62704	5.63352	6.27281
ENSMUSG00000045345	13.7541	4.93311	1.1838	0.043069	0.091758	9530056K15Rik	chr5	-	143397248	143399563	2315	pseudogene	RIKEN_cDNA_9530056K15_gene	11	9	23	5	6	4	0.201484	0.168237	0.299142	0.0732557	0.107363	0.0673293
ENSMUSG00000049721	7.63397	2.29101	1.1836	0.076362	0.14832	Gal3st1	chr11	+	3983636	3999326	1879	protein_coding	galactose-3-O-sulfotransferase_1	6	7	10	2	2	3	0.135401	0.161213	0.160241	0.0361015	0.0440918	0.0622142
ENSMUSG00000027684	309.48	132.263	1.183	8.4048e-06	4.0629e-05	Mecom	chr3	-	29951299	30548008	5692	protein_coding	MDS1_and_EVI1_complex_locus	183	375	360	154	137	116	1.36328	2.85099	1.90431	0.917652	0.997035	0.794124
ENSMUSG00000085797	7.03573	1.8868	1.1819	0.088998	0.16886	A530010F05Rik	chr2	+	125274564	125277172	1020	antisense	RIKEN_cDNA_A530010F05_gene	3	5	15	3	1	2	0.124715	0.212129	0.442784	0.099757	0.040612	0.0764056
ENSMUSG00000049641	3.59876	0.36189	1.1818	0.095062	0.17801	Vgll2	chr10	+	52022502	52028471	1650	protein_coding	vestigial_like_2_homolog_(Drosophila)	5	3	2	0	1	0	0.128495	0.0786805	0.0364961	0	0.0251056	0
ENSMUSG00000022602	41.7167	16.1056	1.1813	0.019625	0.047024	Arc	chr15	-	74669083	74672570	3055	protein_coding	activity_regulated_cytoskeletal-associated_protein	39	38	46	15	28	5	0.541318	0.538273	0.453364	0.166534	0.379666	0.0637755
ENSMUSG00000040690	786.124	338.133	1.1808	1.3855e-06	7.6278e-06	Col16a1	chr4	+	130047840	130099283	5206	protein_coding	collagen_type_XVI_alpha_1	883	668	722	364	410	257	7.19209	5.55268	4.17574	2.37148	3.26238	1.92364
ENSMUSG00000006360	11015.7	4787.22	1.1803	1.0162e-09	8.1778e-09	Crip1	chr12	+	113152012	113153877	445	protein_coding	cysteine-rich_protein_1_(intestinal)	10528	9332	12836	5130	5917	3536	1003.19	907.496	868.502	391.002	550.803	309.633
ENSMUSG00000023959	4447.84	1953.52	1.1793	1.2587e-23	2.9931e-22	Clic5	chr17	+	44188572	44280168	5870	protein_coding	chloride_intracellular_channel_5	3833	3742	5827	2345	1986	1693	27.6885	27.5864	29.8888	13.5496	14.0151	11.2386
ENSMUSG00000001025	32799.3	14327.6	1.1786	1.7669e-12	1.8214e-11	S100a6	chr3	+	90612894	90614414	719	protein_coding	S100_calcium_binding_protein_A6_(calcyclin)	29194	27898	41180	15186	17088	11409	1721.72	1679.09	1724.48	716.369	984.503	618.321
ENSMUSG00000028687	112.299	48.1181	1.1786	1.1528e-05	5.4407e-05	Mutyh	chr4	+	116807723	116819440	2047	protein_coding	mutY_homolog_(E._coli)	87	94	162	66	43	41	1.80219	1.98719	2.38286	1.09357	0.870172	0.780479
ENSMUSG00000022867	3695.49	1614.89	1.1785	1.375e-12	1.431e-11	Usp25	chr16	+	77014069	77116779	4412	protein_coding	ubiquitin_specific_peptidase_25	2371	3675	5198	1788	1521	1663	22.7874	36.0456	35.4733	13.7453	14.2807	14.6876
ENSMUSG00000028007	1279.3	560.106	1.1769	1.4507e-12	1.508e-11	Snx7	chr3	-	117781497	117868936	2171	protein_coding	sorting_nexin_7	1284	929	1627	567	608	535	25.0786	18.5177	22.5647	8.8582	11.6011	9.60261
ENSMUSG00000029674	1258.57	554.569	1.1753	6.6808e-21	1.3284e-19	Limk1	chr5	-	134656039	134688590	3473	protein_coding	LIM-domain_containing_protein_kinase	1077	1102	1597	561	571	564	13.1495	13.7311	13.8453	5.47873	6.81061	6.32804
ENSMUSG00000037613	1116.93	487.975	1.1751	3.6285e-10	3.0591e-09	Tnfrsf23	chr7	-	143665809	143685872	3353	protein_coding	tumor_necrosis_factor_receptor_superfamily_member_23	928	1135	1229	445	556	480	11.7358	14.6485	11.0362	4.50141	6.86904	5.57831
ENSMUSG00000027340	3489.13	1534.16	1.175	8.4835e-20	1.56e-18	Slc23a2	chr2	-	132052496	132145108	6364	protein_coding	solute_carrier_family_23_(nucleobase_transporters)_member_2	3099	3413	3742	1801	1325	1622	20.6486	23.2079	17.7041	9.59855	8.62463	9.93152
ENSMUSG00000095339	16.1603	5.47419	1.1745	0.063798	0.12757	Zscan4b	chr7	-	10900740	10905050	1754	protein_coding	zinc_finger_and_SCAN_domain_containing_4B	7	11	35	3	10	3	0.169226	0.27139	0.600813	0.0580115	0.23617	0.0666479
ENSMUSG00000030729	274.046	119.572	1.1744	5.0842e-10	4.2147e-09	Pgm2l1	chr7	+	100227394	100278868	5325	protein_coding	phosphoglucomutase_2-like_1	204	264	357	149	105	117	1.62446	2.14543	2.0186	0.949049	0.816816	0.856173
ENSMUSG00000047139	1493.49	610.256	1.174	0.0045867	0.013106	Cd24a	chr10	+	43579169	43584262	1813	protein_coding	CD24a_antigen	1376	1059	2115	670	870	310	32.1825	25.2772	35.1248	12.5343	19.8782	6.66283
ENSMUSG00000068394	617.987	272.045	1.1736	6.9692e-19	1.1919e-17	Cep152	chr2	-	125563088	125625113	5768	protein_coding	centrosomal_protein_152	545	510	806	334	254	254	4.00655	3.82626	4.20737	1.96401	1.82416	1.71595
ENSMUSG00000081142	6.88938	1.91831	1.1734	0.089151	0.16912	Gm15497	chr5	+	138610739	138611289	551	pseudogene	predicted_gene_15497	5	4	13	3	2	1	0.384784	0.314151	0.710383	0.184668	0.15036	0.0707202
ENSMUSG00000037419	955.421	415.291	1.1732	8.1424e-08	5.2544e-07	Endod1	chr9	-	14353990	14381242	4470	protein_coding	endonuclease_domain_containing_1	729	1092	969	478	464	332	6.91542	10.5717	6.52705	3.62696	4.29997	2.89418
ENSMUSG00000097602	3.36179	0.330376	1.1728	0.097347	0.18157	4930519P11Rik	chr2	-	154612937	154613437	501	protein_coding	RIKEN_cDNA_4930519P11_gene	2	4	4	0	0	1	0.169274	0.345503	0.240394	0	0	0.0777781
ENSMUSG00000020787	9.31616	2.45939	1.1725	0.09497	0.17795	P2rx1	chr11	+	72999103	73015200	2486	protein_coding	purinergic_receptor_P2X_ligand-gated_ion_channel_1	6	10	12	1	6	0	0.102341	0.174072	0.145339	0.0136434	0.0999781	0
ENSMUSG00000005493	5.18127	0.937995	1.1724	0.10345	0.19096	Msh4	chr3	-	153857149	153906138	3325	protein_coding	mutS_homolog_4_(E._coli)	7	1	8	2	1	0	0.0892699	0.0130148	0.0724435	0.0204014	0.0124584	0
ENSMUSG00000064263	17.1858	6.37337	1.1724	0.031003	0.06964	Gm1631	chr2	+	71719417	71730966	641	lincRNA	predicted_gene_1631	16	15	20	10	6	4	1.05843	1.01266	0.939448	0.529132	0.387747	0.243163
ENSMUSG00000072623	358.54	156.231	1.1724	1.245e-07	7.8445e-07	Zfp9	chr6	-	118461950	118479320	3968	protein_coding	zinc_finger_protein_9	228	343	527	159	139	182	2.43648	3.7407	3.99889	1.35909	1.4511	1.78729
ENSMUSG00000055612	991.251	436.901	1.1713	1.5435e-15	2.069e-14	Cdca7	chr2	+	72476159	72486893	2424	protein_coding	cell_division_cycle_associated_7	941	763	1276	467	464	407	16.461	13.6214	15.8496	6.53441	7.9294	6.5427
ENSMUSG00000061878	907.164	394.706	1.1712	1.0913e-07	6.9391e-07	Sphk1	chr11	+	116530925	116536674	4063	protein_coding	sphingosine_kinase_1	908	727	1058	388	277	553	9.47628	7.74315	7.84043	3.23897	2.82415	5.30363
ENSMUSG00000043811	5.6863	1.22605	1.1702	0.10203	0.18877	Rtn4r	chr16	+	18127642	18152408	1938	protein_coding	reticulon_4_receptor	7	3	7	3	1	0	0.153159	0.0669881	0.108754	0.0525037	0.0213747	0
ENSMUSG00000027805	1137.34	499.822	1.1701	3.4783e-13	3.8312e-12	Pfn2	chr3	-	57841895	57847564	1879	protein_coding	profilin_2	1076	1066	1192	524	430	585	24.282	24.5505	19.1007	9.4586	9.47974	12.1318
ENSMUSG00000028381	11356.3	5022.29	1.1696	3.8644e-25	1.0042e-23	Ugcg	chr4	+	59189257	59222833	4012	protein_coding	UDP-glucose_ceramide_glucosyltransferase	10002	10774	12789	5637	4360	5511	105.712	116.211	95.9791	47.6551	45.0174	53.526
ENSMUSG00000067219	11.7365	3.9843	1.1695	0.059888	0.12114	Nipal1	chr5	+	72647796	72671078	4205	protein_coding	NIPA-like_domain_containing_1	12	11	11	4	6	2	0.121008	0.113203	0.078764	0.0322638	0.0591071	0.0185336
ENSMUSG00000097706	7.51484	2.17485	1.1694	0.084366	0.16147	E030037K01Rik	chr8	+	47713266	47715021	1756	protein_coding	RIKEN_cDNA_E030037K01_gene	5	7	11	4	1	2	0.120738	0.172506	0.188612	0.0772605	0.0235901	0.0443814
ENSMUSG00000035493	1928.24	846.649	1.169	2.8049e-11	2.6192e-10	Tgfbi	chr13	+	56609603	56639339	2678	protein_coding	transforming_growth_factor_beta_induced	1512	2093	2058	901	714	995	23.9409	33.8212	23.1385	11.4113	11.0444	14.478
ENSMUSG00000029321	4.65937	0.723781	1.1688	0.10347	0.19097	Slc10a6	chr5	-	103605711	103629403	2124	protein_coding	solute_carrier_family_10_(sodium/bile_acid_cotransporter_family)_member_6	2	6	6	0	2	0	0.0399277	0.122244	0.0850546	0	0.0390059	0
ENSMUSG00000007872	997.321	432.952	1.1674	1.6872e-06	9.1498e-06	Id3	chr4	+	136143497	136145755	1278	protein_coding	inhibitor_of_DNA_binding_3	1230	635	1066	574	430	339	40.8106	21.5017	25.1147	15.2336	13.9377	10.3363
ENSMUSG00000028252	1670.53	740.574	1.1673	9.132e-27	2.5568e-25	Ccnc	chr4	+	21727701	21759922	3484	protein_coding	cyclin_C	1471	1448	2081	790	669	820	17.9033	17.9854	17.9844	7.69079	7.95431	9.1713
ENSMUSG00000062168	5.44933	0.991128	1.1668	0.10511	0.19349	Ppef1	chrX	-	160623094	160735765	2483	protein_coding	protein_phosphatase_with_EF_hand_calcium-binding_domain_1	4	4	9	0	0	3	0.0683097	0.0697129	0.109136	0	0	0.0470803
ENSMUSG00000026980	106.878	44.4542	1.1664	0.0020331	0.0062619	Ly75	chr2	-	60292103	60383303	6901	protein_coding	lymphocyte_antigen_75	103	88	127	76	45	19	0.632884	0.551824	0.554106	0.373528	0.270119	0.107284
ENSMUSG00000026817	4657.62	2062.1	1.1663	2.0071e-19	3.5552e-18	Ak1	chr2	+	32621758	32646805	2085	protein_coding	adenylate_kinase_1	4209	4160	5467	2025	2171	2098	85.5996	86.341	78.9485	32.9413	43.1329	39.2098
ENSMUSG00000072437	292.514	128.129	1.1661	2.6518e-07	1.6028e-06	Nanos1	chr19	+	60755987	60759913	3927	protein_coding	nanos_homolog_1_(Drosophila)	232	269	379	119	158	111	2.5051	2.96429	2.90589	1.0278	1.66667	1.10143
ENSMUSG00000097263	3.24007	0.288052	1.1661	0.098282	0.18296	Gm26804	chr8	+	20292477	20420781	1017	lincRNA	predicted_gene_26804	3	2	5	1	0	0	0.125083	0.0851019	0.14803	0.0333504	0	0
ENSMUSG00000020492	946.066	417.534	1.1651	1.6188e-12	1.6767e-11	Ska2	chr11	+	87109234	87124635	3037	protein_coding	spindle_and_kinetochore_associated_complex_subunit_2	770	750	1372	545	405	345	10.7509	10.6868	13.6022	6.08659	5.52414	4.42659
ENSMUSG00000049488	710.721	313.55	1.165	5.3782e-13	5.7988e-12	Tmem67	chr4	-	12039355	12090020	3945	protein_coding	transmembrane_protein_67	608	632	888	338	245	386	6.53515	6.93266	6.77746	2.90597	2.57261	3.81272
ENSMUSG00000062151	60.5109	24.4988	1.1648	0.00801	0.021517	Unc13c	chr9	-	73479422	73968966	8796	protein_coding	unc-13_homolog_C_(C._elegans)	76	39	62	36	29	11	0.366376	0.191871	0.21223	0.138816	0.136574	0.0487307
ENSMUSG00000054074	74.682	31.5681	1.1639	0.00058677	0.0020445	Skida1	chr2	-	18040676	18049051	4376	protein_coding	SKI/DACH_domain_containing_1	62	74	85	34	20	44	0.600777	0.731787	0.584847	0.263526	0.189325	0.391805
ENSMUSG00000053128	1657.25	735.12	1.1638	1.035e-20	2.0325e-19	Rnf26	chr9	-	44066327	44113517	2964	protein_coding	ring_finger_protein_26	1465	1427	2070	900	738	632	20.9584	20.8341	21.0278	10.2988	10.3141	8.30872
ENSMUSG00000051323	1070.04	473.849	1.1632	1.225e-16	1.7781e-15	Pcdh19	chrX	-	133582863	133688993	10273	protein_coding	protocadherin_19	954	970	1254	505	398	558	3.93777	4.08606	3.67537	1.66731	1.60487	2.11657
ENSMUSG00000042622	1953.37	858.336	1.1631	6.9338e-09	5.111e-08	Maff	chr15	+	79347541	79359072	1933	protein_coding	v-maf_musculoaponeurotic_fibrosarcoma_oncogene_family_protein_F_(avian)	2075	1646	1987	820	1018	768	45.5182	36.8492	30.9504	14.3881	21.8158	15.4819
ENSMUSG00000027380	40.7846	16.6348	1.1621	0.010016	0.026208	Acoxl	chr2	+	127838876	128123873	2842	protein_coding	acyl-Coenzyme_A_oxidase-like	30	26	73	14	12	25	0.447606	0.395894	0.773392	0.167081	0.174909	0.342777
ENSMUSG00000072618	6.09683	1.67258	1.1618	0.095712	0.17899	Gm10384	chr15	-	36870501	36879816	2046	protein_coding	predicted_gene_10384	5	4	10	1	2	2	0.103625	0.0846027	0.147162	0.0165774	0.0404929	0.0380907
ENSMUSG00000043262	1189.47	529.466	1.1609	2.6111e-21	5.3199e-20	Uevld	chr7	-	46923539	46958527	4425	protein_coding	UEV_and_lactate/malate_dehyrogenase_domains	1096	935	1551	566	515	545	10.5026	9.14383	10.5536	4.33836	4.82113	4.7993
ENSMUSG00000086430	3.36179	0.36189	1.1607	0.10112	0.18727	4930551O13Rik	chr2	+	5037280	5041133	1065	antisense	RIKEN_cDNA_4930551O13_gene	2	4	4	0	1	0	0.0796305	0.162533	0.113087	0	0.038896	0
ENSMUSG00000032536	2450.33	1090.43	1.1602	2.5302e-22	5.4697e-21	Trak1	chr9	+	121366958	121474916	4883	protein_coding	trafficking_protein_kinesin_binding_1	2050	2283	2977	1251	1120	983	17.8019	20.2325	18.3566	8.68946	9.50136	7.84444
ENSMUSG00000039168	9905.68	4409.64	1.1592	3.7987e-21	7.6854e-20	Dap	chr15	+	31224314	31274341	1555	protein_coding	death-associated_protein	8935	8585	12033	4772	4756	3977	243.648	238.913	232.994	104.086	126.697	99.6599
ENSMUSG00000072934	2.83213	0	1.1592	0.081381	0.15661	Trpc5os	chrX	+	144456581	144477066	3585	antisense	transient_receptor_potential_cation_channel_subfamily_C_member_5_opposite_strand	3	3	2	0	0	0	0.0354839	0.0362128	0.0167974	0	0	0
ENSMUSG00000085949	2.83213	0	1.1592	0.081381	0.15661	Gm14275	chr2	+	172288133	172290520	430	lincRNA	predicted_gene_14275	3	3	2	0	0	0	0.295836	0.301914	0.140043	0	0	0
ENSMUSG00000057762	20.3378	7.63823	1.1589	0.038997	0.084545	Gm6169	chr13	-	97098237	97099296	1060	protein_coding	predicted_gene_6169	12	21	29	8	12	3	0.480036	0.857321	0.823745	0.25598	0.468954	0.110283
ENSMUSG00000020331	154.182	66.9635	1.1586	7.8717e-05	0.00032403	Hcn2	chr10	+	79716634	79736108	3195	protein_coding	hyperpolarization-activated_cyclic_nucleotide-gated_K+_2	127	128	213	46	69	87	1.68551	1.73368	2.00729	0.488325	0.894608	1.06107
ENSMUSG00000031453	3242.26	1446.46	1.1585	5.3849e-30	1.7873e-28	Rasa3	chr8	-	13566950	13677603	4402	protein_coding	RAS_p21_protein_activator_3	2704	3013	3963	1705	1401	1357	26.0469	29.6196	27.1066	13.137	13.1839	12.0123
ENSMUSG00000041798	4.63345	0.723781	1.1581	0.10667	0.19564	Gck	chr11	-	5900820	5950081	2727	protein_coding	glucokinase	4	6	3	0	2	0	0.0621976	0.095213	0.0331236	0	0.0303808	0
ENSMUSG00000041757	7318.29	3263.44	1.1579	8.4536e-25	2.1644e-23	Plekha6	chr1	+	133181321	133303435	7388	protein_coding	pleckstrin_homology_domain_containing_family_A_member_6	5802	6573	9714	4104	3058	2950	33.3004	38.5005	39.5888	18.8409	17.1461	15.5593
ENSMUSG00000082319	16.3221	6.04299	1.1571	0.040186	0.086712	Gm8822	chrX	-	81820384	81822730	2347	pseudogene	predicted_gene_8822	14	12	24	10	6	3	0.252938	0.221258	0.307892	0.144514	0.105899	0.0498085
ENSMUSG00000026784	211.085	92.7646	1.1568	1.3826e-06	7.6142e-06	Pdss1	chr2	+	22895522	22940266	1950	protein_coding	prenyl_(solanesyl)_diphosphate_synthase_subunit_1	196	133	321	104	85	97	4.26207	2.95153	4.95646	1.80893	1.80567	1.93835
ENSMUSG00000005374	3150.93	1400.12	1.1564	2.1802e-13	2.4385e-12	Tbl2	chr5	+	135149657	135163873	5601	protein_coding	transducin_(beta)-like_2	2091	3155	4300	1563	1323	1426	15.8302	24.3761	23.1155	9.46489	9.78473	9.92085
ENSMUSG00000089696	12.9668	3.58739	1.1564	0.097891	0.18233	Gm4778	chr3	+	94264036	94266784	1241	protein_coding	predicted_gene_4778	7	13	20	0	9	1	0.23918	0.453317	0.485243	0	0.300418	0.0313995
ENSMUSG00000091623	17.7504	6.50034	1.1557	0.046089	0.097213	Gm17092	chr5	+	99977686	99978858	698	antisense	predicted_gene_17092	6	23	25	7	6	7	0.364498	1.42594	1.07841	0.340146	0.356082	0.390785
ENSMUSG00000006678	1625.44	724.008	1.1554	1.6071e-15	2.1492e-14	Pola1	chrX	-	93304767	93632155	5346	protein_coding	polymerase_(DNA_directed)_alpha_1	1411	1247	2290	909	712	619	11.1917	10.0941	12.8976	5.76709	5.51703	4.51187
ENSMUSG00000042428	6820.54	3042.78	1.155	7.4135e-19	1.2642e-17	Mgat3	chr15	+	80173721	80215519	4665	protein_coding	mannoside_acetylglucosaminyltransferase_3	5240	6690	8475	3443	3136	2773	47.6298	62.059	54.7002	25.0327	27.847	23.1629
ENSMUSG00000019124	797.468	351.272	1.1539	1.8939e-07	1.1634e-06	Scrn1	chr6	-	54505890	54566489	4810	protein_coding	secernin_1	723	666	1000	347	238	500	6.37371	5.99183	6.25973	2.44685	2.04968	4.05061
ENSMUSG00000019066	3477.6	1550.06	1.1534	1.7425e-15	2.325e-14	Rab3d	chr9	-	21907491	21918192	3886	protein_coding	RAB3D_member_RAS_oncogene_family	3161	3438	3572	1671	1393	1709	34.4922	38.2854	27.6764	14.5846	14.8492	17.137
ENSMUSG00000031323	6.84271	1.68339	1.1531	0.10454	0.19267	Dmrtc1a	chrX	-	102903216	102908687	1247	protein_coding	DMRT-like_family_C1a	5	8	7	0	1	4	0.170021	0.277622	0.169018	0	0.0332191	0.124994
ENSMUSG00000028419	6581.25	2941.67	1.1527	1.2536e-19	2.2574e-18	Chmp5	chr4	+	40948407	40965303	1519	protein_coding	charged_multivesicular_body_protein_5	5926	5810	7855	2954	2615	3464	165.426	165.519	155.7	65.9591	71.313	88.8618
ENSMUSG00000030279	1410.17	631.179	1.1527	1.4681e-23	3.4627e-22	C2cd5	chr6	-	143010920	143100107	4343	protein_coding	C2_calcium-dependent_domain_containing_5	1102	1270	1890	744	564	644	10.7595	12.6545	13.1031	5.81039	5.37953	5.77818
ENSMUSG00000085375	4.53895	0.723781	1.1527	0.10823	0.19793	Gm12506	chr4	+	55605149	55636901	806	lincRNA	predicted_gene_12506	2	5	7	0	2	0	0.105219	0.268451	0.261495	0	0.10279	0
ENSMUSG00000056724	1055.29	471.065	1.1525	8.9406e-20	1.6423e-18	Nbeal2	chr9	-	110624789	110654161	8803	protein_coding	neurobeachin-like_2	932	968	1233	557	390	513	4.48936	4.75855	4.21729	2.14608	1.83522	2.27082
ENSMUSG00000083907	30.9165	12.403	1.1513	0.013782	0.034685	Plk-ps1	chr5	+	35554184	35555971	1788	pseudogene	polo-like_kinase_pseudogene_1	30	34	24	14	14	10	0.711463	0.822889	0.404152	0.265572	0.324351	0.217935
ENSMUSG00000061462	6.45293	1.7041	1.1512	0.10192	0.18862	Obscn	chr11	-	58994256	59136402	24175	protein_coding	obscurin_cytoskeletal_calmodulin_and_titin-interacting_RhoGEF	9	3	7	1	3	1	0.0157861	0.00537013	0.00871831	0.00140299	0.00514055	0.00161186
ENSMUSG00000041609	538.388	240.976	1.1505	1.2361e-16	1.7927e-15	Ccdc64	chr5	-	115648175	115731621	3026	protein_coding	coiled-coil_domain_containing_64	476	435	714	267	216	260	6.67017	6.22086	7.10445	2.99271	2.95692	3.34811
ENSMUSG00000086291	4.90281	0.330376	1.1503	0.096588	0.18033	Gm15513	chr5	-	34211810	34213802	1569	sense_intronic	predicted_gene_15513	0	10	4	0	0	1	0	0.275808	0.0767605	0	0	0.0248355
ENSMUSG00000030890	3.88886	0.692266	1.1498	0.11011	0.20055	Ilk	chr7	+	105736592	105742925	2278	protein_coding	integrin_linked_kinase	3	3	6	0	1	1	0.0558427	0.0569899	0.0793046	0	0.0181845	0.0171057
ENSMUSG00000059481	4.60753	0	1.148	0.081328	0.15655	Plg	chr17	+	12378609	12419384	2755	protein_coding	plasminogen	6	6	0	0	0	0	0.0923482	0.0942453	0	0	0	0
ENSMUSG00000032475	3082.64	1380.87	1.1477	8.6662e-16	1.1883e-14	Nck1	chr9	-	100492293	100546134	4476	protein_coding	non-catalytic_region_of_tyrosine_kinase_adaptor_protein_1	2235	3018	4032	1454	1415	1362	21.1732	29.1782	27.1226	11.0178	13.0955	11.8572
ENSMUSG00000040738	3089.31	1389.99	1.1477	6.3778e-35	2.7678e-33	Ints8	chr4	-	11199158	11254258	3433	protein_coding	integrator_complex_subunit_8	2537	2733	4034	1570	1252	1467	31.3361	34.4505	35.3804	15.5113	15.1072	16.6514
ENSMUSG00000093514	40.7236	16.8408	1.1477	0.0072788	0.019733	Gm9320	chr17	+	70853767	70875965	443	antisense	predicted_gene_9320	23	39	64	24	11	18	2.20152	3.8097	4.34988	1.83751	1.02859	1.5833
ENSMUSG00000025278	14613.1	6540.14	1.1474	8.6226e-15	1.091e-13	Flnb	chr14	+	7817957	7951588	9100	protein_coding	filamin_beta	15013	10952	17587	8385	6261	5627	69.956	52.0813	58.1904	31.2524	28.5008	24.0952
ENSMUSG00000044461	6.09942	1.15221	1.1474	0.11097	0.20177	Shisa2	chr14	+	59625281	59631658	3144	protein_coding	shisa_family_member_2	3	6	10	4	0	0	0.0404611	0.0825845	0.0957675	0.0431519	0	0
ENSMUSG00000037196	6.84918	1.05416	1.1464	0.1097	0.19996	Pacrg	chr17	-	10403012	10840311	1475	protein_coding	PARK2_co-regulated	0	13	7	0	2	1	0	0.381401	0.142892	0	0.0561685	0.0264182
ENSMUSG00000022945	782.541	349.571	1.1462	4.9829e-11	4.5429e-10	Chaf1b	chr16	+	93883901	93906115	2828	protein_coding	chromatin_assembly_factor_1_subunit_B_(p60)	736	595	1028	426	374	277	11.0356	9.10474	10.945	5.10919	5.47831	3.81677
ENSMUSG00000025203	31515.3	14142.6	1.1456	4.0929e-17	6.2051e-16	Scd2	chr19	+	44293676	44306864	5453	protein_coding	stearoyl-Coenzyme_A_desaturase_2	25019	31459	37193	15025	15049	13223	194.551	249.655	205.365	93.4547	114.321	94.4908
ENSMUSG00000032079	4.60882	0	1.1445	0.082029	0.15765	Apoa5	chr9	+	46268633	46271919	2515	protein_coding	apolipoprotein_A-V	5	7	0	0	0	0	0.0843006	0.120445	0	0	0	0
ENSMUSG00000035064	2230.67	1004.2	1.144	2.9599e-24	7.2777e-23	Eef2k	chr7	+	120842831	120907219	6349	protein_coding	eukaryotic_elongation_factor-2_kinase	2025	1947	2671	1092	875	1129	13.5244	13.2706	12.6669	5.83364	5.70897	6.92921
ENSMUSG00000028699	876.66	392.792	1.1436	3.6287e-12	3.6285e-11	Tspan1	chr4	-	116161869	116167601	1985	protein_coding	tetraspanin_1	623	907	1094	430	388	389	13.3084	19.7732	16.5943	7.34734	8.09703	7.63632
ENSMUSG00000035834	460.428	206.035	1.1428	2.6455e-11	2.4757e-10	Polr3g	chr13	-	81673843	81711013	3054	protein_coding	polymerase_(RNA)_III_(DNA_directed)_polypeptide_G	338	466	574	248	193	196	4.69296	6.60308	5.65905	2.75426	2.61784	2.50082
ENSMUSG00000068008	2.85546	0	1.142	0.084701	0.16198	Bpifb3	chr2	+	153918230	153932996	1821	protein_coding	BPI_fold_containing_family_B_member_3	3	1	5	0	0	0	0.069857	0.023764	0.0826725	0	0	0
ENSMUSG00000027752	869.502	391.255	1.1416	1.5198e-15	2.0404e-14	Exosc8	chr3	-	54728678	54735393	2316	protein_coding	exosome_component_8	667	747	1236	486	362	364	12.212	13.9576	16.0687	7.11738	6.47478	6.12432
ENSMUSG00000027849	4.98696	0.288052	1.1399	0.097508	0.18177	Syt6	chr3	+	103575231	103645569	4416	protein_coding	synaptotagmin_VI	10	3	0	1	0	0	0.0960218	0.0293983	0	0.00768056	0	0
ENSMUSG00000023057	38.4859	16.2828	1.1398	0.0051169	0.014457	Fabp2	chr3	+	122895072	122899506	965	protein_coding	fatty_acid_binding_protein_2_intestinal	26	35	57	16	14	20	1.14247	1.56953	1.77848	0.562361	0.600974	0.807603
ENSMUSG00000006143	2.71171	0	1.1394	0.085619	0.16345	Upk3bl	chr5	+	136054492	136064326	1119	protein_coding	uroplakin_3B-like	3	2	3	0	0	0	0.113682	0.0773446	0.080722	0	0	0
ENSMUSG00000004044	15299.8	6921.59	1.1389	2.3141e-30	7.9232e-29	Ptrf	chr11	-	100956733	100970887	3491	protein_coding	polymerase_I_and_transcript_release_factor	14272	12730	18673	7657	6946	6666	173.354	157.801	161.052	74.3928	82.4213	74.4064
ENSMUSG00000028423	5798.28	2619.42	1.1386	1.3301e-22	2.945e-21	Nfx1	chr4	+	40970906	41025993	4594	protein_coding	nuclear_transcription_factor_X-box_binding_1	4686	5087	7743	3245	2100	2799	43.2524	47.9182	50.748	23.9577	18.9358	23.7414
ENSMUSG00000061533	341.103	152.988	1.1383	5.0741e-11	4.6213e-10	Cep128	chr12	-	90998492	91384409	4807	protein_coding	centrosomal_protein_128	304	270	457	191	121	164	2.68163	2.43063	2.86248	1.34766	1.04272	1.32943
ENSMUSG00000079362	225.487	100.934	1.138	6.1455e-09	4.5473e-08	Gbp6	chr5	-	105215699	105293699	4314	protein_coding	guanylate_binding_protein_6	222	183	265	108	98	104	2.18209	1.8357	1.84955	0.849114	0.941024	0.939395
ENSMUSG00000028551	3624.9	1640.83	1.1377	1.2692e-28	3.9556e-27	Cdkn2c	chr4	-	109660876	109667189	2471	protein_coding	cyclin-dependent_kinase_inhibitor_2C_(p18_inhibits_CDK4)	3147	3067	4690	2017	1572	1486	54.0036	53.712	57.148	27.6857	26.3533	23.4337
ENSMUSG00000009654	28.1659	10.7861	1.1372	0.033829	0.074969	Oit3	chr10	-	59422958	59441778	2717	protein_coding	oncoprotein_induced_transcript_3	39	22	18	18	10	6	0.608659	0.350399	0.199473	0.224701	0.152463	0.0860512
ENSMUSG00000031146	6372.99	2884.41	1.1369	2.9682e-24	7.2879e-23	Plp2	chrX	-	7667941	7671390	1212	protein_coding	proteolipid_protein_2	5406	5874	7728	3199	2993	2663	189.135	209.73	191.984	89.5228	102.296	85.6177
ENSMUSG00000028402	3262.8	1475.17	1.1366	4.636e-21	9.2929e-20	Mpdz	chr4	-	81278500	81442815	7518	protein_coding	multiple_PDZ_domain_protein	3112	2679	3935	1863	1392	1316	17.5524	15.4206	15.7595	8.4049	7.66993	6.82101
ENSMUSG00000079652	16.6122	6.4265	1.136	0.037697	0.082126	Fam71f2	chr6	+	29279593	29290680	1180	protein_coding	family_with_sequence_similarity_71_member_F2	12	12	28	8	5	7	0.431219	0.440078	0.714458	0.229948	0.175526	0.231159
ENSMUSG00000100007	3.24007	0.36189	1.1357	0.10809	0.19773	RP24-388H6.4	chr1	+	52584518	52585159	642	pseudogene	predicted_gene_5527	3	2	5	0	1	0	0.198146	0.134811	0.234496	0	0.0645238	0
ENSMUSG00000037814	789.099	357.054	1.1355	1.3562e-16	1.9618e-15	Larp1b	chr3	+	40950631	40977793	1705	protein_coding	-	598	707	1090	409	337	355	14.8722	17.9442	19.2488	8.13619	8.18767	8.11333
ENSMUSG00000056758	1555.39	689.004	1.1353	1.206e-05	5.6672e-05	Hmga2	chr10	-	120361275	120476469	3810	protein_coding	high_mobility_group_AT-hook_2	1901	1159	1442	730	860	507	21.1571	13.164	11.3957	6.4986	9.35036	5.18535
ENSMUSG00000030929	373.269	168.817	1.1347	1.6523e-13	1.8722e-12	Eri2	chr7	-	119768679	119794058	6025	protein_coding	exoribonuclease_2	311	313	506	191	162	167	2.18878	2.24811	2.52868	1.07522	1.11381	1.08008
ENSMUSG00000025068	28326.5	12807	1.1345	3.4708e-16	4.8786e-15	Gsto1	chr19	+	47854970	47864790	1182	protein_coding	glutathione_S-transferase_omega_1	22057	27305	35468	12885	13898	12307	791.276	999.665	903.483	369.734	487.068	405.723
ENSMUSG00000007030	118.262	52.4168	1.133	8.4935e-06	4.1001e-05	Vwa7	chr17	+	35016579	35026741	4313	protein_coding	von_Willebrand_factor_A_domain_containing_7	111	111	125	57	52	52	1.0913	1.11371	0.872633	0.448247	0.499435	0.469806
ENSMUSG00000085761	10.9983	3.84744	1.1323	0.067908	0.13429	4930455G09Rik	chr4	+	142017898	142028996	630	antisense	RIKEN_cDNA_4930455G09_gene	6	13	14	5	3	4	0.40384	0.892962	0.669096	0.269185	0.197258	0.247408
ENSMUSG00000032575	6831.6	3102.48	1.1314	8.8923e-22	1.8575e-20	Manf	chr9	-	106838312	106891979	2247	protein_coding	mesencephalic_astrocyte-derived_neurotrophic_factor	5196	6448	8933	3298	3043	3182	98.0539	124.18	119.7	49.7817	56.0988	55.1813
ENSMUSG00000100158	60.3454	24.1746	1.1314	0.023855	0.055651	RP23-442M18.3	chr9	+	41581908	41582283	298	sense_intronic	predicted_gene_28119	30	59	99	47	23	7	4.26878	8.56773	10.0028	5.34938	3.19717	0.915328
ENSMUSG00000035310	990.515	449.325	1.1312	1.4291e-14	1.7821e-13	Lin54	chr5	-	100441918	100500639	4592	protein_coding	lin-54_homolog_(C._elegans)	811	846	1341	466	490	417	7.4889	7.97257	8.79281	3.44196	4.42027	3.53858
ENSMUSG00000056043	11.3131	3.61252	1.1297	0.091407	0.17255	Rgs9bp	chr7	-	35578993	35585582	6590	protein_coding	regulator_of_G-protein_signalling_9_binding_protein	3	12	21	2	2	7	0.0193034	0.0787999	0.0959477	0.0102936	0.0125719	0.0413912
ENSMUSG00000039616	217.939	97.8988	1.129	5.092e-07	2.9612e-06	Mocos	chr18	+	24653691	24701556	2884	protein_coding	molybdenum_cofactor_sulfurase	168	222	258	92	106	100	2.47009	3.3311	2.69355	1.08197	1.52253	1.35114
ENSMUSG00000025198	2288.25	1040.2	1.1286	2.0844e-19	3.6697e-18	Erlin1	chr19	-	44034944	44069785	3228	protein_coding	ER_lipid_raft_associated_1	1939	2236	2593	1102	993	1100	25.4708	29.9756	24.1863	11.579	12.743	13.2787
ENSMUSG00000025279	5.95695	1.35302	1.1286	0.11577	0.20866	Dnase1l3	chr14	-	7964533	7994573	4747	protein_coding	deoxyribonuclease_1-like_3	2	8	8	0	1	3	0.0178653	0.0729291	0.0507425	0	0.00872641	0.0246262
ENSMUSG00000031561	1377.27	620.221	1.128	4.3306e-09	3.2614e-08	Tenm3	chr8	-	48227682	48844026	9242	protein_coding	teneurin_transmembrane_protein_3	1469	1180	1364	869	489	584	6.73992	5.52517	4.44375	3.18916	2.19178	2.46231
ENSMUSG00000031972	5.66297	1.27918	1.1278	0.11547	0.20818	Acta1	chr8	-	123891767	123894736	1433	protein_coding	actin_alpha_1_skeletal_muscle	7	5	4	1	0	3	0.207134	0.150992	0.0840455	0.0236688	0	0.0815775
ENSMUSG00000010051	42.8135	17.8599	1.1271	0.0092068	0.024326	Hyal1	chr9	+	107576927	107581710	3014	protein_coding	hyaluronoglucosaminidase_1	29	57	37	20	17	18	0.407994	0.818392	0.369623	0.225065	0.233647	0.232715
ENSMUSG00000023176	7.48503	2.02367	1.1255	0.11012	0.20055	Cpn2	chr16	-	30256378	30267532	4583	protein_coding	carboxypeptidase_N_polypeptide_2	10	4	8	2	4	0	0.0925228	0.0377694	0.0525583	0.0148014	0.0361547	0
ENSMUSG00000028405	4879.9	2230.27	1.1248	6.8477e-36	3.153e-34	Aco1	chr4	+	40143081	40198338	3832	protein_coding	aconitase_1	4452	4074	6081	2707	1955	2249	49.2639	46.0072	47.7805	23.9599	21.1337	22.8696
ENSMUSG00000017969	8761.21	3966.93	1.1242	9.3744e-10	7.5724e-09	Ptgis	chr2	-	167191805	167240604	2107	protein_coding	prostaglandin_I2_(prostacyclin)_synthase	9087	7456	9124	4621	4469	3083	182.875	153.134	130.383	74.3864	87.8619	57.017
ENSMUSG00000027490	1644.93	752.495	1.1235	1.3792e-27	4.0306e-26	E2f1	chr2	-	154559407	154569892	2755	protein_coding	E2F_transcription_factor_1	1369	1446	2135	818	697	801	21.0708	22.7131	23.3334	10.0706	10.4801	11.3294
ENSMUSG00000055494	19.8806	7.40422	1.1217	0.058072	0.11814	Gm14168	chr2	+	156571792	156577457	2197	lincRNA	predicted_gene_14168	14	24	20	2	7	13	0.270207	0.472728	0.274095	0.0308761	0.131984	0.230573
ENSMUSG00000101609	299.849	133.105	1.1217	3.6277e-05	0.00015767	Kcnq1ot1	chr7	-	143212155	143296549	84395	antisense	KCNQ1_overlapping_transcript_1	279	290	308	224	90	109	0.14018	0.1487	0.109884	0.090023	0.0441754	0.0503274
ENSMUSG00000024140	2751.94	1255.62	1.1214	1.6768e-16	2.4095e-15	Epas1	chr17	+	86753907	86833410	5309	protein_coding	endothelial_PAS_domain_protein_1	2398	2300	3589	1693	1158	1056	19.1529	18.7476	20.3546	10.816	9.03547	7.7508
ENSMUSG00000024516	1157.65	525.96	1.1208	7.0432e-10	5.7453e-09	Sec11c	chr18	+	65800549	65817665	2768	protein_coding	SEC11_homolog_C_(S._cerevisiae)	754	1200	1541	547	525	540	11.5506	18.7605	16.7624	6.7026	7.85684	7.60191
ENSMUSG00000024937	3925.25	1795.3	1.1205	2.7447e-20	5.2186e-19	Ehbp1l1	chr19	-	5707376	5726317	6404	protein_coding	EH_domain_binding_protein_1-like_1	3442	3760	4390	1901	1789	1817	22.7907	25.4078	20.6402	10.0682	11.5721	11.056
ENSMUSG00000030759	5402.22	2471.05	1.1197	1.3648e-18	2.3024e-17	Far1	chr7	+	113513834	113571511	4962	protein_coding	fatty_acyl_CoA_reductase_1	4085	5113	7078	2967	2449	2210	34.9087	44.5912	42.9492	20.2807	20.445	17.3552
ENSMUSG00000056737	5366.49	2454.34	1.1197	1.3691e-17	2.1547e-16	Capg	chr6	+	72544391	72562983	1400	protein_coding	capping_protein_(actin_filament)_gelsolin-like	4388	4975	6704	2410	2607	2472	132.904	153.778	144.181	58.3863	77.1379	68.8043
ENSMUSG00000055958	6.69507	1.91831	1.1195	0.10544	0.1939	Gm9987	chr10	-	58812574	58813142	567	pseudogene	predicted_gene_9987	8	6	5	3	2	1	0.598282	0.457929	0.265514	0.179457	0.146117	0.0687246
ENSMUSG00000046435	13.1092	4.94392	1.1185	0.058607	0.119	Gm13078	chr4	+	143719455	143729158	2106	protein_coding	predicted_gene_13078	8	11	22	4	5	6	0.161076	0.226029	0.314532	0.0644205	0.0983482	0.111017
ENSMUSG00000047989	2110.78	964.688	1.1185	1.584e-16	2.2857e-15	Ino80c	chr18	-	24104757	24121953	2498	protein_coding	INO80_complex_subunit_C	2009	1950	2236	1087	841	1051	34.1025	33.781	26.9513	14.7591	13.9463	16.3948
ENSMUSG00000014813	8.21159	2.0902	1.1184	0.1153	0.20799	Stc1	chr14	+	69029289	69041401	3743	protein_coding	stanniocalcin_1	4	5	18	6	1	0	0.0453147	0.057807	0.144795	0.0543693	0.0110671	0
ENSMUSG00000085327	42.1842	17.8348	1.1179	0.010116	0.026443	Gm16104	chr10	+	81409575	81411579	401	antisense	predicted_gene_16104	50	31	42	18	24	12	5.28718	3.34539	3.15359	1.52248	2.47926	1.16609
ENSMUSG00000041439	9742.36	4464.66	1.1173	2.7774e-19	4.8456e-18	Mfsd6	chr1	-	52656286	52727462	4932	protein_coding	major_facilitator_superfamily_domain_containing_6	7768	9026	12466	4692	3847	5209	66.7859	79.1958	76.1036	32.2669	32.3113	41.1554
ENSMUSG00000050323	310.084	140.74	1.1172	3.3238e-10	2.8091e-09	Ndufaf6	chr4	-	11051045	11076205	1082	protein_coding	NADH_dehydrogenase_(ubiquinone)_complex_I_assembly_factor_6	275	289	354	170	113	154	10.7772	11.5585	9.85092	5.32898	4.32619	5.54611
ENSMUSG00000101940	16.2172	5.34083	1.1169	0.089456	0.16958	Akp-ps1	chr1	+	87068032	87071002	1600	pseudogene	alkaline_phosphatase_pseudogene_1	2	23	25	8	2	7	0.053004	0.622068	0.470458	0.169587	0.0517803	0.17048
ENSMUSG00000082154	4.68141	1.01183	1.1168	0.12062	0.21594	Gm16464	chr7	-	104501055	104502149	1095	pseudogene	predicted_gene_16464	3	3	9	1	2	0	0.116173	0.11856	0.247474	0.0309748	0.0756607	0
ENSMUSG00000097225	128.593	55.345	1.1162	0.0050216	0.014211	A330076H08Rik	chr7	-	61930913	61982356	2510	lincRNA	RIKEN_cDNA_A330076H08_gene	45	148	206	64	39	69	0.760217	2.55163	2.47112	0.864825	0.643644	1.0712
ENSMUSG00000010064	6.07479	1.7041	1.1157	0.11181	0.20303	Slc38a3	chr9	-	107650639	107668968	3146	protein_coding	solute_carrier_family_38_member_3	4	7	7	1	3	1	0.0539138	0.0962874	0.0669947	0.0107811	0.0395018	0.0123862
ENSMUSG00000096803	4.0067	0.576105	1.1157	0.11894	0.21338	Gm6803	chr12	-	88018337	88018771	435	protein_coding	predicted_gene_6803	5	2	5	2	0	0	0.487393	0.198962	0.346084	0.155942	0	0
ENSMUSG00000079445	23.7643	9.8347	1.1156	0.018593	0.044846	B3gnt7	chr1	+	86302832	86307305	2582	protein_coding	UDP-GlcNAc:betaGal_beta-13-N-acetylglucosaminyltransferase_7	21	23	26	10	11	9	0.344875	0.38548	0.303192	0.131361	0.176478	0.135826
ENSMUSG00000013418	20.663	8.11979	1.1151	0.044331	0.093939	B4galnt2	chr11	-	95865943	95914891	1722	protein_coding	beta-14-N-acetyl-galactosaminyl_transferase_2	19	8	39	10	9	6	0.467864	0.201042	0.681918	0.196965	0.216503	0.135773
ENSMUSG00000048915	1440.56	661.202	1.1151	2.2112e-19	3.885e-18	Efna5	chr17	-	62604184	62881317	4032	protein_coding	ephrin_A5	1305	1157	1875	822	636	588	13.7243	12.4177	14.0017	6.9147	6.53418	5.68266
ENSMUSG00000003500	1792.75	822.787	1.1149	1.6751e-16	2.4092e-15	Impdh1	chr6	-	29200434	29216364	2600	protein_coding	inosine_5'-phosphate_dehydrogenase_1	1407	1550	2488	939	857	733	22.9467	25.7981	28.8123	12.2494	13.6541	10.9856
ENSMUSG00000074039	25.9024	10.8997	1.1144	0.016467	0.040499	4930520O04Rik	chr9	+	114368303	114377229	2660	processed_transcript	RIKEN_cDNA_4930520O04_gene	20	22	37	9	12	12	0.318821	0.357908	0.418814	0.114758	0.186876	0.17579
ENSMUSG00000014633	604.03	277.409	1.1143	5.287e-17	7.9598e-16	Cmc2	chr8	-	116888685	116921455	1612	protein_coding	COX_assembly_mitochondrial_protein_2	484	540	798	324	264	268	12.7315	14.4964	14.9052	6.81714	6.78412	6.47836
ENSMUSG00000034037	12.5058	4.39933	1.1133	0.083853	0.16063	Fgd5	chr6	+	91978878	92076004	6095	protein_coding	FYVE_RhoGEF_and_PH_domain_containing_5	9	5	27	2	6	5	0.0626134	0.0354998	0.13338	0.0111296	0.0407786	0.0319662
ENSMUSG00000090213	1029.53	473.105	1.1132	1.3269e-18	2.2406e-17	Tmem189	chr2	-	167642608	167689822	2329	protein_coding	transmembrane_protein_189	825	996	1250	523	451	482	15.0205	18.5063	16.16	7.61648	8.02161	8.06441
ENSMUSG00000074652	13.0121	4.7297	1.1126	0.075781	0.14738	Myh7b	chr2	+	155611212	155634307	6163	protein_coding	myosin_heavy_chain_7B_cardiac_muscle_beta	8	8	26	2	6	6	0.0550423	0.056173	0.127023	0.0110068	0.0403287	0.0379362
ENSMUSG00000026729	5.42212	1.29989	1.1125	0.11984	0.21472	4930562F07Rik	chr1	-	160074735	160077985	830	protein_coding	RIKEN_cDNA_4930562F07_gene	7	3	6	2	2	0	0.357618	0.156413	0.217658	0.0817286	0.0998175	0
ENSMUSG00000015312	839.646	379.21	1.1121	1.0053e-05	4.7954e-05	Gadd45b	chr10	+	80930091	80932204	1266	protein_coding	growth_arrest_and_DNA-damage-inducible_45_beta	681	845	960	254	444	440	22.8093	28.8837	22.8317	6.80491	14.5279	13.543
ENSMUSG00000078185	142.758	64.5677	1.112	6.8569e-06	3.3681e-05	Chml	chr1	-	175686488	175688353	1866	protein_coding	choroideremia-like	98	143	190	71	58	70	2.22696	3.3163	3.06579	1.29053	1.28757	1.46178
ENSMUSG00000015812	36.5874	13.8476	1.1094	0.056442	0.11536	Gnrh1	chr14	+	67745229	67749435	521	protein_coding	gonadotropin_releasing_hormone_1	7	49	57	20	5	19	0.569717	4.06994	3.29411	1.30201	0.397546	1.42106
ENSMUSG00000071937	53.3845	22.8821	1.1089	0.0057003	0.015903	Adam25	chr8	+	40752208	40756175	2620	protein_coding	a_disintegrin_and_metallopeptidase_domain_25_(testase_2)	50	56	48	24	14	33	0.809222	0.924947	0.551621	0.310693	0.221351	0.490804
ENSMUSG00000076498	13.253	5.00695	1.1086	0.065348	0.1302	Trbc2	chr6	+	41546730	41548181	521	IG_C_gene	T_cell_receptor_beta_constant_2	8	10	24	4	7	4	0.651105	0.830601	1.38699	0.260402	0.556564	0.29917
ENSMUSG00000086591	3.72307	0.36189	1.1079	0.11342	0.20532	Dnah2os	chr11	+	69448548	69453676	859	antisense	dynein_axonemal_heavy_chain_2_opposite_strand	2	7	1	0	1	0	0.0987269	0.352643	0.0350516	0	0.0482238	0
ENSMUSG00000074220	159.096	72.5276	1.1067	5.6215e-06	2.7985e-05	Zfp382	chr7	+	30121942	30134665	1832	protein_coding	zinc_finger_protein_382	139	135	204	61	77	82	3.21727	3.18888	3.35278	1.12934	1.74108	1.74415
ENSMUSG00000086424	4.15175	0.660752	1.1067	0.12228	0.21815	Gm15569	chr15	+	86185728	86187152	594	antisense	predicted_gene_15569	4	2	7	0	0	2	0.285544	0.145705	0.354824	0	0	0.131201
ENSMUSG00000040009	139.196	62.9853	1.1066	2.9412e-05	0.00012998	Gnaz	chr10	+	74967177	75016907	3519	protein_coding	guanine_nucleotide_binding_protein_alpha_z_subunit	125	124	165	53	57	82	1.50622	1.52487	1.41178	0.510833	0.670981	0.908008
ENSMUSG00000049565	3.74252	0.649943	1.1066	0.12367	0.22005	Aknad1	chr3	+	108739658	108782296	5166	protein_coding	AKNA_domain_containing_1	5	2	4	1	1	0	0.0410407	0.0167535	0.0233134	0.0065655	0.00801863	0
ENSMUSG00000054277	3096.25	1432.22	1.1065	1.4272e-26	3.9577e-25	Arfgap3	chr15	-	83299740	83350247	2618	protein_coding	ADP-ribosylation_factor_GTPase_activating_protein_3	2451	2913	3923	1632	1302	1486	39.6984	48.1505	45.118	21.1433	20.6014	22.1179
ENSMUSG00000005131	23.4314	9.18827	1.1058	0.038799	0.084177	4930550C14Rik	chr9	+	53405286	53432803	1237	protein_coding	RIKEN_cDNA_4930550C14_gene	20	30	16	13	5	11	0.685582	1.0495	0.38945	0.356448	0.167438	0.346512
ENSMUSG00000056643	2.94997	0	1.1055	0.092474	0.1742	Chst13	chr6	-	90308351	90325185	1651	protein_coding	carbohydrate_(chondroitin_4)_sulfotransferase_13	5	2	1	0	0	0	0.128417	0.0524219	0.018237	0	0	0
ENSMUSG00000083033	3.74381	0.692266	1.1054	0.12436	0.22106	Gm9083	chrX	+	20239469	20240287	819	pseudogene	predicted_gene_9083	4	3	4	0	1	1	0.207098	0.158514	0.147054	0	0.0505791	0.0475786
ENSMUSG00000006221	6.74433	1.44026	1.1052	0.12439	0.2211	Hspb7	chr4	+	141420779	141425311	2769	protein_coding	heat_shock_protein_family_member_7_(cardiovascular)	6	4	11	5	0	0	0.0918813	0.0625125	0.119611	0.0612448	0	0
ENSMUSG00000089965	2.59257	0	1.1039	0.093489	0.17577	Gm16236	chr1	-	71039652	71040030	379	pseudogene	predicted_gene_16236	2	2	4	0	0	0	0.223764	0.22836	0.317776	0	0	0
ENSMUSG00000097242	189.76	83.7903	1.1025	0.001152	0.0037652	Gm16907	chr13	-	63289601	63297147	2317	lincRNA	predicted_gene_16907	163	186	211	161	55	53	2.98305	3.4739	2.74194	2.3568	0.983312	0.891343
ENSMUSG00000046111	885.341	409.197	1.1018	5.3273e-14	6.2781e-13	5830418K08Rik	chr9	-	15316915	15357788	7605	protein_coding	centrosomal_protein_295	718	782	1171	526	398	344	4.00335	4.44977	4.63616	2.3459	2.1679	1.7626
ENSMUSG00000067399	22.7879	9.11443	1.1016	0.036047	0.079067	Trim43c	chr9	+	88839164	88848190	1990	protein_coding	tripartite_motif-containing_43C	13	25	31	14	4	11	0.277006	0.543647	0.46904	0.238615	0.0832648	0.215395
ENSMUSG00000057751	77.9204	29.7518	1.1014	0.058606	0.119	Megf6	chr4	+	154170730	154275713	6851	protein_coding	multiple_EGF-like-domains_6	150	27	38	29	50	10	0.928402	0.170545	0.167005	0.143571	0.302323	0.0568776
ENSMUSG00000084145	4.27476	0.980319	1.1001	0.12554	0.22283	Gm12263	chr11	-	59474284	59475765	1482	pseudogene	predicted_gene_12263	2	5	6	1	1	1	0.0572243	0.146	0.1219	0.0228862	0.0279516	0.0262934
ENSMUSG00000022225	912.821	419.787	1.0995	6.0849e-08	3.9844e-07	Cma1	chr14	-	55941453	55944661	1074	protein_coding	chymase_1_mast_cell	633	910	1212	448	493	340	24.9918	36.6663	33.9781	14.148	19.015	12.3359
ENSMUSG00000001098	5309.86	2467.98	1.0988	2.1491e-22	4.675e-21	Kctd10	chr5	-	114363567	114380515	3110	protein_coding	potassium_channel_tetramerisation_domain_containing_10	4623	4733	6501	2716	2591	2264	63.0322	65.8576	62.9391	29.6204	34.5113	28.3669
ENSMUSG00000064208	6.96573	2.00296	1.0985	0.11598	0.20892	Gm10145	chr10	+	27936364	27936828	465	pseudogene	predicted_gene_10145	3	11	6	1	2	3	0.273569	1.02369	0.388507	0.0729406	0.178169	0.251399
ENSMUSG00000075318	9.21777	3.11285	1.0983	0.09299	0.17498	Scn2a1	chr2	+	65620857	65767447	8849	protein_coding	sodium_channel_voltage-gated_type_II_alpha_1	7	6	16	6	2	2	0.0335431	0.0293418	0.0544411	0.0229974	0.00936247	0.00880706
ENSMUSG00000030641	393.724	181.7	1.0981	7.4614e-08	4.8345e-07	4632434I11Rik	chr7	-	92857529	92874213	3349	protein_coding	DNA_damage-induced_apoptosis_suppressor	299	328	579	187	209	158	3.78578	4.23827	5.20552	1.89386	2.58515	1.83839
ENSMUSG00000024770	11.5901	4.167	1.0978	0.075145	0.14624	Lipn	chr19	+	34067358	34084918	1502	protein_coding	lipase_family_member_N	14	10	9	6	4	3	0.395236	0.288111	0.180415	0.135489	0.110318	0.0778299
ENSMUSG00000043501	3354.37	1535.51	1.0964	3.5956e-06	1.8456e-05	Lgals2	chr15	-	78850862	78855529	590	protein_coding	lectin_galactose-binding_soluble_2	2075	3239	4971	1769	1870	1057	149.13	237.569	253.684	101.695	131.294	69.8101
ENSMUSG00000025492	11318.2	5278.11	1.0944	1.2715e-24	3.227e-23	Ifitm3	chr7	-	141009586	141010770	678	protein_coding	interferon_induced_transmembrane_protein_3	9890	10713	12896	5731	5171	5315	618.537	683.772	572.699	286.697	315.936	305.47
ENSMUSG00000051951	6.72099	1.87599	1.0935	0.1193	0.21392	Xkr4	chr1	-	3205901	3671498	4153	protein_coding	X_Kell_blood_group_precursor_related_family_member_4	6	6	8	4	2	0	0.0612616	0.06252	0.0580001	0.0326678	0.0199491	0
ENSMUSG00000019256	953.955	440.616	1.0928	2.9031e-08	1.9801e-07	Ahr	chr12	-	35497974	35535038	5548	protein_coding	aryl-hydrocarbon_receptor	1000	860	908	448	483	414	7.64297	6.70798	4.92777	2.73882	3.60633	2.90776
ENSMUSG00000018983	1586.7	734.063	1.0926	1.6203e-08	1.1433e-07	E2f2	chr4	+	136172394	136196057	4739	protein_coding	E2F_transcription_factor_2	961	1456	2492	858	690	718	8.59875	13.2955	15.833	6.14077	6.03139	5.90382
ENSMUSG00000061013	47.1609	20.8423	1.0916	0.0036787	0.010714	Mkx	chr18	-	6910459	7004780	3202	protein_coding	mohawk_homeobox	47	38	55	25	24	15	0.622408	0.513561	0.517181	0.264814	0.310488	0.182543
ENSMUSG00000033420	9792.91	4557.98	1.091	6.0727e-13	6.5112e-12	Antxr1	chr6	-	87133854	87335775	5263	protein_coding	anthrax_toxin_receptor_1	8542	8169	12782	5965	4639	3514	68.8216	67.1685	73.1251	38.4414	36.5128	26.0174
ENSMUSG00000000552	1282.02	594.548	1.0909	1.0253e-09	8.2402e-09	Zfp385a	chr15	-	103313895	103340086	2291	protein_coding	zinc_finger_protein_385A	1287	1032	1483	742	636	456	23.8206	19.4933	19.4902	10.985	11.4997	7.75595
ENSMUSG00000020256	484.665	223.942	1.0908	2.4181e-07	1.4671e-06	Aldh1l2	chr10	-	83487450	83534140	6027	protein_coding	aldehyde_dehydrogenase_1_family_member_L2	411	470	554	235	272	175	2.89161	3.37463	2.76764	1.32248	1.86949	1.13144
ENSMUSG00000045730	132.809	60.2785	1.0887	0.00051967	0.0018328	Adrb2	chr18	-	62177817	62179959	2143	protein_coding	adrenergic_receptor_beta_2	119	112	167	59	84	39	2.35464	2.26165	2.34636	0.933796	1.62372	0.709149
ENSMUSG00000067608	27.1767	11.6369	1.0884	0.016035	0.039595	Pcna-ps2	chr19	+	9283238	9284494	1257	protein_coding	proliferating_cell_nuclear_antigen_pseudogene_2	20	26	36	15	12	9	0.674673	0.895093	0.862319	0.404742	0.395458	0.278999
ENSMUSG00000039903	2041.43	952.328	1.0883	4.4791e-14	5.3292e-13	Eva1c	chr16	+	90826719	90905109	2076	protein_coding	eva-1_homolog_C_(C._elegans)	2132	1564	2357	1149	899	896	43.547	32.6016	34.1848	18.7722	17.9385	16.8181
ENSMUSG00000084123	3.23878	0.36189	1.0879	0.12128	0.21693	Gm13106	chr4	-	143928534	143930736	1443	pseudogene	predicted_gene_13106	4	1	5	0	1	0	0.117542	0.0299891	0.104329	0	0.028707	0
ENSMUSG00000085514	41.0294	17.5684	1.0875	0.023226	0.054396	Bcas3os2	chr11	-	85766831	85775680	661	antisense	breast_carcinoma_amplified_sequence_3_opposite_strand_2	24	23	87	15	22	16	1.5396	1.50576	3.96295	0.769683	1.37872	0.943221
ENSMUSG00000049313	2656.42	1243.44	1.0867	4.1334e-19	7.1752e-18	Sorl1	chr9	-	41964720	42124297	10715	protein_coding	sortilin-related_receptor_LDLR_class_A_repeats-containing	2456	2395	3005	1488	1230	1119	9.7193	9.6726	8.4441	4.71013	4.75519	4.06942
ENSMUSG00000020051	4.22292	0	1.0863	0.095029	0.17799	Pah	chr10	+	87521795	87584136	2142	protein_coding	phenylalanine_hydroxylase	6	5	0	0	0	0	0.118777	0.101014	0	0	0	0
ENSMUSG00000033860	4.22292	0	1.0863	0.095029	0.17799	Fgg	chr3	+	83007859	83015053	1564	protein_coding	fibrinogen_gamma_chain	6	5	0	0	0	0	0.162672	0.138345	0	0	0	0
ENSMUSG00000042644	10532.5	4939.35	1.0861	9.3837e-24	2.2437e-22	Itpr3	chr17	+	27057304	27122223	8990	protein_coding	inositol_145-triphosphate_receptor_3	9189	9057	13350	6366	4573	4391	43.3418	43.5968	44.7118	24.0176	21.0715	19.0326
ENSMUSG00000097800	34.0129	14.0341	1.0861	0.034263	0.075728	B230344G16Rik	chr11	-	115988052	115993715	2024	lincRNA	RIKEN_cDNA_B230344G16_gene	12	49	40	13	12	18	0.251402	1.04765	0.595046	0.217849	0.245598	0.346543
ENSMUSG00000030878	467.36	214.581	1.0859	3.3701e-05	0.00014736	Cdr2	chr7	-	120957036	120982312	2525	protein_coding	cerebellar_degeneration-related_2	391	447	551	238	283	132	6.5662	7.66084	6.57039	3.19696	4.6428	2.03708
ENSMUSG00000015647	12882.3	6029.9	1.085	1.6239e-15	2.1701e-14	Lama5	chr2	-	180176373	180225859	11388	protein_coding	laminin_alpha_5	12625	10459	15218	8142	4882	5805	47.0092	39.7441	40.2356	24.2497	17.7584	19.8632
ENSMUSG00000098088	47.038	20.6981	1.0833	0.0064624	0.017761	Gm26916	chr14	+	61629484	61630414	352	lincRNA	predicted_gene_26916	28	47	69	31	17	17	3.37298	5.7781	5.90211	2.98704	2.0006	1.88192
ENSMUSG00000042626	8982.1	4223.78	1.083	1.4981e-26	4.1409e-25	Shc1	chr3	+	89418443	89430027	3250	protein_coding	src_homology_2_domain-containing_transforming_protein_C1	7509	8142	11251	4771	3585	4698	97.971	108.412	104.234	49.7907	45.6941	56.3281
ENSMUSG00000017550	789.917	368.943	1.0829	1.5149e-10	1.3281e-09	Atad5	chr11	+	80089400	80135794	7272	protein_coding	ATPase_family_AAA_domain_containing_5	647	639	1121	505	340	304	3.77267	3.80257	4.64144	2.35537	1.93678	1.62898
ENSMUSG00000029687	1854.8	869.446	1.0826	3.4564e-14	4.1494e-13	Ezh2	chr6	-	47530274	47595341	2652	protein_coding	enhancer_of_zeste_homolog_2_(Drosophila)	1593	1471	2568	1113	852	728	25.4707	24.0032	29.1556	14.2346	13.3082	10.6968
ENSMUSG00000023272	2759.39	1289.69	1.0825	1.9603e-10	1.6938e-09	Creld2	chr15	+	88819646	88826681	1364	protein_coding	cysteine-rich_with_EGF-like_domains_2	1877	2693	3801	1382	1402	1163	58.3511	85.4382	83.9043	34.365	42.5783	33.2247
ENSMUSG00000074217	96.5308	43.4915	1.0814	0.0013887	0.0044649	2210011C24Rik	chr8	-	84010222	84012171	1351	protein_coding	RIKEN_cDNA_2210011C24_gene	101	94	82	43	54	35	3.17004	3.01094	1.82751	1.07953	1.65574	1.0095
ENSMUSG00000039747	1867.12	875.581	1.0802	2.1394e-12	2.1858e-11	Orai2	chr5	-	136147464	136170656	3846	protein_coding	ORAI_calcium_release-activated_calcium_modulator_2	1685	1603	2289	1044	954	695	18.5776	18.0366	17.92	9.2069	10.2753	7.04159
ENSMUSG00000059325	55.8489	23.4158	1.079	0.027444	0.062857	Hopx	chr5	-	77086988	77115121	1261	protein_coding	HOP_homeobox	58	51	53	43	25	6	1.95035	1.75019	1.2655	1.15658	0.821258	0.185409
ENSMUSG00000022221	642.339	297.075	1.0783	2.3571e-05	0.000106	Ripk3	chr14	-	55784996	55788857	1964	protein_coding	receptor-interacting_serine-threonine_kinase_3	599	446	913	336	380	190	12.9326	9.82705	13.9968	5.80256	8.01488	3.7697
ENSMUSG00000043439	383.352	179.428	1.0774	8.1634e-08	5.266e-07	E130012A19Rik	chr11	-	97627389	97629702	2314	protein_coding	RIKEN_cDNA_E130012A19_gene	373	263	527	173	181	194	6.83509	4.91838	6.85722	2.53574	3.24019	3.26688
ENSMUSG00000069302	10.9996	3.72047	1.0771	0.10207	0.18882	Hist1h2ah	chr13	-	22035164	22035568	405	protein_coding	histone_cluster_1_H2ah	5	14	14	8	3	1	0.523497	1.4959	1.04082	0.669973	0.306846	0.0962144
ENSMUSG00000028409	4956.39	2343.2	1.0761	1.2536e-30	4.3523e-29	Smu1	chr4	-	40736542	40757923	2418	protein_coding	smu-1_suppressor_of_mec-8_and_unc-52_homolog_(C._elegans)	4602	4190	5984	2597	2141	2483	80.7029	74.9873	74.5137	36.4282	36.6788	40.0143
ENSMUSG00000022833	370.956	173.841	1.076	4.9458e-09	3.699e-08	Ccdc14	chr16	+	34690616	34725194	4107	protein_coding	coiled-coil_domain_containing_14	310	286	538	231	155	155	3.20063	3.0135	3.9442	1.9077	1.56337	1.47063
ENSMUSG00000032220	3806.86	1798.29	1.0757	2.4956e-23	5.7917e-22	Myo1e	chr9	+	70207350	70400067	4944	protein_coding	myosin_IE	3406	3407	4508	1926	1603	2008	29.2123	29.8211	27.454	13.213	13.431	15.8263
ENSMUSG00000025747	1454.77	686.135	1.0755	1.4225e-14	1.7752e-13	Tyms	chr5	-	30058202	30073617	3884	protein_coding	thymidylate_synthase	1171	1243	1998	772	731	603	12.7843	13.8491	15.4888	6.74156	7.79638	6.04969
ENSMUSG00000027327	2155.49	1019.04	1.0753	7.685e-21	1.5246e-19	1700037H04Rik	chr2	-	131146324	131160081	1647	protein_coding	RIKEN_cDNA_1700037H04_gene	1766	1886	2851	1062	1033	1027	45.467	49.5539	52.12	21.8702	25.9813	24.2981
ENSMUSG00000031762	428.614	162.046	1.0752	0.077497	0.15019	Mt2	chr8	+	94172618	94173567	556	protein_coding	metallothionein_2	149	595	540	60	222	195	11.3635	46.3097	29.2429	3.66015	16.5399	13.6664
ENSMUSG00000075010	489.06	228.364	1.0744	4.6078e-07	2.6959e-06	AW112010	chr19	-	11047617	11050566	770	protein_coding	expressed_sequence_AW112010	497	428	507	197	225	273	27.3694	24.0538	19.8252	8.67756	12.1045	13.8155
ENSMUSG00000059179	6.35972	1.84448	1.0743	0.12498	0.22201	Gm8991	chr5	-	16729993	16731074	903	protein_coding	predicted_pseudogene_8991	6	3	11	4	1	1	0.281749	0.143768	0.36678	0.150243	0.045874	0.0431526
ENSMUSG00000021250	628.595	289.063	1.0739	0.00027253	0.0010157	Fos	chr12	+	85473890	85477273	2108	protein_coding	FBJ_osteosarcoma_oncogene	347	568	1049	306	379	193	6.98004	11.6602	14.9832	4.92349	7.44772	3.56765
ENSMUSG00000094683	5.81061	1.52491	1.0739	0.13058	0.22995	Ap3m1-ps	chr10	+	82585406	82587534	2128	pseudogene	adaptor-related_protein_complex_3_mu_1_subunit_pseudogene	4	7	6	3	0	2	0.0797053	0.14235	0.0848947	0.0478158	0	0.036623
ENSMUSG00000020785	136.73	60.2866	1.0738	0.010364	0.027002	Camkk1	chr11	+	73019008	73042073	3717	protein_coding	calcium/calmodulin-dependent_protein_kinase_kinase_1_alpha	136	108	163	67	95	20	1.55148	1.25736	1.32037	0.61137	1.05873	0.209668
ENSMUSG00000025810	3901.68	1843.73	1.0732	1.7154e-18	2.8771e-17	Nrp1	chr8	+	128359073	128505462	5907	protein_coding	neuropilin_1	3865	3284	4380	2033	1658	1992	27.7448	24.0584	22.3259	11.6733	11.6271	13.1407
ENSMUSG00000000248	12.1924	4.12208	1.073	0.11053	0.2012	Clec2g	chr6	+	128934381	128984707	2463	protein_coding	C-type_lectin_domain_family_2_member_g	11	7	20	0	5	7	0.189377	0.122988	0.244493	0	0.0840931	0.110746
ENSMUSG00000022014	19.4236	8.17292	1.0725	0.035164	0.077425	Epsti1	chr14	+	77904239	78002656	1869	protein_coding	epithelial_stromal_interaction_1_(breast)	13	19	27	8	8	9	0.294939	0.439921	0.434966	0.145179	0.177311	0.187641
ENSMUSG00000003355	453.81	212.007	1.0722	2.7791e-06	1.4583e-05	Fkbp11	chr15	-	98724373	98728198	731	protein_coding	FK506_binding_protein_11	406	335	641	246	254	149	23.5509	19.8316	26.4023	11.4141	14.3937	7.94262
ENSMUSG00000030484	4.63345	1.02264	1.0711	0.13673	0.23873	Lypd5	chr7	+	24349224	24353833	935	protein_coding	Ly6/Plaur_domain_containing_5	4	6	3	0	1	2	0.181404	0.277696	0.0966074	0	0.044304	0.0833515
ENSMUSG00000037960	1805.59	852.72	1.0709	7.0264e-13	7.4921e-12	1110007C09Rik	chr13	-	49202951	49216026	804	protein_coding	RIKEN_cDNA_1110007C09_gene	1715	1591	2030	908	937	763	90.4497	85.6336	76.0223	38.3047	48.2768	36.9797
ENSMUSG00000101199	10.1773	3.43971	1.0697	0.11056	0.20123	RP24-160J12.4	chr1	+	150145968	150146569	602	pseudogene	predicted_gene_9687	10	11	8	2	7	1	0.704372	0.790726	0.400124	0.112682	0.481677	0.064729
ENSMUSG00000087249	3.62597	0.692266	1.0695	0.1367	0.2387	Gm16062	chr11	+	59810080	59818491	771	antisense	predicted_gene_16062	2	4	5	0	1	1	0.109995	0.22451	0.195261	0	0.053728	0.0505406
ENSMUSG00000046312	351.087	164.637	1.0692	1.029e-06	5.7751e-06	AI464131	chr4	-	41495604	41503076	4173	protein_coding	expressed_sequence_AI464131	313	276	473	147	138	219	3.1805	2.86214	3.41282	1.19479	1.36989	2.04499
ENSMUSG00000031367	367.564	172.604	1.0689	4.9023e-08	3.2481e-07	Ap1s2	chrX	+	163909017	163933666	3199	protein_coding	adaptor-related_protein_complex_1_sigma_2_subunit	354	324	406	206	187	138	4.69232	4.38289	3.82131	2.18411	2.42149	1.68097
ENSMUSG00000049555	83.8182	37.9597	1.0684	0.0036984	0.01077	Tmie	chr9	-	110865711	110880113	2802	protein_coding	transmembrane_inner_ear	75	69	108	41	54	20	1.13499	1.06564	1.16053	0.496293	0.798326	0.278136
ENSMUSG00000045991	350.932	163.927	1.0682	1.1585e-06	6.4413e-06	Onecut2	chr18	+	64340364	64398488	13391	protein_coding	one_cut_domain_family_member_2	399	273	352	195	138	175	1.26345	0.882226	0.791463	0.493905	0.426895	0.509237
ENSMUSG00000095159	13.7036	5.40386	1.0681	0.061443	0.12376	Tubb4b-ps1	chr5	+	7179365	7180699	1335	protein_coding	tubulin_beta_4B_class_IVB_pseudogene_1	14	10	17	8	4	5	0.444678	0.324152	0.383415	0.20325	0.124118	0.145943
ENSMUSG00000040212	9214.33	4378.59	1.0678	5.0903e-24	1.2307e-22	Emp3	chr7	-	45918023	45921426	787	protein_coding	epithelial_membrane_protein_3	7640	8539	11362	4545	4315	4564	411.64	469.529	434.691	195.876	227.123	225.978
ENSMUSG00000052798	1615.84	765.537	1.0674	2.9318e-13	3.2541e-12	Nup107	chr10	-	117750624	117792705	3098	protein_coding	nucleoporin_107	1424	1229	2261	930	779	653	19.4907	17.1672	21.9746	10.1818	10.4162	8.21347
ENSMUSG00000078920	109.146	50.1494	1.0674	0.0012107	0.0039394	Ifi47	chr11	+	49076587	49096974	1766	protein_coding	interferon_gamma_inducible_protein_47	110	67	156	50	65	37	2.6412	1.64178	2.65971	0.960288	1.52468	0.816406
ENSMUSG00000024691	3834.84	1823.3	1.0669	5.3478e-22	1.1349e-20	Fam111a	chr19	+	12545740	12589768	3912	protein_coding	family_with_sequence_similarity_111_member_A	3068	3377	5148	2073	1839	1697	33.2549	37.3562	39.6224	17.9731	19.4732	16.9036
ENSMUSG00000035356	1198.98	566.457	1.0667	2.3428e-11	2.2019e-10	Nfkbiz	chr16	-	55811375	55838899	4115	protein_coding	nuclear_factor_of_kappa_light_polypeptide_gene_enhancer_in_B_cells_inhibitor_zeta	1267	1005	1237	667	514	570	13.0559	10.5688	9.05109	5.49766	5.17426	5.39759
ENSMUSG00000008090	1568.96	743.345	1.0659	9.9491e-14	1.1445e-12	Fgfrl1	chr5	+	108694229	108706950	2656	protein_coding	fibroblast_growth_factor_receptor-like_1	1588	1351	1668	826	669	797	25.3525	22.0119	18.909	10.5481	10.434	11.693
ENSMUSG00000032344	478.189	226.313	1.0651	3.6177e-13	3.9722e-12	Mb21d1	chr9	-	78430526	78443237	4049	protein_coding	Mab-21_domain_containing_1	396	453	576	280	198	224	4.14712	4.84151	4.28327	2.34548	2.02569	2.15573
ENSMUSG00000020159	18.3785	6.90364	1.0648	0.087069	0.16582	Gabrp	chr11	-	33550781	33578959	3280	protein_coding	gamma-aminobutyric_acid_(GABA)_A_receptor_pi	22	8	26	9	11	1	0.284412	0.105547	0.238671	0.093066	0.138923	0.0118801
ENSMUSG00000026355	6211.52	2948.86	1.0646	3.7318e-14	4.4738e-13	Mcm6	chr1	-	128331590	128359664	4355	protein_coding	minichromosome_maintenance_deficient_6_(MIS5_homolog_S._pombe)_(S._cerevisiae)	5819	4548	8448	3548	2991	2556	56.6577	45.1921	58.4072	27.6323	28.45	22.8701
ENSMUSG00000029428	1050.74	497.932	1.0634	1.0395e-11	1.0008e-10	Stx2	chr5	-	128984557	129008574	2939	protein_coding	syntaxin_2	840	1109	1144	562	463	510	12.1193	16.3291	11.72	6.48573	6.52584	6.76185
ENSMUSG00000025202	23.1428	9.79589	1.063	0.029031	0.065935	Scd3	chr19	+	44203288	44244016	3470	protein_coding	stearoyl-coenzyme_A_desaturase_3	18	23	28	15	6	10	0.219959	0.286832	0.242957	0.146617	0.071627	0.112296
ENSMUSG00000028437	3083.32	1469.11	1.0628	4.435e-21	8.9312e-20	Ubap1	chr4	+	41348996	41390525	3456	protein_coding	ubiquitin-associated_protein_1	2845	2701	3611	1563	1321	1637	34.9066	33.8206	31.4597	15.3394	15.8337	18.4574
ENSMUSG00000024640	9669.99	4597.05	1.0625	4.3912e-14	5.2318e-13	Psat1	chr19	-	15904678	15947337	2617	protein_coding	phosphoserine_aminotransferase_1	7901	8967	12085	5512	4893	3749	128.02	148.277	139.041	71.4377	77.4508	55.8222
ENSMUSG00000034006	1799.16	853.907	1.0621	1.7369e-12	1.7936e-11	Pqlc1	chr18	+	80253292	80292725	3187	protein_coding	PQ_loop_repeat_containing_1	1654	1791	1803	995	798	843	22.0066	24.3189	17.0339	10.5892	10.3723	10.3072
ENSMUSG00000038388	824.495	390.661	1.061	1.9408e-08	1.352e-07	Mpp6	chr6	+	50110241	50198598	2222	protein_coding	membrane_protein_palmitoylated_6_(MAGUK_p55_subfamily_member_6)	688	664	1156	431	458	305	13.1293	12.9317	15.6644	6.57893	8.53839	5.34873
ENSMUSG00000079681	13.6415	4.95381	1.0606	0.10094	0.18698	Zglp1	chr9	-	21062393	21067093	1010	protein_coding	zinc_finger_GATA-like_protein_1	5	14	24	6	8	1	0.209917	0.599842	0.715469	0.201489	0.328113	0.038581
ENSMUSG00000091881	5.78469	1.63026	1.0601	0.13309	0.23364	Gm17146	chr3	+	88722090	88722670	372	antisense	predicted_gene_17146	6	7	3	2	2	1	0.683923	0.814301	0.242817	0.182351	0.222711	0.10475
ENSMUSG00000030722	310.846	147.568	1.0599	7.087e-10	5.7731e-09	Nfatc2ip	chr7	-	126382854	126396737	3388	protein_coding	nuclear_factor_of_activated_T_cells_cytoplasmic_calcineurin_dependent_2_interacting_protein	248	265	431	186	131	141	3.1039	3.3848	3.83032	1.86205	1.60171	1.6217
ENSMUSG00000032601	2339.49	1117.1	1.0599	1.0665e-21	2.2146e-20	Prkar2a	chr9	+	108692143	108749512	4041	protein_coding	protein_kinase_cAMP_dependent_regulatory_type_II_alpha	2064	2178	2690	1204	1075	1154	21.6581	23.3238	20.0431	10.1055	11.0198	11.1279
ENSMUSG00000072387	3.33716	0.36189	1.0599	0.1294	0.22843	Gm10356	chr3	-	47050382	47051641	1260	pseudogene	predicted_gene_10356	3	5	1	0	1	0	0.10096	0.171723	0.0238963	0	0.0328764	0
ENSMUSG00000038291	1090.05	520.045	1.0594	1.2586e-14	1.5763e-13	Snx25	chr8	-	46033261	46152159	3445	protein_coding	sorting_nexin_25	880	1012	1376	515	504	573	10.8316	12.7122	12.0262	5.07038	6.06033	6.48128
ENSMUSG00000034327	1803.95	863.11	1.0586	7.888e-24	1.8939e-22	Kctd9	chr14	+	67715937	67742310	3157	protein_coding	potassium_channel_tetramerisation_domain_containing_9	1431	1628	2382	985	804	873	19.2205	22.3157	22.7179	10.5824	10.5496	10.7754
ENSMUSG00000024277	2007.09	961.045	1.058	1.6389e-30	5.656e-29	Mapre2	chr18	+	23752333	23893861	4026	protein_coding	microtubule-associated_protein_RP/EB_family_member_2	1676	1776	2580	1127	863	981	17.6522	19.0897	19.2951	9.4945	8.87957	9.4949
ENSMUSG00000039304	9.41208	2.70604	1.057	0.13619	0.23795	Tnfsf10	chr3	+	27317028	27342427	4993	protein_coding	tumor_necrosis_factor_(ligand)_superfamily_member_10	4	4	24	0	2	6	0.0339701	0.034668	0.144727	0	0.0165929	0.0468258
ENSMUSG00000015247	1437.18	686.431	1.0569	1.6365e-14	2.032e-13	Nipsnap3b	chr4	+	53011880	53022060	1552	protein_coding	nipsnap_homolog_3B_(C._elegans)	1322	1224	1740	669	644	789	36.1192	34.1287	33.7566	14.6203	17.1889	19.8098
ENSMUSG00000038459	3154.82	1513.17	1.0559	1.759e-29	5.6545e-28	Abhd17c	chr7	-	84109356	84151893	2238	protein_coding	abhydrolase_domain_containing_17C	2681	2823	3942	1633	1419	1602	50.7967	54.5859	53.0344	24.7485	26.265	27.8931
ENSMUSG00000069008	9.36412	3.29204	1.0555	0.11214	0.20346	Gm5537	chr3	-	58102609	58104269	1661	pseudogene	predicted_gene_5537	5	7	18	4	5	1	0.127644	0.182372	0.32629	0.0816794	0.124697	0.0234599
ENSMUSG00000097833	12.0317	4.60273	1.0555	0.085991	0.16407	Gm5976	chr1	-	52503234	52504229	996	pseudogene	predicted_gene_5976	6	15	15	5	6	3	0.255441	0.651721	0.453454	0.170268	0.249544	0.11737
ENSMUSG00000043091	6019.9	2875.4	1.0554	2.1982e-13	2.4571e-12	Tuba1c	chr15	+	99029891	99038105	1977	protein_coding	tubulin_alpha_1C	5722	4584	7811	3388	3045	2414	122.727	100.339	118.96	58.1245	63.8022	47.5801
ENSMUSG00000074274	14.1349	5.6677	1.0551	0.073294	0.1432	D930028M14Rik	chr7	+	25152457	25156627	1003	lincRNA	RIKEN_cDNA_D930028M14_gene	14	7	23	4	7	6	0.591869	0.302014	0.690443	0.135264	0.289102	0.233102
ENSMUSG00000024533	1758.23	840.216	1.0549	3.4982e-13	3.8483e-12	Spire1	chr18	-	67488209	67552777	5033	protein_coding	spire_homolog_1_(Drosophila)	1391	1764	2069	845	854	871	11.7192	15.1671	12.3775	5.69445	7.02887	6.74352
ENSMUSG00000030659	607.271	288.66	1.0546	3.5746e-08	2.4079e-07	Nucb2	chr7	+	116504369	116540554	1913	protein_coding	nucleobindin_2	393	635	804	318	267	304	8.71117	14.3644	12.6544	5.63812	5.78164	6.19232
ENSMUSG00000052557	885.581	424.641	1.0536	5.3327e-16	7.4057e-15	Gan	chr8	+	117158135	117205834	3298	protein_coding	giant_axonal_neuropathy	727	808	1121	447	436	418	9.34722	10.6021	10.2342	4.59705	5.47634	4.93879
ENSMUSG00000001588	121.124	42.0865	1.053	0.11322	0.20505	Acap1	chr11	-	69881567	69895539	2973	protein_coding	ArfGAP_with_coiled-coil_ankyrin_repeat_and_PH_domains_1	43	145	185	10	28	88	0.613299	2.11059	1.8736	0.114085	0.390138	1.15341
ENSMUSG00000039997	113.378	52.6734	1.0522	0.00095833	0.0031918	Ifi203	chr1	-	173920407	173942672	3754	protein_coding	interferon_activated_gene_203	127	59	159	58	51	53	1.43453	0.680123	1.27527	0.52403	0.56277	0.550144
ENSMUSG00000067389	55.7858	24.6653	1.0522	0.018508	0.044678	Gm17080	chr17	+	45586120	45588377	811	antisense	predicted_gene_17080	23	50	105	38	16	24	1.20256	2.66796	3.89825	1.58922	0.817248	1.15315
ENSMUSG00000030541	7462.07	3592.54	1.0513	1.8804e-38	9.9217e-37	Idh2	chr7	-	80094846	80115392	1790	protein_coding	isocitrate_dehydrogenase_2_(NADP+)_mitochondrial	6188	6580	9688	4257	3307	3540	146.587	159.075	162.96	80.6627	76.5307	77.0629
ENSMUSG00000033219	2.94867	0	1.0503	0.10536	0.19381	Gm9758	chr5	-	14910122	14914899	1167	protein_coding	predicted_gene_9758	6	1	1	0	0	0	0.218011	0.0370817	0.0258006	0	0	0
ENSMUSG00000060671	5563.83	2677.02	1.0491	1.4398e-21	2.9684e-20	Atp8b2	chr3	-	89939481	89963508	5705	protein_coding	ATPase_class_I_type_8B_member_2	5114	4950	6434	2888	2379	2979	38.0105	37.5474	33.9568	17.1697	17.274	20.3474
ENSMUSG00000009418	1075.19	512.614	1.0489	1.721e-08	1.208e-07	Nav1	chr1	-	135434580	135607295	13117	protein_coding	neuron_navigator_1	1164	827	1177	695	468	433	3.76285	2.72836	2.70174	1.7971	1.47797	1.28632
ENSMUSG00000050900	5.12942	0.937995	1.0486	0.14397	0.24878	Gm7327	chrX	+	61785381	61786032	652	pseudogene	predicted_gene_7327	11	1	2	2	1	0	0.715392	0.0663716	0.0923599	0.104041	0.0635341	0
ENSMUSG00000041135	794.89	380.523	1.0485	6.0872e-10	5.0079e-09	Ripk2	chr4	-	16122733	16163647	2804	protein_coding	receptor_(TNFRSF)-interacting_serine-threonine_kinase_2	745	704	903	350	363	449	11.2662	10.8649	9.6964	4.23362	5.3627	6.2397
ENSMUSG00000052698	1156.13	548.712	1.0476	2.1691e-06	1.1596e-05	Tln2	chr9	-	67217087	67559703	12132	protein_coding	talin_2	1300	928	1139	790	504	420	4.5437	3.31013	2.82678	2.2086	1.72089	1.349
ENSMUSG00000026447	2786.17	1344.27	1.0471	1.3639e-31	4.9845e-30	Pik3c2b	chr1	+	133045667	133108687	7928	protein_coding	phosphoinositide-3-kinase_class_2_beta_polypeptide	2466	2449	3403	1572	1282	1294	13.1895	13.3677	12.9241	6.72529	6.69852	6.36013
ENSMUSG00000029861	56.2257	25.2966	1.047	0.010677	0.027671	Fam131b	chr6	-	42315312	42324643	4104	protein_coding	family_with_sequence_similarity_131_member_B	46	66	50	19	21	37	0.47528	0.695932	0.366829	0.157025	0.211966	0.351309
ENSMUSG00000032193	6242.11	2999.87	1.047	6.6538e-14	7.7833e-13	Ldlr	chr9	+	21723576	21749916	4531	protein_coding	low_density_lipoprotein_receptor	5752	5272	7607	3737	3102	2424	53.8299	50.3514	50.5499	27.9738	28.3598	20.8465
ENSMUSG00000026278	6128.26	2927.26	1.0469	3.4305e-08	2.3171e-07	Bok	chr1	+	93685660	93695764	1468	protein_coding	BCL2-related_ovarian_killer	6935	4942	5940	2927	2635	3422	200.318	145.682	121.832	67.6268	74.3548	90.8341
ENSMUSG00000000142	455.039	215.421	1.0468	1.4293e-05	6.6305e-05	Axin2	chr11	+	108920349	108950783	4260	protein_coding	axin2	515	369	438	246	247	167	5.12621	3.74841	3.09575	1.95861	2.40183	1.52757
ENSMUSG00000020638	108.875	50.7246	1.0459	0.0014611	0.0046726	Cmpk2	chr12	+	26469204	26479835	3198	protein_coding	cytidine_monophosphate_(UMP-CMP)_kinase_2_mitochondrial	100	90	136	55	69	30	1.32593	1.21785	1.28045	0.583319	0.893769	0.365543
ENSMUSG00000007655	7871.25	3785.95	1.0454	1.7302e-13	1.9567e-12	Cav1	chr6	+	17306335	17341452	2746	protein_coding	caveolin_1_caveolae_protein	7972	6934	8133	3999	3594	4036	123.102	109.273	89.1766	49.3939	54.2166	57.2724
ENSMUSG00000034320	1714.47	821.566	1.0451	8.8544e-09	6.4365e-08	Slc26a2	chr18	-	61192919	61211612	7814	protein_coding	solute_carrier_family_26_(sulfate_transporter)_member_2	1268	1621	2290	894	957	659	6.88089	8.97717	8.82395	3.88049	5.07333	3.2863
ENSMUSG00000045817	10983.4	5308.21	1.0448	1.2518e-29	4.0617e-28	Zfp36l2	chr17	-	84183931	84187947	3530	protein_coding	zinc_finger_protein_36_C3H_type-like_2	8851	9628	14716	6272	5018	5102	106.32	118.03	125.521	60.2634	58.8858	56.3198
ENSMUSG00000019866	2376.58	1146.04	1.0447	3.6515e-18	6.0196e-17	Aim1	chr10	-	43950307	44004846	7416	protein_coding	absent_in_melanoma_1	2180	1904	3061	1444	1089	1017	12.4648	11.1103	12.4278	6.60419	6.08293	5.34375
ENSMUSG00000032397	1161.85	559.401	1.0443	6.9437e-15	8.8695e-14	Tipin	chr9	+	64281607	64304792	1211	protein_coding	timeless_interacting_protein	1131	965	1352	678	546	504	39.602	34.4836	33.615	18.9892	18.6768	16.2174
ENSMUSG00000038807	930.319	444.372	1.0438	2.892e-07	1.7371e-06	Rap1gap2	chr11	-	74383356	74590186	6566	protein_coding	RAP1_GTPase_activating_protein_2	871	912	930	505	511	345	5.62492	6.01068	4.26465	2.60863	3.22385	2.04745
ENSMUSG00000033063	5.426	1.63026	1.042	0.13756	0.23996	Cntnap3	chr13	-	64737591	64903888	4868	protein_coding	contactin_associated_protein-like_3	4	6	6	2	2	1	0.0348424	0.0533373	0.0371109	0.0139348	0.017019	0.00800469
ENSMUSG00000023087	623.464	299.423	1.0416	1.9741e-08	1.374e-07	Ccrn4l	chr3	+	51224447	51251644	9797	protein_coding	CCR4_carbon_catabolite_repression_4-like_(S._cerevisiae)	417	647	813	315	290	314	1.80485	2.85786	2.49861	1.09053	1.2262	1.24891
ENSMUSG00000024512	2.44882	0	1.0413	0.10874	NA	Dynap	chr18	-	70240429	70244584	1227	protein_coding	dynactin_associated_protein	2	3	2	0	0	0	0.0691169	0.105805	0.0490779	0	0	0
ENSMUSG00000025608	12735.9	6134.22	1.041	4.3365e-11	3.9745e-10	Podxl	chr6	-	31519488	31563981	5379	protein_coding	podocalyxin-like	10651	13013	13810	8106	5869	5071	83.9629	104.69	77.3024	51.1125	45.1978	36.7356
ENSMUSG00000086879	2.44752	0	1.041	0.1088	NA	Gm14012	chr2	-	128237693	128239643	677	lincRNA	predicted_gene_14012	3	2	2	0	0	0	0.187902	0.127841	0.0889492	0	0	0
ENSMUSG00000101209	6.24447	1.96064	1.0406	0.13605	0.23781	RP23-128A11.4	chr9	+	96905507	96905885	379	pseudogene	predicted_gene_8524	2	6	12	2	2	2	0.223764	0.685081	0.953329	0.178983	0.218598	0.20563
ENSMUSG00000028447	4826.6	2336.19	1.0403	7.5029e-20	1.3826e-18	Dctn3	chr4	-	41714798	41723170	973	protein_coding	dynactin_3	4448	4028	5952	2449	2076	2662	193.843	179.146	184.184	85.3686	88.3831	106.608
ENSMUSG00000028248	5914.71	2817.27	1.0402	1.1093e-05	5.2511e-05	Pnisr	chr4	+	21847583	21876475	4545	protein_coding	PNN_interacting_serine/arginine-rich	3390	6250	8371	3651	1805	3367	31.6275	59.5081	55.4555	27.2458	16.4512	28.8672
ENSMUSG00000084984	22.9317	9.74275	1.0402	0.043442	0.092427	Far1os	chr7	-	113530489	113564987	895	antisense	fatty_acyl_CoA_reductase_1_opposite_strand	13	24	33	17	7	7	0.615913	1.16043	1.11018	0.644241	0.323989	0.304769
ENSMUSG00000099879	4.17638	0.660752	1.0398	0.14351	0.24815	RP23-99I11.2	chr9	-	106309944	106335833	3657	antisense	predicted_gene_29123	3	1	10	0	0	2	0.0347852	0.0118333	0.0823334	0	0	0.0213108
ENSMUSG00000028247	1296.71	627.336	1.0391	2.0998e-14	2.5814e-13	Coq3	chr4	+	21879673	21912162	2651	protein_coding	coenzyme_Q3_homolog_methyltransferase_(yeast)	1075	1107	1737	653	540	738	17.1948	18.0704	19.7284	8.3546	8.43798	10.8478
ENSMUSG00000050335	2611.47	1245.37	1.0385	1.3358e-05	6.2269e-05	Lgals3	chr14	+	47367751	47386160	1419	protein_coding	lectin_galactose_binding_soluble_3	2084	2835	2734	889	1399	1462	62.2751	86.4571	58.0119	21.2491	40.8404	40.1476
ENSMUSG00000039887	573.348	277.179	1.0381	1.3675e-15	1.8401e-14	Alg14	chr3	+	121291817	121362011	910	protein_coding	asparagine-linked_glycosylation_14	507	495	714	332	236	291	23.6247	23.5393	23.6242	12.3742	10.743	12.4608
ENSMUSG00000097209	5.28354	1.08567	1.0371	0.14908	0.25582	AU022754	chr15	+	85581142	85593708	2976	lincRNA	expressed_sequence_AU022754	3	8	4	0	3	0	0.0427452	0.116329	0.0404695	0	0.0417583	0
ENSMUSG00000025358	1496.66	726.414	1.0366	2.4565e-17	3.7973e-16	Cdk2	chr10	-	128697939	128705051	2432	protein_coding	cyclin-dependent_kinase_2	1182	1308	2046	844	722	672	20.6088	23.2742	25.3305	11.7707	12.2978	10.7672
ENSMUSG00000006642	4894.65	2371.14	1.0354	9.0854e-13	9.5932e-12	Tcf23	chr5	+	30968677	30977018	4101	protein_coding	transcription_factor_23	3385	4607	6909	2556	2312	2416	35	48.6137	50.7255	21.1394	23.3535	22.9563
ENSMUSG00000083337	6.84012	2.2802	1.0345	0.12889	0.22763	Gm11539	chr11	+	96248633	96249189	557	pseudogene	predicted_gene_11539	7	6	7	3	3	1	0.532895	0.46615	0.378394	0.182679	0.223111	0.0699584
ENSMUSG00000057069	636.02	306.638	1.0338	4.9218e-08	3.2585e-07	Ero1lb	chr13	+	12565883	12609526	4237	protein_coding	ERO1-like_beta_(S._cerevisiae)	432	675	798	340	259	348	4.32339	6.89406	5.67081	2.72171	2.53219	3.20049
ENSMUSG00000038607	4.37186	0.980319	1.0332	0.15127	0.25878	Gng10	chr4	+	59035088	59041903	1192	protein_coding	guanine_nucleotide_binding_protein_(G_protein)_gamma_10	2	8	2	1	1	1	0.0711463	0.290432	0.050519	0.0284542	0.0347519	0.0326903
ENSMUSG00000023046	8584.01	4165.09	1.0324	2.154e-12	2.1994e-11	Igfbp6	chr15	+	102144362	102149511	1112	protein_coding	insulin-like_growth_factor_binding_protein_6	7522	6857	11596	5276	4288	3310	286.832	266.845	313.982	160.924	159.737	115.989
ENSMUSG00000028613	1354.88	658.977	1.0324	4.5252e-15	5.8404e-14	Lrp8	chr4	+	107802261	107876840	6627	protein_coding	low_density_lipoprotein_receptor-related_protein_8_apolipoprotein_e_receptor	1131	1210	1726	723	705	592	7.23676	7.9013	7.84196	3.70036	4.40684	3.48097
ENSMUSG00000026509	7585.81	3699.44	1.032	7.6775e-30	2.5241e-28	Capn2	chr1	-	182467256	182517495	3200	protein_coding	calpain_2	6683	6655	9329	3935	3520	3911	88.5565	89.997	87.7781	41.7078	45.5667	47.6248
ENSMUSG00000058729	772.695	376.339	1.0315	2.3993e-17	3.7154e-16	Lin9	chr1	+	180641150	180690518	2991	protein_coding	lin-9_homolog_(C._elegans)	671	628	1037	447	350	366	9.51272	9.08601	10.4391	5.06889	4.84737	4.76826
ENSMUSG00000045062	14.1154	5.36975	1.0314	0.10488	0.19314	Pcdhb7	chr18	+	37341702	37345207	3506	protein_coding	protocadherin_beta_7	11	12	20	1	4	11	0.133039	0.148115	0.171759	0.00967409	0.047261	0.122258
ENSMUSG00000026883	4008.69	1952.15	1.031	3.9738e-18	6.5324e-17	Dab2ip	chr2	+	35558266	35730994	6649	protein_coding	disabled_2_interacting_protein	3931	3221	4781	2225	1949	1834	25.0695	20.9635	21.6503	11.35	12.1426	10.7483
ENSMUSG00000049848	2.56795	0	1.0306	0.11117	0.20208	Ceacam19	chr7	-	19875742	19887965	3361	protein_coding	carcinoembryonic_antigen-related_cell_adhesion_molecule_19	3	3	1	0	0	0	0.0378488	0.0386263	0.00895844	0	0	0
ENSMUSG00000066141	2.56795	0	1.0306	0.11117	0.20208	Gm11232	chr4	-	71755643	71757965	1680	protein_coding	predicted_gene_11232	3	3	1	0	0	0	0.07572	0.0772755	0.0179222	0	0	0
ENSMUSG00000082087	3.98466	0.660752	1.029	0.14908	0.25582	Gm12138	chr11	-	40672906	40673856	951	pseudogene	predicted_gene_12138	4	5	2	0	0	2	0.178352	0.22752	0.0633214	0	0	0.0819492
ENSMUSG00000004897	13553.3	6628.97	1.0287	1.2027e-37	6.0869e-36	Hdgf	chr3	+	87906321	87916132	2245	protein_coding	hepatoma-derived_growth_factor	12022	11422	17231	7642	6394	6398	227.07	220.169	231.097	115.455	117.981	111.051
ENSMUSG00000028689	392.936	189.989	1.0281	1.1783e-08	8.4368e-08	Ccdc163	chr4	+	116708509	116751206	1524	protein_coding	coiled-coil_domain_containing_163	310	372	496	255	144	195	8.62533	10.563	9.79936	5.67515	3.9141	4.98591
ENSMUSG00000055561	2.47344	0	1.0277	0.11194	0.20322	Spink5	chr18	+	43963235	44022501	4785	protein_coding	serine_peptidase_inhibitor_Kazal_type_5	1	2	5	0	0	0	0.0088617	0.0180875	0.0314622	0	0	0
ENSMUSG00000016194	2.47215	0	1.0275	0.11201	NA	Hsd11b1	chr1	-	193221630	193264054	1583	protein_coding	hydroxysteroid_11-beta_dehydrogenase_1	2	1	5	0	0	0	0.0535732	0.0273369	0.0951021	0	0	0
ENSMUSG00000031549	2.47215	0	1.0275	0.11201	NA	Ido2	chr8	-	24531894	24576333	3203	protein_coding	indoleamine_23-dioxygenase_2	2	1	5	0	0	0	0.0264772	0.0135106	0.0470017	0	0	0
ENSMUSG00000054626	5.3315	1.37372	1.0275	0.15285	0.2611	Xlr	chrX	-	53777118	53797706	1860	protein_coding	X-linked_lymphocyte-regulated	2	5	10	1	3	0	0.0455949	0.116329	0.161878	0.0182351	0.0668133	0
ENSMUSG00000034686	19.3239	8.40784	1.0267	0.046538	0.097981	Prr7	chr13	+	55464267	55473155	1360	protein_coding	proline_rich_7_(synaptic)	15	14	31	11	9	6	0.467683	0.445471	0.686315	0.274332	0.274131	0.171913
ENSMUSG00000039208	337.067	163.554	1.0264	1.8746e-07	1.1527e-06	Metrnl	chr11	+	121701544	121716306	1401	protein_coding	meteorin_glial_cell_differentiation_regulator-like	294	310	398	144	173	180	8.89832	9.57533	8.55354	3.48615	5.1152	5.00645
ENSMUSG00000081740	2.83213	0.288052	1.026	0.14053	0.2441	Gm14279	chr2	-	157521697	157522028	332	pseudogene	predicted_gene_14279	3	3	2	1	0	0	0.383162	0.391033	0.181381	0.102161	0	0
ENSMUSG00000056708	3943.5	1928.58	1.0259	5.5758e-20	1.043e-18	Ier5	chr1	-	155096361	155099636	3276	protein_coding	immediate_early_response_5	3810	3078	4918	2135	1877	1920	49.3151	40.6588	45.2007	22.1043	23.7342	22.8377
ENSMUSG00000038205	356.922	171.519	1.0245	5.6775e-05	0.00023855	Prkab2	chr3	+	97658193	97673812	5006	protein_coding	protein_kinase_AMP-activated_beta_2_non-catalytic_subunit	214	418	432	161	176	186	1.81268	3.61339	2.59833	1.09083	1.45639	1.44783
ENSMUSG00000089988	4.25014	0.937995	1.0243	0.15484	0.26359	Gm16238	chr3	-	127691935	127692522	588	pseudogene	predicted_gene_16238	3	6	3	2	1	0	0.216343	0.441574	0.153619	0.115365	0.0704494	0
ENSMUSG00000061356	6.50865	1.85528	1.0225	0.15067	0.25794	Nuggc	chr14	+	65598546	65648531	2745	protein_coding	nuclear_GTPase_germinal_center_associated	2	6	13	3	0	3	0.0308949	0.0945886	0.142594	0.0370682	0	0.0425867
ENSMUSG00000022598	7.96932	2.64209	1.0224	0.13572	0.23735	Psca	chr15	+	74714839	74717069	860	protein_coding	prostate_stem_cell_antigen	8	10	4	3	4	1	0.394449	0.503189	0.140043	0.118316	0.192671	0.0453103
ENSMUSG00000019230	27.6054	12.5226	1.0216	0.021507	0.050871	Lhx9	chr1	-	138825186	138848576	4937	protein_coding	LIM_homeobox_protein_9	22	21	42	16	10	13	0.188955	0.184071	0.256146	0.109921	0.0839057	0.102607
ENSMUSG00000060860	3677.28	1803.49	1.0216	4.5149e-18	7.4008e-17	Ube2s	chr7	-	4808155	4812351	858	protein_coding	ubiquitin-conjugating_enzyme_E2S	3115	3062	4942	2051	1873	1619	153.946	154.436	173.427	81.0775	90.4285	73.5283
ENSMUSG00000000958	694.102	338.692	1.021	1.419e-09	1.1181e-08	Slc7a7	chr14	-	54369444	54409472	2142	protein_coding	solute_carrier_family_7_(cationic_amino_acid_transporter_y+_system)_member_7	535	711	816	341	313	385	10.5909	14.3642	11.4702	5.39954	6.05312	7.00384
ENSMUSG00000040734	893.929	436.649	1.0203	1.676e-10	1.4568e-09	Ppp1r13l	chr7	+	19359749	19378533	3130	protein_coding	protein_phosphatase_1_regulatory_(inhibitor)_subunit_13_like	934	723	976	477	438	426	12.6532	9.99595	9.38872	5.16888	5.79675	5.30347
ENSMUSG00000092354	9.70465	3.51706	1.0189	0.12129	0.21693	Gm20548	chr5	+	101837416	101846410	791	processed_transcript	predicted_gene_20548	3	14	12	5	3	3	0.160821	0.765917	0.456778	0.214396	0.157108	0.147788
ENSMUSG00000094497	2.32839	0	1.0188	0.11476	NA	Gm8210	chr1	+	43189156	43189638	483	pseudogene	predicted_pseudogene_8210	2	2	3	0	0	0	0.175583	0.17919	0.187014	0	0	0
ENSMUSG00000016624	17.7208	7.18271	1.0185	0.09197	0.17346	Phf21b	chr15	-	84785381	84856049	3639	protein_coding	PHD_finger_protein_21B	8	12	38	5	4	13	0.0932195	0.142702	0.314414	0.0466026	0.0455337	0.139206
ENSMUSG00000028614	1613.41	790.107	1.0185	1.2648e-10	1.1145e-09	Ndc1	chr4	+	107367784	107416346	4584	protein_coding	NDC1_transmembrane_nucleoporin	1416	1265	2211	909	870	646	13.0984	11.942	14.5226	6.72576	7.86193	5.4914
ENSMUSG00000027224	4.22033	0.330376	1.0184	0.13496	0.23639	Duoxa1	chr2	-	122302191	122313730	2467	protein_coding	dual_oxidase_maturation_factor_1	8	3	0	0	0	1	0.137505	0.0526238	0	0	0	0.0157952
ENSMUSG00000027513	11.6691	3.9636	1.0173	0.1346	0.23584	Pck1	chr2	+	173153048	173159273	2728	protein_coding	phosphoenolpyruvate_carboxykinase_1_cytosolic	10	19	2	3	4	5	0.155437	0.301397	0.0220743	0.0372992	0.0607394	0.0714201
ENSMUSG00000020121	1008.06	494.562	1.0171	1.828e-11	1.7321e-10	Srgap1	chr10	-	121780991	122047315	7787	protein_coding	SLIT-ROBO_Rho_GTPase_activating_protein_1	859	874	1297	567	541	410	4.67759	4.85704	5.015	2.46965	2.87794	2.05168
ENSMUSG00000025375	4.68141	1.34221	1.0168	0.1544	0.26297	Aatk	chr11	-	120007313	120047167	6455	protein_coding	apoptosis-associated_tyrosine_kinase	3	3	9	1	2	1	0.0197072	0.020112	0.0419805	0.00525443	0.0128348	0.00603669
ENSMUSG00000037062	4992.74	2460.91	1.0166	9.0522e-28	2.6724e-26	Sh3glb1	chr3	-	144688844	144720323	3949	protein_coding	SH3-domain_GRB2-like_B1_(endophilin)	4535	4262	6114	2661	2408	2491	48.6955	46.7042	46.6164	22.8549	25.2595	24.58
ENSMUSG00000086560	6.07609	1.91831	1.0165	0.145	0.25018	Gm13372	chr2	-	28025417	28030437	688	processed_transcript	predicted_gene_13372	3	8	7	3	2	1	0.184898	0.503189	0.306345	0.147896	0.120419	0.0566378
ENSMUSG00000041313	6074.48	2982.68	1.0158	1.2451e-12	1.3013e-11	Slc7a1	chr5	-	148327410	148399904	7179	protein_coding	solute_carrier_family_7_(cationic_amino_acid_transporter_y+_system)_member_1	6232	4853	6886	3516	3046	2626	36.8097	29.2534	28.8804	16.6114	17.576	14.2536
ENSMUSG00000017697	125.196	59.8775	1.015	0.00048559	0.0017231	Ada	chr2	-	163726584	163750239	1688	protein_coding	adenosine_deaminase	139	97	131	77	64	44	3.49173	2.48673	2.33668	1.54718	1.57059	1.01572
ENSMUSG00000037224	9.96365	3.581	1.0143	0.12745	0.22561	Zfyve28	chr5	-	34194874	34288449	4002	protein_coding	zinc_finger_FYVE_domain_containing_28	7	10	13	2	1	8	0.0741685	0.108132	0.0978064	0.0169502	0.0103509	0.0778947
ENSMUSG00000044433	107.554	50.9808	1.0141	0.00264	0.0079563	Camsap3	chr8	+	3587450	3609074	4295	protein_coding	calmodulin_regulated_spectrin-associated_protein_family_member_3	61	122	141	69	54	35	0.602234	1.22921	0.988455	0.544889	0.520817	0.317541
ENSMUSG00000015749	6228.35	3077.65	1.0129	4.8445e-26	1.3099e-24	Anp32e	chr3	+	95929246	95947390	3274	protein_coding	acidic_(leucine-rich)_nuclear_phosphoprotein_32_family_member_E	5415	4969	8485	3483	2818	3192	70.1324	65.6781	78.0322	36.0825	35.6547	37.9909
ENSMUSG00000037818	202.582	96.2411	1.0126	0.0026716	0.0080343	3110057O12Rik	chr3	+	40846970	40938138	4455	protein_coding	RIKEN_cDNA_3110057O12_gene	84	239	297	104	80	113	0.799522	2.32156	2.00729	0.791786	0.74387	0.988384
ENSMUSG00000032754	1050.36	518.608	1.0117	5.1636e-19	8.9188e-18	Slc8b1	chr5	+	120511168	120534024	2898	protein_coding	solute_carrier_family_8_(sodium/lithium/calcium_exchanger)_member_B1	865	978	1297	582	475	542	12.6566	14.604	13.4754	6.81156	6.78969	7.28779
ENSMUSG00000036745	2004.86	984.663	1.0114	1.3653e-09	1.0782e-08	Ttll7	chr3	+	146852367	146984009	6075	protein_coding	tubulin_tyrosine_ligase-like_family_member_7	1511	2094	2348	1259	972	818	10.5467	14.9163	11.6373	7.02913	6.62788	5.24689
ENSMUSG00000045205	3871.16	1910.82	1.0109	4.2603e-16	5.9545e-15	Dpy19l4	chr4	-	11261315	11322137	6754	protein_coding	dpy-19-like_4_(C._elegans)	3459	3430	4641	1969	1667	2241	21.7164	21.9767	20.6896	9.88796	10.2242	12.9293
ENSMUSG00000042747	2578.46	1274.21	1.0107	8.0607e-19	1.3718e-17	Krtcap2	chr3	+	89245966	89249906	1172	protein_coding	keratinocyte_associated_protein_2	2219	2423	3013	1358	1277	1274	80.2839	89.4655	77.4056	39.3002	45.1355	42.3581
ENSMUSG00000024833	1223.39	603.859	1.0105	1.7996e-14	2.2218e-13	Pola2	chr19	-	5940543	5964206	2424	protein_coding	polymerase_(DNA_directed)_alpha_2	1004	1062	1628	745	600	521	17.563	18.9593	20.2219	10.4243	10.2535	8.3753
ENSMUSG00000032702	9922.93	4897.4	1.0095	6.4275e-14	7.5286e-13	Kank1	chr19	+	25236975	25434496	5637	protein_coding	KN_motif_and_ankyrin_repeat_domains_1	9811	9020	10194	5557	4378	5183	73.8013	69.245	54.4499	33.436	32.1723	35.8285
ENSMUSG00000038323	464.845	229.075	1.0094	9.599e-09	6.9487e-08	1700066M21Rik	chr1	+	57377620	57385423	3008	protein_coding	RIKEN_cDNA_1700066M21_gene	339	392	697	259	226	220	4.77882	5.63947	6.97679	2.92041	3.11233	2.84997
ENSMUSG00000091507	8.66737	3.03901	1.0077	0.13166	0.23159	Gm17194	chr12	+	79168486	79168833	348	pseudogene	predicted_gene_17194	6	9	11	7	1	2	0.73109	1.11916	0.951731	0.682246	0.119035	0.223947
ENSMUSG00000037012	8945.81	4433.88	1.0054	3.5018e-16	4.9182e-15	Hk1	chr10	-	62268855	62379908	4278	protein_coding	hexokinase_1	6679	8416	11919	4713	4083	4839	66.2018	85.1324	83.888	37.3662	39.5361	44.0768
ENSMUSG00000073705	162.666	79.6631	1.0045	3.9525e-05	0.00017059	Apitd1	chr4	-	149127121	149137629	1110	protein_coding	apoptosis-inducing_TAF9-like_domain_1	142	120	235	95	87	63	5.42456	4.6783	6.37449	2.90284	3.24677	2.21163
ENSMUSG00000025432	51.9433	24.4612	1.0044	0.010317	0.026896	Avil	chr10	+	127000709	127020994	3033	protein_coding	advillin	47	47	60	25	34	15	0.657089	0.670587	0.595634	0.279569	0.464367	0.192714
ENSMUSG00000047822	11.0112	3.54857	1.0042	0.14876	0.25537	Gm6484	chr9	+	21835510	21837346	864	protein_coding	predicted_gene_6484	17	11	1	5	4	2	0.834323	0.550946	0.0348487	0.196281	0.191779	0.090201
ENSMUSG00000071014	1501.5	745.168	1.0039	6.0479e-16	8.3787e-15	Ndufb6	chr4	-	40270591	40279421	659	protein_coding	NADH_dehydrogenase_(ubiquinone)_1_beta_subcomplex_6	1291	1293	1928	774	657	861	83.0691	84.9069	88.0892	39.8362	41.2985	50.9111
ENSMUSG00000082186	5.5218	1.37372	1.0037	0.16309	0.27479	Gm12403	chr4	+	41168646	41169604	959	pseudogene	predicted_gene_12403	5	8	2	1	3	0	0.22108	0.360995	0.0627931	0.0353674	0.129586	0
ENSMUSG00000028600	36.476	16.8032	1.0031	0.024362	0.056704	Podn	chr4	-	108014791	108096445	3636	protein_coding	podocan	21	43	45	13	16	22	0.244903	0.51177	0.37264	0.121267	0.182285	0.235773
ENSMUSG00000030255	2640.89	1308.38	1.0031	4.5583e-13	4.9455e-12	Sspn	chr6	+	145931641	145965223	4512	protein_coding	sarcospan	2480	2534	2709	1455	1223	1352	23.3067	24.3034	18.0776	10.9374	11.2282	11.6762
ENSMUSG00000021811	1671.85	831.852	1.0023	7.9204e-23	1.7741e-21	Dnajc9	chr14	-	20384638	20388910	1631	protein_coding	DnaJ_(Hsp40)_homolog_subfamily_C_member_9	1500	1382	2140	979	800	788	38.9974	36.6677	39.5058	20.3587	20.3185	18.8264
ENSMUSG00000037139	195.936	96.2901	1.0023	1.1022e-05	5.2225e-05	Myom3	chr4	+	135759715	135815564	5575	protein_coding	myomesin_family_member_3	197	151	236	88	102	103	1.49837	1.17209	1.27458	0.535377	0.757897	0.719925
ENSMUSG00000026715	7.43578	2.2595	1.0018	0.15536	0.26429	Serpinc1	chr1	+	160978606	161003010	2157	protein_coding	serine_(or_cysteine)_peptidase_inhibitor_clade_C_(antithrombin)_member_1	12	6	2	2	1	4	0.235901	0.120374	0.0279178	0.0314486	0.0192046	0.0722612
ENSMUSG00000071847	1747.43	864.121	1.0012	7.7441e-09	5.6578e-08	Apcdd1	chr18	+	62922327	62953195	2799	protein_coding	adenomatosis_polyposis_coli_down-regulated_1	1569	1643	1946	955	995	693	23.7694	25.4018	20.9335	11.5724	14.7257	9.64774
ENSMUSG00000064168	28.0547	12.8953	0.99986	0.023773	0.055481	Hist1h2bh	chr13	-	23542970	23543357	388	protein_coding	histone_cluster_1_H2bh	29	20	35	15	10	15	3.16931	2.23063	2.71605	1.31124	1.06764	1.50645
ENSMUSG00000029379	21.0616	7.5851	0.9993	0.1357	0.23735	Cxcl3	chr5	+	90786103	90788086	1009	protein_coding	chemokine_(C-X-C_motif)_ligand_3	32	16	10	10	13	0	1.3448	0.686213	0.298407	0.336148	0.533712	0
ENSMUSG00000059108	4.13101	0.937995	0.99875	0.16536	0.27788	Ifitm6	chr7	-	141015812	141016892	541	protein_coding	interferon_induced_transmembrane_protein_6	2	6	4	2	1	0	0.156759	0.479937	0.22262	0.125388	0.0765698	0
ENSMUSG00000079076	4.13101	0.937995	0.99875	0.16536	0.27788	Gm3086	chr12	+	69963473	69969721	541	protein_coding	predicted_gene_3086	2	6	4	2	1	0	0.156759	0.479937	0.22262	0.125388	0.0765698	0
ENSMUSG00000062410	3.60264	0.692266	0.99864	0.163	0.27467	Hsd3b3	chr3	-	98741524	98763128	1610	protein_coding	hydroxy-delta-5-steroid_dehydrogenase_3_beta-_and_steroid_delta-isomerase_3	2	6	2	0	1	1	0.0526748	0.161271	0.0374029	0	0.0257294	0.024203
ENSMUSG00000086970	2.45011	0	0.99788	0.12002	NA	Bcas1os1	chr2	+	170405181	170407175	1239	antisense	breast_carcinoma_amplified_sequence_1_opposite_strand_1	1	4	2	0	0	0	0.0342237	0.139707	0.0486026	0	0	0
ENSMUSG00000087579	20.0568	8.67168	0.99757	0.074158	0.14459	1500017E21Rik	chr19	-	36614052	36705641	2662	processed_transcript	RIKEN_cDNA_1500017E21_gene	25	8	28	7	12	7	0.398227	0.13005	0.316702	0.0891892	0.186736	0.102467
ENSMUSG00000084120	2.44623	0	0.99721	0.12021	NA	Gm11624	chr11	-	105033034	105034074	1041	pseudogene	predicted_gene_11624	4	1	2	0	0	0	0.162933	0.0415699	0.0578469	0	0	0
ENSMUSG00000101436	2.44623	0	0.99721	0.12021	NA	RP23-105F15.4	chr7	-	21184317	21190423	1581	protein_coding	predicted_gene_5157	4	1	2	0	0	0	0.107282	0.0273715	0.038089	0	0	0
ENSMUSG00000025207	25795.3	12754.9	0.99676	4.0486e-07	2.384e-06	Sema4g	chr19	+	44989101	45003397	4552	protein_coding	sema_domain_immunoglobulin_domain_(Ig)_transmembrane_domain_(TM)_and_short_cytoplasmic_domain_(semaphorin)_4G	15603	24530	39291	13935	10174	15313	145.347	233.198	259.891	103.831	92.5858	131.085
ENSMUSG00000027868	490.578	244.401	0.99597	8.7663e-14	1.0131e-12	Tbx15	chr3	+	99240381	99354259	3566	protein_coding	T-box_15	417	432	623	295	226	235	4.95854	5.24243	5.26026	2.80584	2.62532	2.56792
ENSMUSG00000033295	9202.14	4580.98	0.99559	2.1571e-11	2.0372e-10	Ptprf	chr4	-	118208213	118291405	7656	protein_coding	protein_tyrosine_phosphatase_receptor_type_F	8746	6804	12237	5437	4838	3826	48.4403	38.4585	48.1254	24.0868	26.1769	19.4732
ENSMUSG00000007589	554.866	276.333	0.99538	9.785e-09	7.0715e-08	Tinf2	chr14	-	55679083	55681817	1736	protein_coding	Terf1_(TRF1)-interacting_nuclear_factor_2	454	451	785	258	288	296	11.0893	11.2423	13.6151	5.04071	6.87223	6.64411
ENSMUSG00000022673	3235.85	1611.3	0.99437	1.8078e-10	1.5667e-09	Mcm4	chr16	-	15623897	15637400	3589	protein_coding	minichromosome_maintenance_deficient_4_homolog_(S._cerevisiae)	3008	2387	4409	1938	1703	1322	35.5388	28.7812	36.9886	18.3148	19.656	14.3533
ENSMUSG00000038128	21.7583	9.30352	0.99383	0.071591	0.14045	Camk4	chr18	+	32939041	33195767	12331	protein_coding	calcium/calmodulin-dependent_protein_kinase_IV	31	14	17	14	10	5	0.106601	0.0491315	0.0415099	0.0385081	0.0335936	0.0158004
ENSMUSG00000038598	7.34257	2.49442	0.9937	0.14564	0.25113	AI481877	chr4	-	59043753	59138983	4664	protein_coding	expressed_sequence_AI481877	9	6	6	5	2	1	0.0818244	0.0556702	0.0387341	0.0363608	0.0177634	0.00835481
ENSMUSG00000045005	2273.23	1134.33	0.99244	1.2501e-10	1.1021e-09	Fzd5	chr1	-	64730558	64737751	6915	protein_coding	frizzled_homolog_5_(Drosophila)	1874	1649	3485	1288	1137	1065	11.4915	10.3195	15.1744	6.31751	6.81119	6.0014
ENSMUSG00000034613	152.9	74.8453	0.99194	0.00052449	0.001849	Ppm1h	chr10	+	122678762	122945795	6369	protein_coding	protein_phosphatase_1H_(PP2C_domain_containing)	151	98	217	91	86	53	1.00532	0.665863	1.02586	0.48461	0.559348	0.324265
ENSMUSG00000041084	3580.5	1792.37	0.9916	5.4338e-16	7.534e-15	Ostc	chr3	-	130695921	130709444	1058	protein_coding	oligosaccharyltransferase_complex_subunit	2793	3235	4791	2041	1842	1628	111.94	132.318	136.346	65.4304	72.1205	59.9603
ENSMUSG00000025059	642.317	320.517	0.99156	1.1935e-08	8.5295e-08	Gyk	chrX	-	85701937	85776819	4340	protein_coding	glycerol_kinase	475	529	972	356	333	295	4.64091	5.27468	6.74338	2.78216	3.1784	2.64867
ENSMUSG00000019102	9401.37	4668.54	0.99137	2.6684e-07	1.6117e-06	Aldh3a1	chr11	+	61207537	61218421	1729	protein_coding	aldehyde_dehydrogenase_family_3_subfamily_A1	7128	10070	10584	5072	3373	6014	174.812	252.037	184.313	99.4962	80.812	135.539
ENSMUSG00000087187	41.2274	19.5191	0.99062	0.018365	0.044389	Gm13431	chr2	+	36216777	36222934	476	lincRNA	predicted_gene_13431	24	40	63	15	21	23	2.13798	3.6365	3.98506	1.06882	1.82754	1.88285
ENSMUSG00000029178	3943.97	1979.71	0.98941	4.5149e-22	9.6282e-21	Klf3	chr5	+	64803523	64830129	2314	protein_coding	Kruppel-like_factor_3_(basic)	3567	3500	4658	2162	1984	1934	65.364	65.4538	60.609	31.6894	35.5167	32.5678
ENSMUSG00000035864	11.045	4.5397	0.98923	0.10625	0.19506	Syt1	chr10	-	108497650	109010982	4820	protein_coding	synaptotagmin_I	6	9	20	5	4	5	0.0527841	0.0808026	0.124935	0.035184	0.034377	0.040422
ENSMUSG00000079029	19.0649	8.03163	0.98891	0.095827	0.17916	Gm5662	chr12	-	88270640	88274500	1840	protein_coding	predicted_gene_5662	11	18	30	8	14	2	0.253498	0.423335	0.490913	0.147467	0.315185	0.0423553
ENSMUSG00000049551	23.3007	10.2847	0.98889	0.053141	0.10974	Fzd9	chr5	-	135248938	135251230	2293	protein_coding	frizzled_homolog_9_(Drosophila)	28	21	17	12	7	13	0.517789	0.396319	0.223226	0.1775	0.126459	0.22092
ENSMUSG00000042901	2842.07	1428.51	0.98847	4.4596e-25	1.1572e-23	Aida	chr1	+	183297060	183324501	3293	protein_coding	axin_interactor_dorsalization_associated	2569	2355	3602	1628	1399	1372	33.0804	30.9478	32.9346	16.7681	17.5987	16.2352
ENSMUSG00000030206	2.95385	0.288052	0.98769	0.15179	0.25946	Gsg1	chr6	-	135237329	135254351	1426	protein_coding	germ_cell-specific_gene_1	2	5	1	1	0	0	0.0594716	0.151733	0.0211145	0.023785	0	0
ENSMUSG00000091698	5.80931	1.91831	0.98752	0.15499	0.26375	Gm6526	chr14	+	43747866	43755948	1723	protein_coding	predicted_gene_6526	5	6	6	3	2	1	0.123051	0.150694	0.10485	0.0590552	0.0480839	0.0226157
ENSMUSG00000030098	2.3271	0	0.9875	0.12314	NA	Grip2	chr6	-	91761509	91827250	5520	protein_coding	glutamate_receptor_interacting_protein_2	3	1	3	0	0	0	0.0230452	0.00783955	0.0163638	0	0	0
ENSMUSG00000051076	2.3271	0	0.9875	0.12314	NA	Vtcn1	chr3	+	100825459	100895679	1379	protein_coding	V-set_domain_containing_T_cell_activation_inhibitor_1	3	1	3	0	0	0	0.0922478	0.0313809	0.0655025	0	0	0
ENSMUSG00000100733	13.6363	5.49581	0.98721	0.1195	0.21423	RP23-170A19.1	chr13	+	101397670	101464160	3156	lincRNA	RIKEN_cDNA_4932411K12_gene	9	10	24	1	8	7	0.120922	0.137118	0.228968	0.0107469	0.105004	0.0864283
ENSMUSG00000033985	162.02	80.7273	0.98685	1.5094e-05	6.9743e-05	Tesk2	chr4	+	116720948	116805956	3033	protein_coding	testis-specific_kinase_2	140	121	234	81	81	85	1.95729	1.72641	2.32297	0.905805	1.10629	1.09205
ENSMUSG00000098010	6.2678	1.44756	0.98647	0.17004	0.28421	Gm21542	chr19	+	23666591	23667583	993	pseudogene	predicted_gene_21542	2	4	15	0	4	0	0.0854043	0.174317	0.454823	0	0.166865	0
ENSMUSG00000013091	23.842	10.6358	0.98572	0.04959	0.10347	Tmem190	chr7	+	4782940	4784341	586	protein_coding	transmembrane_protein_190	18	31	19	13	9	11	1.30249	2.28925	0.976241	0.752433	0.636209	0.731459
ENSMUSG00000026322	5.27318	0.660752	0.98445	0.15657	0.26591	Htr4	chr18	+	62324204	62467802	4657	protein_coding	5_hydroxytryptamine_(serotonin)_receptor_4	11	0	4	0	0	2	0.100158	0	0.0258616	0	0	0.0167347
ENSMUSG00000001123	2945.38	1479.78	0.98393	4.2238e-12	4.1922e-11	Lgals9	chr11	-	78962974	78984946	1586	protein_coding	lectin_galactose_binding_soluble_9	2504	2426	3984	1725	1594	1229	66.9468	66.1938	75.634	36.89	41.6332	30.1956
ENSMUSG00000026235	1368.6	686.465	0.9835	8.6306e-10	7.0009e-09	Epha4	chr1	-	77367185	77515088	6328	protein_coding	Eph_receptor_A4	1296	1176	1588	736	777	585	8.68435	8.04213	7.55588	3.94488	5.08639	3.60234
ENSMUSG00000031292	154.131	75.9947	0.98209	0.00032091	0.0011795	Cdkl5	chrX	-	160784308	160994702	3267	protein_coding	cyclin-dependent_kinase-like_5	94	169	201	85	62	88	1.22005	2.23855	1.85246	0.882454	0.786135	1.04961
ENSMUSG00000073889	1522.15	766.09	0.98092	3.0585e-13	3.3816e-12	Il11ra1	chr4	+	41699989	41769474	2605	protein_coding	interleukin_11_receptor_alpha_chain_1	1414	1334	1768	845	630	892	23.0166	22.1604	20.435	11.002	10.0181	13.343
ENSMUSG00000085663	4.65808	1.22605	0.98072	0.17229	0.28732	Gm15718	chr7	-	132979582	132983552	311	antisense	predicted_gene_15718	3	5	6	3	1	0	0.409034	0.695728	0.580887	0.327177	0.133197	0
ENSMUSG00000092364	4.15693	0.692266	0.98059	0.16564	0.27813	Gm20476	chr7	-	101317722	101326207	470	processed_transcript	predicted_gene_20476	0	6	7	0	1	1	0	0.552438	0.448437	0	0.0881367	0.0829082
ENSMUSG00000074240	240.367	119.529	0.98009	2.4777e-05	0.00011097	Cib3	chr8	-	72204335	72212837	646	protein_coding	calcium_and_integrin_binding_family_member_3	198	225	295	121	87	161	12.9967	15.0723	13.7496	6.35294	5.57881	9.71155
ENSMUSG00000039195	1005.65	504.686	0.97989	4.5043e-09	3.3834e-08	1110008P14Rik	chr2	-	32377097	32381938	2618	protein_coding	RIKEN_cDNA_1110008P14_gene	1040	868	1034	534	451	568	16.8447	14.3476	11.8919	6.91821	7.13611	8.45423
ENSMUSG00000035509	32.1105	14.9893	0.97854	0.031436	0.070476	Fbxl21	chr13	+	56522472	56537898	3507	protein_coding	F-box_and_leucine-rich_repeat_protein_21	35	28	30	12	20	13	0.423186	0.345503	0.257565	0.116056	0.236238	0.144445
ENSMUSG00000028221	3254.76	1648.75	0.9776	1.3471e-28	4.1832e-27	Tmem55a	chr4	+	14864076	14915176	2339	protein_coding	transmembrane_protein_55A	2771	2943	4015	1831	1542	1705	50.2349	54.449	51.684	26.551	27.3092	28.4046
ENSMUSG00000023034	948.09	468.929	0.97725	0.00033313	0.0012203	Nr4a1	chr15	+	101266846	101274792	2474	protein_coding	nuclear_receptor_subfamily_4_group_A_member_1	1236	591	935	605	502	342	21.1845	10.3376	11.3792	8.29426	8.40541	5.38668
ENSMUSG00000041073	26.8646	12.5334	0.97722	0.035119	0.077334	Nacad	chr11	-	6597823	6606053	4892	protein_coding	NAC_alpha_domain_containing	18	21	45	15	9	15	0.156022	0.185765	0.276966	0.103998	0.0762098	0.119481
ENSMUSG00000030256	813.698	403.28	0.97719	0.00021925	0.00083316	Bhlhe41	chr6	-	145858243	145865558	6133	protein_coding	basic_helix-loop-helix_family_member_e41	453	1024	932	397	341	501	3.13202	7.22532	4.57556	2.19553	2.30322	3.18317
ENSMUSG00000094806	3.83572	0	0.97709	0.12327	0.2195	Cyp2d10	chr15	-	82402846	82407194	1647	protein_coding	cytochrome_P450_family_2_subfamily_d_polypeptide_10	8	2	0	0	0	0	0.205966	0.0525492	0	0	0	0
ENSMUSG00000097057	19.4793	8.24936	0.97674	0.096893	0.18082	Gm17638	chr15	+	77961674	77967126	4343	lincRNA	predicted_gene_17638	6	22	33	14	8	4	0.0585815	0.219211	0.228784	0.109335	0.0763053	0.0358893
ENSMUSG00000040964	2661.8	1342.44	0.97563	2.0341e-10	1.7514e-09	Arhgef10l	chr4	-	140514485	140666012	4531	protein_coding	Rho_guanine_nucleotide_exchange_factor_(GEF)_10-like	2804	2170	2848	1629	1311	1207	26.2411	20.7251	18.9255	12.1941	11.9857	10.3803
ENSMUSG00000028940	9.22295	3.47474	0.97552	0.14082	0.24452	Hes2	chr4	+	152158867	152162469	2521	protein_coding	hairy_and_enhancer_of_split_2_(Drosophila)	3	10	16	6	3	2	0.05046	0.171655	0.191094	0.0807236	0.049295	0.0309138
ENSMUSG00000041571	2940.61	1491.08	0.9739	1.1635e-19	2.1017e-18	Sepw1	chr7	-	15917210	15922371	703	protein_coding	selenoprotein_W_muscle_1	2803	2525	3388	1700	1437	1457	169.07	155.43	145.107	82.0192	84.6752	80.7606
ENSMUSG00000045589	2.57054	0	0.97296	0.12664	0.22453	Frrs1l	chr4	-	56957173	56990391	6817	protein_coding	ferric-chelate_reductase_1_like	1	5	1	0	0	0	0.00622022	0.03174	0.0044168	0	0	0
ENSMUSG00000052951	2.57054	0	0.97296	0.12664	0.22453	C130021I20Rik	chr2	+	33641193	33646354	3693	antisense	Riken_cDNA_C130021I20__gene	1	5	1	0	0	0	0.0114821	0.0585896	0.00815308	0	0	0
ENSMUSG00000085546	2.57054	0	0.97296	0.12664	0.22453	Gm14252	chr2	-	156332317	156339381	3215	antisense	predicted_gene_14252	1	5	1	0	0	0	0.0131892	0.0673006	0.00936526	0	0	0
ENSMUSG00000097645	36.6936	17.4738	0.97285	0.026819	0.061622	Gm26863	chr15	+	38384981	38386300	624	lincRNA	predicted_gene_26863	36	19	59	15	19	19	2.44634	1.31765	2.84687	0.815321	1.26132	1.18649
ENSMUSG00000096917	107.777	52.8067	0.97267	0.0038488	0.011176	2500002B13Rik	chr8	+	57488054	57508877	2618	lincRNA	RIKEN_cDNA_2500002B13_gene	57	130	136	53	59	49	0.923218	2.14884	1.56412	0.686639	0.933549	0.729326
ENSMUSG00000052724	23.3356	10.6116	0.97265	0.053817	0.11092	Gm9888	chr9	+	114780100	114782257	965	antisense	predicted_gene_9888	19	28	20	8	12	12	0.834882	1.25563	0.624027	0.28118	0.51512	0.484562
ENSMUSG00000050530	2413.85	1224.34	0.97263	1.851e-16	2.6467e-15	Fam171a1	chr2	+	3114224	3227806	4149	protein_coding	family_with_sequence_similarity_171_member_A1	1962	2280	2971	1329	1071	1374	20.0518	23.7805	21.5606	10.8643	10.693	12.9044
ENSMUSG00000037860	35.5489	16.5737	0.97249	0.047037	0.098816	Aim2	chr1	+	173350879	173466040	2839	protein_coding	absent_in_melanoma_2	29	23	59	11	27	11	0.433143	0.350584	0.625731	0.131416	0.393961	0.150981
ENSMUSG00000086726	2.56536	0	0.97213	0.12689	0.22478	Gm9458	chr1	-	30986226	30986952	727	pseudogene	predicted_gene_9458	5	1	1	0	0	0	0.291631	0.0595245	0.0414158	0	0	0
ENSMUSG00000038685	1152.08	583.045	0.9721	1.0607e-10	9.4424e-10	Rtel1	chr2	+	181319739	181356616	4448	protein_coding	regulator_of_telomere_elongation_helicase_1	880	972	1669	714	464	634	8.38913	9.45652	11.2978	5.44447	4.32124	5.55418
ENSMUSG00000034738	6.98776	2.31172	0.97185	0.16589	0.27845	Nostrin	chr2	+	69135800	69189330	1808	protein_coding	nitric_oxide_synthase_trafficker	4	8	9	3	4	0	0.0938124	0.191479	0.14988	0.0562788	0.0916466	0
ENSMUSG00000030067	4257.81	2167.69	0.96934	3.9342e-24	9.5515e-23	Foxp1	chr6	-	98925338	99522721	7177	protein_coding	forkhead_box_P1	3740	3535	5544	2708	1889	2131	22.0967	21.3146	23.2585	12.7976	10.9029	11.5701
ENSMUSG00000017400	439.615	220.248	0.96844	9.6512e-05	0.00039062	Stac2	chr11	-	98036623	98053462	3050	protein_coding	SH3_and_cysteine_rich_domain_2	453	322	538	229	283	157	6.29792	4.56863	5.31109	2.54658	3.84363	2.00583
ENSMUSG00000078512	5.16311	1.63026	0.96844	0.17071	0.28507	Pramef6	chr4	-	143894237	143900380	1967	protein_coding	PRAME_family_member_6	3	7	5	2	2	1	0.0646719	0.154001	0.0765361	0.0344864	0.0421192	0.0198103
ENSMUSG00000025647	3883.08	1978.92	0.96717	4.3289e-20	8.1414e-19	Shisa5	chr9	+	109038565	109057724	1852	protein_coding	shisa_family_member_5	3509	3519	4484	2112	1892	2076	80.3417	82.2258	72.8997	38.679	42.3189	43.6799
ENSMUSG00000095653	30.9568	11.2851	0.96559	0.15665	0.26597	Gm21818	chr13	+	120173184	120173696	513	protein_coding	predicted_gene_21818	14	37	43	4	28	0	1.1572	3.12115	2.52378	0.264463	2.26097	0
ENSMUSG00000055994	9.90404	2.95436	0.9653	0.17532	0.29121	Nod2	chr8	+	88647315	88688474	4719	protein_coding	nucleotide-binding_oligomerization_domain_containing_2	17	4	7	9	1	0	0.152756	0.0366809	0.0446631	0.0646867	0.00877818	0
ENSMUSG00000002847	17.3723	7.30785	0.96523	0.11432	0.20667	Pla1a	chr16	-	38396119	38433145	1972	protein_coding	phospholipase_A1_member_A	19	7	28	8	12	2	0.40855	0.153611	0.427516	0.137596	0.252075	0.0395201
ENSMUSG00000042444	2730.95	1385.6	0.96515	1.4409e-08	1.0213e-07	Fam63b	chr9	-	70599014	70657174	8081	protein_coding	family_with_sequence_similarity_63_member_B	1991	2864	3279	1353	1251	1644	10.4473	15.3369	12.2174	5.67878	6.41279	7.92742
ENSMUSG00000036817	6520.85	3329.36	0.96453	5.8823e-20	1.098e-18	Sun1	chr5	+	139200637	139249840	4134	protein_coding	Sad1_and_UNC84_domain_containing_1	5509	5868	8147	3684	2835	3760	56.5069	61.4256	59.3373	30.2253	28.4078	35.4415
ENSMUSG00000037541	11.6173	4.94392	0.96368	0.10441	0.19246	Shank2	chr7	+	144001928	144424494	8988	protein_coding	SH3/ankyrin_domain_gene_2	11	11	12	4	5	6	0.0518954	0.0529614	0.0401994	0.0150945	0.0230442	0.0260126
ENSMUSG00000051435	12.775	5.34813	0.96353	0.1139	0.20608	Fhad1	chr4	-	141890438	142015082	4809	protein_coding	forkhead-associated_(FHA)_phosphopeptide_binding_domain_1	8	17	12	3	6	7	0.0705398	0.152976	0.0751324	0.0211587	0.0516834	0.0567203
ENSMUSG00000029094	2243.07	1140.06	0.96269	1.6771e-08	1.1801e-07	Afap1	chr5	+	35893319	36003923	6618	protein_coding	actin_filament_associated_protein_1	2256	1681	2770	1339	1251	913	14.4548	10.9919	12.6024	6.8624	7.83042	5.37575
ENSMUSG00000040836	516.762	263.297	0.96057	9.1532e-09	6.6426e-08	Gpr161	chr1	+	165301863	165322930	3045	protein_coding	G_protein-coupled_receptor_161	481	415	654	311	281	218	6.69818	5.89781	6.46683	3.46414	3.82273	2.78974
ENSMUSG00000031877	10804.1	5521.99	0.95986	6.2593e-13	6.7071e-12	Ces2g	chr8	+	104961718	104969537	2859	protein_coding	carboxylesterase_2G	8559	10470	13235	6128	4490	6453	126.943	158.476	139.383	72.6987	65.0559	87.9514
ENSMUSG00000048707	780.346	399.326	0.95977	5.6446e-12	5.5673e-11	Tprn	chr2	+	25262618	25269885	2787	protein_coding	taperin	607	700	1054	415	376	435	9.23529	10.869	11.3869	5.05049	5.58863	6.08201
ENSMUSG00000036822	2632.01	1349.95	0.95922	1.2947e-26	3.6017e-25	Topors	chr4	-	40259601	40269850	3856	protein_coding	topoisomerase_I_binding_arginine/serine-rich	2389	2184	3317	1587	1210	1377	26.2711	24.5101	25.9006	13.9592	12.9988	13.9153
ENSMUSG00000040767	362.584	183.667	0.95813	5.0627e-05	0.00021441	Snrnp25	chr11	+	32205415	32208984	821	protein_coding	small_nuclear_ribonucleoprotein_25_(U11/U12)	324	286	486	177	237	142	16.734	15.0748	17.8235	7.31227	11.958	6.7397
ENSMUSG00000017057	3433.36	1763.29	0.95772	6.6248e-25	1.7088e-23	Il13ra1	chrX	+	36112110	36171259	3712	protein_coding	interleukin_13_receptor_alpha_1	2851	3057	4409	2034	1717	1683	32.5678	35.6383	35.7629	18.5851	19.1609	17.6673
ENSMUSG00000052151	2041.55	1048.45	0.95716	5.6124e-20	1.0487e-18	Ppap2c	chr10	-	79526430	79533787	1645	protein_coding	phosphatidic_acid_phosphatase_type_2C	1854	1704	2557	1115	1031	1072	47.7906	44.8264	46.8021	22.9896	25.9626	25.3936
ENSMUSG00000028028	279.745	141.86	0.95705	8.4051e-07	4.7696e-06	Alpk1	chr3	-	127670399	127780527	6448	protein_coding	alpha-kinase_1	240	245	354	190	102	152	1.57828	1.64426	1.65302	0.999426	0.655284	0.918573
ENSMUSG00000053398	5116.03	2613.64	0.95686	2.5655e-09	1.982e-08	Phgdh	chr3	-	98313170	98339990	1893	protein_coding	3-phosphoglycerate_dehydrogenase	4725	3854	6899	3343	2698	2041	105.84	88.1031	109.733	59.8974	59.04	42.0134
ENSMUSG00000060519	2378.87	1221.01	0.95678	1.8952e-18	3.1634e-17	Tor3a	chr1	-	156653617	156674356	3545	protein_coding	torsin_family_3_member_A	2126	2051	2934	1297	1090	1371	25.43	25.0368	24.9198	12.4093	12.7369	15.0701
ENSMUSG00000069793	835.013	426.889	0.95675	8.1675e-10	6.6345e-09	Slfn9	chr11	-	82979629	82991830	4530	protein_coding	schlafen_9	615	738	1194	554	368	406	5.75673	7.04998	7.9361	4.14795	3.36515	3.49239
ENSMUSG00000037843	2.59257	0.330376	0.95623	0.16811	0.28147	Vstm2l	chr2	+	157914653	157944719	1363	protein_coding	V-set_and_transmembrane_domain_containing_2-like	2	2	4	0	0	1	0.0622204	0.0634986	0.0883619	0	0	0.028589
ENSMUSG00000026107	298.339	151.076	0.9561	0.00011296	0.0004518	Nabp1	chr1	-	51465862	51478425	4790	protein_coding	nucleic_acid_binding_protein_1	174	287	459	147	148	167	1.54033	2.59284	2.88521	1.04089	1.27991	1.35855
ENSMUSG00000001131	1304.82	668.526	0.95598	6.3083e-12	6.1937e-11	Timp1	chrX	+	20870166	20874735	883	protein_coding	tissue_inhibitor_of_metalloproteinase_1	1255	1106	1508	726	708	615	60.2673	54.2031	51.4211	27.8868	33.2145	27.14
ENSMUSG00000060467	9.7241	3.9843	0.95474	0.13431	0.2354	Gm10080	chr9	-	44374595	44375209	613	pseudogene	predicted_gene_10080	6	9	15	4	6	2	0.41504	0.635349	0.73677	0.221321	0.405458	0.127135
ENSMUSG00000057400	3.45629	0	0.95384	0.13046	0.22981	Ces1c	chr8	-	93099015	93131283	1828	protein_coding	carboxylesterase_1C	4	5	0	0	0	0	0.092786	0.118365	0	0	0	0
ENSMUSG00000071177	3.45629	0	0.95384	0.13046	0.22981	Serpina1d	chr12	-	103763594	103773592	1394	protein_coding	serine_(or_cysteine)_peptidase_inhibitor_clade_A_member_1D	4	5	0	0	0	0	0.121674	0.155216	0	0	0	0
ENSMUSG00000086522	2.20926	0	0.95307	0.13321	NA	Gm4473	chr10	+	120899157	120901888	657	antisense	predicted_gene_4473	1	2	4	0	0	0	0.0645407	0.131733	0.183314	0	0	0
ENSMUSG00000101335	80.3413	39.6111	0.95265	0.0058584	0.016266	RP24-286H7.4	chr9	-	88441500	88443652	2153	sense_intronic	predicted_gene_28229	66	60	121	67	26	33	1.29987	1.20597	1.69216	1.05549	0.500246	0.597262
ENSMUSG00000038170	3545.91	1820.99	0.95236	2.8343e-11	2.6423e-10	Pde4dip	chr3	-	97689824	97888707	8376	protein_coding	phosphodiesterase_4D_interacting_protein_(myomegalin)	2704	3095	4993	2167	1892	1550	13.6889	15.9902	17.9484	8.77494	9.35705	7.21091
ENSMUSG00000028972	5.52439	1.63026	0.95194	0.183	0.30154	Car6	chr4	-	150187015	150201332	1567	protein_coding	carbonic_anhydrase_6	3	10	2	2	2	1	0.0811804	0.27616	0.0384292	0.0432896	0.0528708	0.0248672
ENSMUSG00000028884	926.467	473.75	0.95148	5.7331e-07	3.3129e-06	Rpa2	chr4	+	132768332	132778752	1813	protein_coding	replication_protein_A2	914	583	1332	568	469	425	21.377	13.9156	22.1211	10.6261	10.7159	9.13453
ENSMUSG00000005481	2952.19	1521.04	0.9509	4.4921e-17	6.7926e-16	Ddx39	chr8	+	83715177	83726892	3836	protein_coding	DEAD_(Asp-Glu-Ala-Asp)_box_polypeptide_39	2720	2429	3692	1800	1526	1363	30.0669	27.4018	28.979	15.9153	16.479	13.8456
ENSMUSG00000010796	3.98466	0.937995	0.95063	0.18653	0.30595	Asz1	chr6	-	18050964	18109061	2345	protein_coding	ankyrin_repeat_SAM_and_basic_leucine_zipper_domain_containing_1	4	5	2	2	1	0	0.0723296	0.0922693	0.0256796	0.0289274	0.0176649	0
ENSMUSG00000030872	1899.04	978.514	0.95046	1.011e-15	1.3712e-14	Gga2	chr7	-	121986722	122021222	4915	protein_coding	golgi_associated_gamma_adaptin_ear_containing_ARF_binding_protein_2	1727	1515	2477	1179	963	879	14.8994	13.3389	15.1741	8.13603	8.11629	6.96884
ENSMUSG00000045287	22.6986	10.0839	0.95024	0.088785	0.16857	Rtn4rl1	chr11	+	75193783	75267769	3525	protein_coding	reticulon_4_receptor-like_1	7	28	35	16	6	10	0.084205	0.343739	0.298958	0.153951	0.0705094	0.110544
ENSMUSG00000074604	279.069	141.377	0.95013	6.8546e-05	0.000285	Mgst2	chr3	+	51660360	51682675	2803	protein_coding	microsomal_glutathione_S-transferase_2	213	299	312	197	138	105	3.22222	4.61613	3.35145	2.38378	2.03944	1.45969
ENSMUSG00000086228	5.73814	1.92912	0.95005	0.1776	0.29429	Ubap1l	chr9	+	65361060	65380377	1381	protein_coding	ubiquitin-associated_protein_1-like	3	3	13	2	1	3	0.0921142	0.0940064	0.283433	0.04912	0.0299958	0.0846492
ENSMUSG00000026560	6.57206	2.13253	0.95	0.1767	0.29316	Fmo9	chr1	-	166662055	166681845	3065	protein_coding	flavin_containing_monooxygenase_9	10	3	6	5	1	1	0.138347	0.0423566	0.0589416	0.0553301	0.0135153	0.0127135
ENSMUSG00000029430	14516.8	7493.01	0.94895	4.0838e-19	7.0962e-18	Ran	chr5	+	129020069	129024323	2423	protein_coding	RAN_member_RAS_oncogene_family	13487	11890	18071	8594	7592	6871	236.027	212.353	224.559	120.3	129.795	110.5
ENSMUSG00000005681	37.4314	16.3593	0.94861	0.096653	0.18043	Apoa2	chr1	+	171225054	171226379	518	protein_coding	apolipoprotein_A-II	51	41	8	22	14	15	4.17483	3.42519	0.465009	1.44051	1.11957	1.12838
ENSMUSG00000021696	1004.86	518.701	0.94707	5.8733e-12	5.7863e-11	Elovl7	chr13	+	108214404	108287105	5435	protein_coding	ELOVL_family_member_7_elongation_of_long_chain_fatty_acids_(yeast)	827	901	1292	555	557	476	6.45216	7.1739	7.15754	3.4635	4.24532	3.41273
ENSMUSG00000026380	4170.71	2148.51	0.94665	5.0171e-10	4.1651e-09	Tfcp2l1	chr1	+	118627945	118685168	9269	protein_coding	transcription_factor_CP2-like_1	3071	3932	5607	2294	2360	1918	14.049	18.3574	18.2137	8.39427	10.5471	8.06326
ENSMUSG00000073728	24.878	11.3497	0.94664	0.069371	0.13672	Tmem51os1	chr4	+	142083972	142088099	3440	processed_transcript	Tmem51_opposite_strand_1	16	35	20	11	8	16	0.197224	0.440291	0.175054	0.108457	0.0963355	0.181241
ENSMUSG00000022382	168.765	82.5439	0.94614	0.015537	0.038536	Wnt7b	chr15	-	85535439	85581821	3492	protein_coding	wingless-type_MMTV_integration_site_family_member_7B	229	146	94	92	101	59	2.78074	1.80929	0.810503	0.893585	1.19812	0.658374
ENSMUSG00000020018	5.7161	1.92912	0.94593	0.17849	0.29559	Snrpf	chr10	-	93583029	93589706	861	protein_coding	small_nuclear_ribonucleoprotein_polypeptide_F	2	6	10	2	1	3	0.0984976	0.301563	0.349702	0.078786	0.0481118	0.135773
ENSMUSG00000029185	1947.62	1004.86	0.94575	1.1518e-10	1.0201e-09	Fam114a1	chr5	+	64970071	65041874	2926	protein_coding	family_with_sequence_similarity_114_member_A1	1383	1855	2665	1054	1002	1025	20.0423	27.4347	27.4236	12.2177	14.1856	13.6504
ENSMUSG00000099623	3.23748	0	0.94572	0.13308	0.23364	RP24-553G3.4	chr7	-	20939305	20940210	906	pseudogene	predicted_gene_4526	5	0	5	0	0	0	0.234013	0	0.166166	0	0	0
ENSMUSG00000026580	7.28943	1.96064	0.9452	0.18899	0.30904	Selp	chr1	+	164115264	164150026	3438	protein_coding	selectin_platelet	14	5	0	2	2	2	0.172672	0.0629353	0	0.0197309	0.0240979	0.0226683
ENSMUSG00000044434	5.39878	1.48259	0.94475	0.18828	0.30804	Gm9791	chr3	-	34005017	34005463	447	pseudogene	predicted_pseudogene_9791	7	5	3	4	0	1	0.664033	0.484053	0.202076	0.303511	0	0.0871741
ENSMUSG00000038780	3329.72	1723.42	0.94447	1.6694e-18	2.8053e-17	Smurf1	chr5	-	144876495	144965847	5420	protein_coding	SMAD_specific_E3_ubiquitin_protein_ligase_1	3082	2999	3766	1889	1641	1772	24.1119	23.9446	20.921	11.821	12.5419	12.7397
ENSMUSG00000028532	1274.08	654.925	0.94398	2.9398e-07	1.7634e-06	Cachd1	chr4	+	100776675	101029220	5765	protein_coding	cache_domain_containing_1	851	1178	1873	891	519	637	6.25935	8.84252	9.78226	5.24204	3.72926	4.30562
ENSMUSG00000025347	3.45759	0	0.94371	0.13345	0.23416	Mettl7b	chr10	-	128958277	128960988	1227	protein_coding	methyltransferase_like_7B	3	6	0	0	0	0	0.103675	0.21161	0	0	0	0
ENSMUSG00000079015	3.45759	0	0.94371	0.13345	0.23416	Serpina1c	chr12	-	103894926	103904887	1361	protein_coding	serine_(or_cysteine)_peptidase_inhibitor_clade_A_member_1C	3	6	0	0	0	0	0.0934678	0.190776	0	0	0	0
ENSMUSG00000028645	3385.56	1733.22	0.94365	1.5019e-05	6.9433e-05	Slc2a1	chr4	+	119108711	119137330	2607	protein_coding	solute_carrier_family_2_(facilitated_glucose_transporter)_member_1	1952	3692	4608	1596	1789	1895	31.7496	61.2845	53.2197	20.7641	28.4265	28.3246
ENSMUSG00000022960	339.578	175.03	0.94361	3.1018e-08	2.1084e-07	Donson	chr16	-	91677268	91688765	2482	protein_coding	downstream_neighbor_of_SON	291	268	473	223	161	159	4.97153	4.67265	5.738	3.04737	2.68707	2.49626
ENSMUSG00000025925	666.873	344.167	0.94358	1.8499e-08	1.2912e-07	Terf1	chr1	+	15805646	15844052	2908	protein_coding	telomeric_repeat_binding_factor_1	479	571	998	383	302	377	6.98457	8.49712	10.3333	4.46711	4.30197	5.05175
ENSMUSG00000032715	461.131	236.484	0.94211	4.5385e-06	2.2889e-05	Trib3	chr2	-	152337422	152344032	2026	protein_coding	tribbles_homolog_3_(Drosophila)	407	465	478	281	260	186	8.51832	9.93216	7.10378	4.70424	5.31604	3.57741
ENSMUSG00000032115	10724.8	5557.68	0.94168	9.6039e-15	1.2107e-13	Hyou1	chr9	+	44379490	44392369	4925	protein_coding	hypoxia_up-regulated_1	8013	10446	13762	6275	5474	5355	68.9903	91.7854	84.1349	43.2145	46.0419	42.369
ENSMUSG00000052673	36.9162	17.7978	0.94128	0.028932	0.065763	Gm9887	chr12	-	69371835	69372458	624	protein_coding	predicted_gene_9887	35	35	38	17	11	27	2.37839	2.42724	1.83358	0.924031	0.730235	1.68606
ENSMUSG00000038065	2008.75	1040.29	0.94041	3.5307e-11	3.2566e-10	Mturn	chr6	+	54681624	54703851	5303	protein_coding	maturin_neural_progenitor_differentiation_regulator_homolog_(Xenopus)	1632	1796	2621	1062	879	1260	13.0496	14.656	14.8815	6.79243	6.86629	9.25857
ENSMUSG00000089853	12.5485	5.40386	0.94037	0.11515	0.2078	Gm15853	chr1	-	166379839	166380493	556	antisense	predicted_gene_15853	15	6	17	8	4	5	1.14397	0.466989	0.920609	0.48802	0.298016	0.350421
ENSMUSG00000036805	10.6384	3.88625	0.94005	0.17452	0.29023	Noxa1	chr2	-	25085667	25095149	1617	protein_coding	NADPH_oxidase_activator_1	5	11	17	0	8	3	0.131117	0.294383	0.316548	0	0.204944	0.0722947
ENSMUSG00000048988	5.01288	1.35302	0.93993	0.1916	0.31218	Elfn1	chr5	+	139907943	139974711	3821	protein_coding	leucine_rich_repeat_and_fibronectin_type_III_extracellular_1	8	3	3	0	1	3	0.0887793	0.0339762	0.0236399	0	0.0108412	0.0305942
ENSMUSG00000031207	20496.9	10598.4	0.93988	3.0623e-09	2.3449e-08	Msn	chrX	+	96096042	96168552	3842	protein_coding	moesin	20862	16722	22972	12000	11670	8834	230.249	188.348	180.029	105.937	125.825	89.5973
ENSMUSG00000020048	20329.8	10556.9	0.93697	6.5669e-12	6.4223e-11	Hsp90b1	chr10	-	86690209	86705509	3222	protein_coding	heat_shock_protein_90_beta_(Grp94)_member_1	14529	17977	29701	11918	10453	10113	191.209	241.447	277.553	125.458	134.391	122.307
ENSMUSG00000097245	30.8155	14.5877	0.93635	0.049814	0.10389	Gm5421	chr10	+	22343439	22345792	2354	pseudogene	predicted_gene_5421	33	28	28	20	18	7	0.594438	0.514732	0.35814	0.288168	0.316753	0.115874
ENSMUSG00000047547	4745.67	2468.5	0.93615	2.7464e-14	3.3362e-13	Cltb	chr13	-	54592401	54611344	3174	protein_coding	clathrin_light_polypeptide_(Lcb)	4443	4188	5420	2601	2579	2379	59.3565	57.0992	51.4154	27.7943	33.6588	29.2067
ENSMUSG00000079489	6.81938	2.18566	0.93544	0.18648	0.30593	C030013D06Rik	chr14	-	56733657	56734954	1222	sense_intronic	RIKEN_cDNA_C030013D06_gene	5	10	4	3	0	4	0.173499	0.354127	0.0985575	0.0832669	0	0.127551
ENSMUSG00000027514	6.43477	1.65188	0.93519	0.19395	0.31533	Zbp1	chr2	-	173206612	173218923	3325	protein_coding	Z-DNA_binding_protein_1	5	9	4	0	0	5	0.0637642	0.117133	0.0362217	0	0	0.0585967
ENSMUSG00000028525	32.4252	15.1107	0.93505	0.067215	0.13322	Pde4b	chr4	+	102087543	102607259	4304	protein_coding	phosphodiesterase_4B_cAMP_specific	32	27	37	24	19	4	0.315266	0.27147	0.258839	0.18913	0.182867	0.0362145
ENSMUSG00000055240	737.387	380.981	0.93482	3.6975e-06	1.8939e-05	Zfp101	chr17	-	33360507	33394641	3743	protein_coding	zinc_finger_protein_101	460	662	1160	483	336	364	5.21119	7.65364	9.33123	4.37673	3.71855	3.78945
ENSMUSG00000030538	1870.9	974.327	0.93303	1.5677e-12	1.6276e-11	Cib1	chr7	-	80227156	80232813	1150	protein_coding	calcium_and_integrin_binding_1_(calmyrin)	1531	1881	2122	1059	952	983	56.4516	70.7817	55.5582	31.2335	34.2921	33.3082
ENSMUSG00000069135	1130.75	590.1	0.93264	4.8347e-19	8.3592e-18	Fgfr1op	chr17	+	8165501	8196804	3505	protein_coding	Fgfr1_oncogene_partner	999	958	1436	718	536	573	12.0858	11.8279	12.3358	6.94798	6.33478	6.37033
ENSMUSG00000026860	5601.56	2925.87	0.93138	3.437e-16	4.8349e-15	Sh3glb2	chr2	-	30344809	30359337	1851	protein_coding	SH3-domain_GRB2-like_endophilin_B2	4498	4857	7606	3131	2582	3298	103.041	113.551	123.723	57.3718	57.7836	69.4288
ENSMUSG00000033170	3256.19	1702.8	0.93134	4.1695e-23	9.5234e-22	Card10	chr15	-	78775138	78803042	4726	protein_coding	caspase_recruitment_domain_family_member_10	3027	2649	4077	1926	1571	1754	27.1592	24.2559	25.9745	13.8224	13.7701	14.4621
ENSMUSG00000042312	946.092	493.384	0.93067	4.0093e-10	3.3622e-09	S100a13	chr3	+	90514435	90524581	715	protein_coding	S100_calcium_binding_protein_A13	693	890	1280	558	502	457	41.0985	53.8659	53.902	26.4698	29.0839	24.9061
ENSMUSG00000055733	67.9067	34.1921	0.9306	0.0043759	0.012556	Nap1l3	chrX	-	122394565	122397401	2837	protein_coding	nucleosome_assembly_protein_1-like_3	59	58	87	43	21	43	0.881843	0.884705	0.923338	0.514081	0.30663	0.590615
ENSMUSG00000029154	5.68759	1.81296	0.93042	0.1896	0.3098	Cwh43	chr5	+	73406076	73453435	2725	protein_coding	cell_wall_biogenesis_43_C-terminal_homolog_(S._cerevisiae)	6	4	7	4	0	2	0.0933649	0.0635219	0.077345	0.049787	0	0.0285995
ENSMUSG00000098148	1811.11	946.511	0.92934	1.4307e-14	1.7828e-13	Gm20204	chr8	+	117210778	117215997	5220	lincRNA	predicted_gene_20204	1596	1669	2110	992	860	1058	12.9647	13.8362	12.1706	6.4456	6.82469	7.89788
ENSMUSG00000031821	600.751	313.129	0.9292	6.5692e-09	4.8464e-08	Gins2	chr8	-	120578633	120589304	3900	protein_coding	GINS_complex_subunit_2_(Psf2_homolog)	526	480	812	393	316	259	5.719	5.32607	6.26891	3.41783	3.35643	2.5878
ENSMUSG00000033419	2.59128	0.330376	0.92892	0.17807	0.29498	Snap91	chr9	-	86765923	86880654	5356	protein_coding	synaptosomal-associated_protein_91	3	1	4	0	0	1	0.0237509	0.00807959	0.0224864	0	0	0.00727536
ENSMUSG00000041718	492.367	257.086	0.92756	4.359e-09	3.28e-08	Alg13	chrX	+	144317812	144374450	4163	protein_coding	asparagine-linked_glycosylation_13	395	405	701	325	239	233	4.02337	4.20997	5.07005	2.64788	2.37819	2.18094
ENSMUSG00000027860	1303.42	683.7	0.9269	6.3218e-20	1.1724e-18	Vangl1	chr3	-	102156701	102204693	3413	protein_coding	vang-like_1_(van_gogh_Drosophila)	1092	1113	1729	803	622	688	13.567	14.112	15.2532	7.97997	7.54934	7.85502
ENSMUSG00000021313	14.1426	6.4265	0.92679	0.10064	0.1865	Ryr2	chr13	-	11553103	12106945	16813	protein_coding	ryanodine_receptor_2_cardiac	8	13	23	8	5	7	0.0201764	0.0334602	0.0411892	0.0161386	0.0123191	0.0162236
ENSMUSG00000089830	3.6519	0.618428	0.92669	0.18768	0.3073	Gm15749	chr5	+	120648040	120648749	612	lincRNA	predicted_gene_15749	0	4	8	1	0	1	0	0.282839	0.393586	0.0554205	0	0.0636713
ENSMUSG00000022510	53.7613	26.9151	0.92505	0.011448	0.02944	Trp63	chr16	+	25683763	25892102	5366	protein_coding	transformation_related_protein_63	56	51	48	25	28	29	0.442523	0.411291	0.269334	0.15802	0.216153	0.210592
ENSMUSG00000002007	24.2138	11.7215	0.92493	0.050487	0.10498	Srpk3	chrX	+	73774405	73778925	2711	protein_coding	serine/arginine-rich_protein_specific_kinase_3	25	14	35	13	12	11	0.391029	0.223475	0.388722	0.162643	0.183361	0.15811
ENSMUSG00000029033	1188.85	623.219	0.92489	3.0238e-14	3.6502e-13	Acap3	chr4	+	155891822	155907251	4365	protein_coding	ArfGAP_with_coiled-coil_ankyrin_repeat_and_PH_domains_3	944	1089	1545	725	527	677	9.17036	10.7963	10.6572	5.63347	5.00128	6.04365
ENSMUSG00000013973	66.7438	33.4342	0.92475	0.011653	0.029925	Dedd	chr1	+	171329145	171342331	3160	protein_coding	death_effector_domain-containing	48	68	84	36	19	49	0.6441	0.931219	0.800374	0.3864	0.24907	0.604233
ENSMUSG00000021486	5897.27	3091.11	0.92469	1.0661e-12	1.1216e-11	Prelid1	chr13	+	55322055	55325271	1088	protein_coding	PRELI_domain_containing_1	4770	5453	7463	3076	3296	3064	185.904	216.889	206.531	95.8914	125.491	109.737
ENSMUSG00000052584	134.911	69.2122	0.92454	0.0017286	0.0054233	Serp2	chr14	-	76532814	76556687	763	protein_coding	stress-associated_endoplasmic_reticulum_protein_family_member_2	113	131	156	49	71	89	6.2799	7.42979	6.15603	2.17818	3.85468	4.54528
ENSMUSG00000085183	82.3978	42.3968	0.923	0.002808	0.0084013	Gm12603	chr4	+	89050308	89084614	618	lincRNA	predicted_gene_12603	74	56	123	38	44	47	5.07741	3.9213	5.99263	2.08553	2.9493	2.9635
ENSMUSG00000051335	1424.26	745.43	0.92283	2.7867e-09	2.1433e-08	Gfod1	chr13	-	43195519	43304172	6654	protein_coding	glucose-fructose_oxidoreductase_domain_containing_1	1383	1199	1639	891	791	613	8.81329	7.7977	7.41647	4.54169	4.92434	3.58982
ENSMUSG00000052293	3.81899	0.330376	0.92279	0.16739	0.28039	Taf9	chr13	+	100651579	100656060	1962	protein_coding	TAF9_RNA_polymerase_II_TATA_box_binding_protein_(TBP)-associated_factor	0	1	13	0	0	1	0	0.0220562	0.199501	0	0	0.0198608
ENSMUSG00000045838	2024.94	1059.66	0.92261	8.8922e-09	6.4612e-08	A430105I19Rik	chr2	-	118754158	118762661	4703	protein_coding	RIKEN_cDNA_A430105I19_gene	1599	1917	2554	1079	856	1329	14.4169	17.6391	16.3511	7.78159	7.53969	11.0115
ENSMUSG00000058022	2.06421	0	0.92166	0.14329	NA	Adtrp	chr13	-	41763148	41847684	2440	protein_coding	androgen_dependent_TFPI_regulating_protein	2	2	2	0	0	0	0.0347567	0.0354707	0.0246798	0	0	0
ENSMUSG00000085262	2.06421	0	0.92166	0.14329	NA	Gm11574	chr11	-	97048691	97051432	946	processed_transcript	predicted_gene_11574	2	2	2	0	0	0	0.0896474	0.091489	0.0636561	0	0	0
ENSMUSG00000100779	9.96236	4.31468	0.92086	0.13663	0.23861	RP23-193A16.7	chr11	-	116529215	116533077	766	antisense	predicted_gene_29292	8	9	13	4	6	3	0.442853	0.508445	0.510994	0.177114	0.324472	0.152612
ENSMUSG00000024190	497.496	257.548	0.92055	0.00018671	0.00071961	Dusp1	chr17	-	26505590	26508519	2313	protein_coding	dual_specificity_phosphatase_1	576	387	484	290	301	197	10.5596	7.24045	6.30044	4.2525	5.3907	3.31884
ENSMUSG00000019845	133.815	69.3624	0.92003	0.0010757	0.0035418	Tube1	chr10	+	39134023	39151058	2929	protein_coding	epsilon-tubulin_1	95	109	210	70	83	58	1.37532	1.61041	2.15874	0.810589	1.17385	0.77162
ENSMUSG00000097233	22.0641	10.245	0.91967	0.083836	0.16063	Gm17552	chr19	+	4169566	4174284	3877	lincRNA	predicted_gene_17552	14	18	37	20	6	7	0.15312	0.200912	0.287347	0.174967	0.0641077	0.0703554
ENSMUSG00000038980	2.97589	0.649943	0.9195	0.19864	0.32148	Rbbp8nl	chr2	-	180277646	180289879	2319	protein_coding	RBBP8_N-terminal_like	3	2	4	1	1	0	0.0548554	0.0373215	0.051935	0.0146259	0.017863	0
ENSMUSG00000050556	83.3378	40.2364	0.91947	0.054637	0.11236	Kcnb1	chr2	-	167103378	167190155	3725	protein_coding	potassium_voltage_gated_channel_Shab-related_subfamily_member_1	38	106	106	21	26	75	0.43257	1.23143	0.856802	0.191212	0.289136	0.784567
ENSMUSG00000032419	411.69	215.19	0.91912	1.2445e-06	6.8845e-06	Tbx18	chr9	-	87702800	87731260	4679	protein_coding	T-box18	351	406	458	244	237	179	3.18092	3.75494	2.94723	1.76872	2.09822	1.49072
ENSMUSG00000030345	2.18334	0	0.91864	0.14388	NA	Dyrk4	chr6	-	126876020	126921839	2252	protein_coding	dual-specificity_tyrosine-(Y)-phosphorylation_regulated_kinase_4	3	2	1	0	0	0	0.0564874	0.0384319	0.01337	0	0	0
[truncated: 20,052 more rows]
