# Supplementary material for: FAK activity sustains intrinsic and acquired ovarian cancer resistance to platinum chemotherapy
Source: eLife. 2019 Sep 3;8:e47327. doi: 10.7554/eLife.47327 (PMC6721800; doi:10.7554/eLife.47327)
Supplement: Figure 10—source data 1. [file elife-47327-fig10-data1.xlsx]

## Sheet: Descriptions
Sheet descriptions
Upregulated in FAK-WT v KO:	Transcripts differentially upregulated in GFP-FAK-WT vs FAK-KO
Upregulated in FAK-R454 v KO:	Transcripts differentially upregulated in GFP-FAK-R454 vs FAK-KO
Upregulated in Bcatmut v FAK-KO:	Transcripts differentially upregulated in B-catenin(delta-GSK)* vs FAK-KO
Kinase dependent transcripts:	Transcripts upregulated in GFP-FAK-WT vs FAK-KO but not upregulated in GFP-FAK-R454; these upregulated transcripts may be dependent on FAK kinase activity
Kinase dep + B-cat:	Transcripts upregulated in a FAK-kinase-dependent manner that are also upregulated in B-catenin(delta-GSK)* vs FAK-KO
Key to group names
K_1	FAK-KO replicate 1
K_2	FAK-KO replicate 2
K_3	FAK-KO replicate 3
G_1	GFP-FAK WT replicate 1
G_2	GFP-FAK WT replicate 2
G_3	GFP-FAK WT replicate 3
R_1	GFP-FAK-R454 replicate 1
R_2	GFP-FAK-R454 replicate 2
B_1	B-catenin with delta-GSK mutation replicate 1
B_2	B-catenin with delta-GSK mutation replicate 2
B_3	B-catenin with delta-GSK mutation replicate 3

## Sheet: Upregulated in FAK-WT v KO
Gene ID	Associated Gene Name	Readcount FAK KO	Readcount GFP-FAK	log2FoldChange	padj	K_1_readcount	K_2_readcount	K_3_readcount	G_1_readcount	G_2_readcount	G_3_readcount	K_1_fpkm	K_2_fpkm	K_3_fpkm	G_1_fpkm	G_2_fpkm	G_3_fpkm
ENSMUSG00000015090	Ptgds	107.651	2491.51	-4.1991	5.1803e-165	137	97	96	2870	2545	1927	4.90703	4.03854	3.69472	105.949	104.208	67.329
ENSMUSG00000020241	Col6a2	132.899	1966.51	-3.7032	1.8798e-185	116	143	142	2108	1858	1856	0.826361	1.18414	1.08696	15.4775	15.1311	12.8977
ENSMUSG00000001119	Col6a1	679.476	8303.82	-3.5216	0	678	611	780	7968	7723	8944	8.65852	9.07003	10.7034	104.877	112.749	111.421
ENSMUSG00000024066	Xdh	74.1631	814.853	-3.2568	3.9032e-122	85	73	68	853	750	813	0.594698	0.593683	0.511209	6.15099	5.99864	5.54869
ENSMUSG00000042759	Apobr	66.4036	620.582	-2.8565	7.6979e-50	64	89	46	530	524	797	1.76455	2.85231	1.36277	15.0608	16.5158	21.4355
ENSMUSG00000025089	Gfra1	13.2571	155.552	-2.8079	1.1488e-31	19	10	12	165	130	168	0.296721	0.18153	0.201367	2.65581	2.32087	2.55933
ENSMUSG00000020607	Fam84a	49.4578	408.211	-2.7151	1.1362e-47	60	58	32	387	346	483	0.569862	0.640324	0.326573	3.78833	3.75671	4.47494
ENSMUSG00000020722	Cacng1	8.1007	104.789	-2.6302	1.5553e-22	8	4	13	107	102	101	0.205558	0.11947	0.358921	2.83365	2.99611	2.53155
ENSMUSG00000075284	Wipf1	31.5486	246.627	-2.5505	1.9505e-33	20	40	34	241	233	257	0.351701	0.817631	0.642443	4.36797	4.68396	4.40858
ENSMUSG00000032024	Clmp	3.25869	71.3517	-2.5467	1.259e-17	3	2	5	85	74	51	0.0640573	0.0496399	0.114717	1.87062	1.80631	1.06228
ENSMUSG00000052085	Dock8	29.548	235.28	-2.5093	2.9203e-29	24	32	33	193	192	318	0.0986204	0.152848	0.145707	0.817394	0.901925	1.27469
ENSMUSG00000074445	Sprr2a3	31.8671	235.082	-2.4613	1.6973e-30	24	33	39	260	234	200	1.12771	1.80241	1.96908	12.5915	12.5694	9.16722
ENSMUSG00000026185	Igfbp5	9.84804	110.408	-2.4588	2.7551e-19	18	5	8	88	97	144	0.1123	0.0362601	0.05363	0.565857	0.691816	0.876375
ENSMUSG00000026639	Lamb3	17.0018	165.293	-2.4505	1.5086e-20	21	16	15	104	135	256	0.305922	0.270935	0.234798	1.56151	2.24822	3.63793
ENSMUSG00000024053	Emilin2	254.584	1476.51	-2.4494	1.4046e-109	250	257	265	1567	1345	1467	2.05196	2.45198	2.33716	13.2561	12.6202	11.7458
ENSMUSG00000038146	Notch3	187.078	1129.86	-2.3716	2.6985e-44	202	176	192	877	885	1621	0.805909	0.816208	0.823091	3.60622	4.03637	6.30869
ENSMUSG00000026043	Col3a1	1142.94	6273.68	-2.3492	2.3187e-82	1551	903	1070	5593	6049	6955	27.5309	18.6316	20.4082	102.323	122.745	120.428
ENSMUSG00000029361	Nos1	3.8043	58.7933	-2.2971	1.989e-14	6	1	5	59	57	58	0.0504603	0.00977579	0.0451835	0.511409	0.548008	0.475826
ENSMUSG00000016552	Foxred2	148.641	776.821	-2.2697	3.5725e-71	187	129	140	776	719	809	1.69099	1.35595	1.36032	7.23237	7.43264	7.13626
ENSMUSG00000031340	Gabre	30.4997	224.398	-2.2578	2.8117e-19	49	30	15	174	175	323	0.691532	0.492143	0.227467	2.53095	2.82337	4.44673
ENSMUSG00000009633	G0s2	10.6991	96.2659	-2.2171	3.2432e-15	9	14	9	71	78	139	0.343034	0.620263	0.368595	2.78915	3.39862	5.1681
ENSMUSG00000036053	Fmnl2	57.3129	305.467	-2.192	3.0374e-36	67	54	54	320	293	291	0.603823	0.565695	0.522926	2.97237	3.01867	2.55829
ENSMUSG00000090958	Lrrc32	14.9324	114.475	-2.1892	1.9024e-16	20	12	14	81	104	156	0.168157	0.117279	0.126481	0.70192	0.999611	1.27947
ENSMUSG00000002799	Jag2	184.168	931.204	-2.1871	4.4558e-48	171	193	193	806	787	1184	1.35369	1.77596	1.64169	6.57622	7.12215	9.14316
ENSMUSG00000070509	Rgma	55.8525	705.019	-2.1865	8.5314e-13	71	62	37	478	499	1144	0.843607	0.856303	0.472384	5.85367	6.77791	13.2596
ENSMUSG00000070867	Trabd2b	165.921	823.334	-2.1858	3.3876e-57	176	159	170	733	714	1005	0.853607	0.896388	0.885944	3.6641	3.95874	4.75481
ENSMUSG00000026090	2010300C02Rik	152.519	744.347	-2.1834	1.5171e-66	162	158	143	762	661	788	1.95968	2.22167	1.85873	9.50042	9.1408	9.29859
ENSMUSG00000045545	Krt14	544.321	2693.31	-2.1774	4.4171e-55	586	525	546	2161	2269	3609	13.3378	13.8899	13.3534	50.6945	59.0385	80.1302
ENSMUSG00000021506	Pitx1	108.705	581.314	-2.1758	4.6029e-32	83	118	126	461	527	742	1.72073	2.84362	2.80684	9.85043	12.4899	15.0059
ENSMUSG00000047712	Ust	11.0329	88.7529	-2.1588	3.8198e-15	11	6	17	84	92	86	0.0824043	0.0522471	0.136842	0.648567	0.787877	0.628459
ENSMUSG00000026070	Il18r1	21.5849	134.554	-2.1513	9.053e-20	26	20	20	135	139	123	0.281136	0.251377	0.232372	1.50451	1.71819	1.29739
ENSMUSG00000028989	Angptl7	79.1081	634.508	-2.1361	3.5204e-14	78	79	83	758	724	376	1.16052	1.36627	1.32693	11.6237	12.3143	5.45715
ENSMUSG00000059325	Hopx	14.6716	117.302	-2.1196	3.3733e-14	21	5	20	81	103	166	0.56303	0.155825	0.576175	2.23829	3.15692	4.34152
ENSMUSG00000022687	Boc	8.84888	75.6692	-2.0914	3.8025e-13	11	9	7	80	86	56	0.079509	0.075617	0.0543668	0.59598	0.710617	0.394851
ENSMUSG00000029189	Sel1l3	11.2693	78.4416	-2.0389	1.0668e-13	11	13	10	79	70	84	0.0782576	0.107506	0.0764444	0.579268	0.569305	0.582955
ENSMUSG00000045672	Col27a1	71.7335	614.061	-2.0207	1.3068e-11	84	68	67	362	493	986	0.621436	0.584763	0.532603	2.76022	4.16944	7.11567
ENSMUSG00000032332	Col12a1	30.4675	175.142	-2.0091	7.0732e-16	37	30	26	124	136	265	0.235835	0.222271	0.178071	0.814605	0.990968	1.64769
ENSMUSG00000000120	Ngfr	192.993	874.537	-1.9995	1.7219e-32	155	172	258	959	871	752	1.44352	1.86197	2.5818	9.2051	9.27306	6.83173
ENSMUSG00000039137	Whrn	22.614	134.96	-1.9769	6.9804e-14	18	35	14	130	100	174	0.254144	0.574419	0.212396	1.89177	1.61406	2.3965
ENSMUSG00000047591	Mafa	15.6762	94.7144	-1.9217	2.016e-12	14	20	13	71	86	125	0.416017	0.690822	0.415086	2.1745	2.92142	3.62339
ENSMUSG00000025494	Sigirr	28.2341	139.38	-1.9156	1.1728e-16	28	25	33	134	112	170	0.451556	0.468648	0.571846	2.22729	2.06483	2.67439
ENSMUSG00000031239	Itm2a	18.8393	107.885	-1.8971	9.1043e-13	31	10	18	91	118	109	0.570455	0.213901	0.355914	1.72592	2.48231	1.95663
ENSMUSG00000022421	Nptxr	1457.67	5498.78	-1.8775	5.988e-110	1487	1466	1472	5524	5117	5663	13.0745	14.9831	13.907	50.0594	51.4331	48.5716
ENSMUSG00000045287	Rtn4rl1	5.4889	52.3659	-1.8741	1.4932e-09	8	4	5	67	54	33	0.0728345	0.0423312	0.0489136	0.628696	0.562024	0.293078
ENSMUSG00000012350	Ehf	89.7788	382.259	-1.8715	2.0082e-23	90	75	109	470	358	302	1.78183	1.72599	2.31879	9.59047	8.10252	5.83247
ENSMUSG00000032554	Trf	71.6899	301.963	-1.861	7.205e-24	89	51	81	292	244	365	2.65451	1.76815	2.59592	8.97626	8.31951	10.6196
ENSMUSG00000028527	Ak4	49.0208	226.765	-1.8609	2.1019e-16	59	54	36	170	193	314	0.885627	0.942207	0.580648	2.63006	3.31184	4.5978
ENSMUSG00000038453	Srcin1	28.5195	138.677	-1.8497	3.335e-14	26	32	28	141	158	108	0.24398	0.349047	0.282326	1.3637	1.69493	0.988612
ENSMUSG00000053559	Smagp	163.759	627.052	-1.8425	1.3356e-44	182	167	149	658	578	623	5.60545	5.97873	4.93102	20.8873	20.3507	18.7175
ENSMUSG00000010064	Slc38a3	1.56803	34.7237	-1.8323	1.0591e-08	4	1	0	23	35	45	0.0469363	0.0136396	0	0.278161	0.469495	0.51509
ENSMUSG00000096883	AI848285	464.49	1728.11	-1.8186	1.3862e-51	425	461	521	1818	1678	1615	7.56065	9.53289	9.95909	33.3336	34.1252	28.0262
ENSMUSG00000028480	Glipr2	5.13473	49.424	-1.8118	7.7716e-09	5	1	10	49	57	39	0.0775936	0.0180389	0.166751	0.783737	1.01122	0.590395
ENSMUSG00000008999	Bmp7	49.1702	207.742	-1.809	1.4744e-18	52	34	65	209	207	198	0.717773	0.545527	0.964071	2.97337	3.26639	2.66606
ENSMUSG00000029838	Ptn	249.055	912.791	-1.7977	2.5739e-52	301	227	234	959	856	889	4.77977	4.19005	3.99271	15.6956	15.5392	13.7709
ENSMUSG00000075402	Krt76	195.048	717.428	-1.7887	2.8183e-44	225	158	215	696	633	804	3.12321	2.54935	3.20678	9.95741	10.0447	10.8867
ENSMUSG00000020798	Spns3	36.416	153.747	-1.7773	1.7822e-16	46	29	37	151	150	154	0.560465	0.410717	0.4844	1.89621	2.08927	1.83035
ENSMUSG00000032179	Bmp5	19.1228	98.4303	-1.777	3.3836e-11	30	8	22	97	91	104	0.441238	0.136771	0.347685	1.47042	1.53005	1.49213
ENSMUSG00000042216	Sgsm1	83.6347	320.162	-1.7756	5.0213e-25	83	91	79	313	267	374	1.17395	1.49612	1.20064	4.56284	4.31715	5.16019
ENSMUSG00000025328	Padi3	11.0667	65.5068	-1.7686	1.0556e-09	11	7	16	76	60	58	0.11063	0.0818336	0.172907	0.787792	0.689834	0.569023
ENSMUSG00000014782	Plekhg4	12.0843	77.7602	-1.7605	3.926e-09	20	5	13	63	52	119	0.224503	0.0652403	0.156801	0.728872	0.667282	1.30305
ENSMUSG00000029371	Cxcl5	12.3911	71.0796	-1.7591	9.9404e-10	13	9	16	89	67	54	0.252088	0.202864	0.333381	1.77876	1.48524	1.02147
ENSMUSG00000015766	Eps8	372.312	1315.59	-1.7578	6.3849e-59	437	302	403	1367	1218	1315	8.61457	6.92011	8.53629	27.774	27.4481	25.2871
ENSMUSG00000039633	Lonrf1	61.3841	235.917	-1.7572	2.7925e-22	69	60	58	233	210	258	0.56346	0.569533	0.508925	1.96105	1.96041	2.05521
ENSMUSG00000035273	Hpse	202.503	756.314	-1.7558	5.9417e-27	229	198	190	608	626	1025	2.89568	2.91027	2.58155	7.92386	9.04905	12.6433
ENSMUSG00000029231	Pdgfra	563.81	2009.52	-1.7477	8.0685e-43	658	468	602	2302	1948	1687	3.21808	2.66054	3.16358	11.6036	10.8911	8.04836
ENSMUSG00000045777	Ifitm10	29.3145	140.306	-1.7442	2.9816e-11	45	21	25	119	94	209	0.75335	0.408656	0.449714	2.05329	1.79898	3.41313
ENSMUSG00000021260	Hhipl1	9.92036	60.7213	-1.7434	4.5188e-09	10	11	9	52	45	85	0.123197	0.157523	0.119139	0.660269	0.63376	1.0215
ENSMUSG00000053117	E330013P04Rik	43.8179	178.822	-1.742	4.8906e-16	60	36	39	163	151	219	1.0226	0.713202	0.714221	2.86327	2.94203	3.64101
ENSMUSG00000016194	Hsd11b1	38.0697	326.384	-1.7393	4.2344e-08	69	27	23	247	259	471	2.14782	0.976934	0.769286	7.92434	9.2164	14.3018
ENSMUSG00000051910	Sox6	191.523	687.442	-1.7337	1.7747e-34	259	146	186	677	617	748	1.28173	0.839853	0.989057	3.45306	3.49056	3.61094
ENSMUSG00000023885	Thbs2	2.39585	33.5167	-1.7328	7.2884e-08	1	4	2	25	29	46	0.00541924	0.0251972	0.0116461	0.139636	0.179659	0.243174
ENSMUSG00000042363	Lgalsl	5.6453	45.3712	-1.7254	3.9982e-08	3	5	9	53	30	53	0.0739464	0.143258	0.238369	1.34645	0.845338	1.27436
ENSMUSG00000025196	Cpn1	40.3404	161.544	-1.7177	3.6628e-15	37	42	43	143	141	197	0.587837	0.775636	0.734067	2.34158	2.56087	3.05311
ENSMUSG00000039476	Prrx2	30.6943	128.31	-1.7029	7.6736e-13	25	28	40	131	129	119	0.873034	1.13659	1.50094	4.71499	5.14985	4.05378
ENSMUSG00000001020	S100a4	370.594	1277.66	-1.6967	7.2531e-38	474	336	326	1241	1033	1538	34.2611	28.2304	25.3194	92.4515	85.3567	108.443
ENSMUSG00000026110	Mgat4a	39.8926	154.947	-1.6823	6.7191e-15	47	36	39	148	128	186	0.459585	0.409189	0.409774	1.49159	1.43084	1.7742
ENSMUSG00000030409	Dmpk	343.458	1147.16	-1.6814	2.67e-52	353	334	357	1088	1023	1299	7.8836	8.67061	8.56702	25.0436	26.1179	28.2996
ENSMUSG00000045382	Cxcr4	72.7732	261.436	-1.6747	1.3504e-20	82	78	61	268	222	288	1.94358	2.149	1.55357	6.54698	6.01526	6.65889
ENSMUSG00000044164	Rnf182	51.8068	191.231	-1.6687	1.287e-17	62	42	55	196	177	194	0.994377	0.783001	0.947838	3.23992	3.24524	3.03517
ENSMUSG00000004655	Aqp1	105.146	367.139	-1.6644	1.3575e-23	101	103	115	347	302	446	1.23387	1.46264	1.50958	4.36912	4.21761	5.315
ENSMUSG00000050447	Lypd6	4.3547	38.5535	-1.6614	2.1036e-07	1	4	8	39	38	37	0.0139171	0.0647084	0.119632	0.55941	0.604567	0.502309
ENSMUSG00000024164	C3	14809	47289.2	-1.6411	1.4122e-83	15997	14901	14123	49445	44835	45746	307.971	333.457	292.153	981.097	986.737	859.104
ENSMUSG00000079627	Rhox2h	16.8945	77.7688	-1.6368	2.6219e-09	24	15	13	88	74	68	1.20914	0.87844	0.703756	4.5695	4.26199	3.34193
ENSMUSG00000101940	Akp-ps1	23.3093	95.4792	-1.6306	8.0389e-11	25	22	24	90	84	110	0.501449	0.512936	0.517261	1.86058	1.9261	2.15229
ENSMUSG00000052957	Gas1	1394.47	4561.75	-1.6244	3.9575e-34	1371	1347	1517	3927	3663	6042	14.8595	16.9703	17.6671	43.868	45.3856	63.8808
ENSMUSG00000034573	Ptpn13	955.258	3081.32	-1.6228	1.0286e-42	1017	932	957	3440	3070	2585	3.94182	4.199	3.98566	13.7421	13.6028	9.77369
ENSMUSG00000030268	Bcat1	13.4183	68.0607	-1.6227	3.4881e-08	6	15	19	72	54	77	0.107453	0.312258	0.365623	1.32898	1.10554	1.34518
ENSMUSG00000069873	4930438A08Rik	92.2297	314.803	-1.6212	1.8937e-21	114	78	91	287	275	375	1.77428	1.41113	1.52185	4.60382	4.89287	5.69339
ENSMUSG00000054966	Ifltd1	35.207	131.332	-1.6178	3.6961e-13	37	35	35	128	119	143	0.673528	0.740587	0.684596	2.4015	2.47637	2.53929
ENSMUSG00000014158	Trpv4	184.078	596.91	-1.6166	1.1895e-35	188	164	209	621	542	608	2.39707	2.43064	2.8634	8.16081	7.90016	7.56221
ENSMUSG00000028517	Ppap2b	125.029	418.804	-1.6143	1.38e-23	128	112	141	473	403	362	1.30037	1.3226	1.53917	4.95264	4.68032	3.58746
ENSMUSG00000031486	Gpr124	308.373	984.094	-1.589	1.0376e-31	306	305	325	867	840	1226	3.04036	3.52255	3.46976	8.87854	9.54106	11.8827
ENSMUSG00000059588	Calcrl	80.1343	266.303	-1.5771	2.1676e-19	94	63	89	287	226	279	0.967516	0.753745	0.984311	3.0446	2.65921	2.80128
ENSMUSG00000041577	Prelp	289.32	900.901	-1.5769	9.0745e-41	308	303	267	927	792	958	4.45451	5.09384	4.14928	13.8181	13.0945	13.5156
ENSMUSG00000060063	Alox5ap	9.51712	49.5741	-1.5761	1.7251e-07	9	8	12	50	46	51	0.590664	0.610297	0.846235	3.3821	3.45119	3.26505
ENSMUSG00000028635	Edn2	17.4646	78.8496	-1.5707	3.2098e-08	26	14	14	55	78	101	0.570732	0.357224	0.330217	1.24434	1.95734	2.16273
ENSMUSG00000051435	Fhad1	5.25448	49.1655	-1.5699	1.3611e-06	7	6	3	22	30	97	0.117617	0.117187	0.0541635	0.380991	0.576246	1.58989
ENSMUSG00000022382	Wnt7b	358.6	1619.51	-1.5677	5.061e-08	414	382	294	1177	1212	2471	3.88037	4.16188	2.96096	11.3702	12.9864	22.5927
ENSMUSG00000011256	Adam19	1.65084	28.7073	-1.5675	1.3643e-06	2	2	1	15	24	47	0.027313	0.0317484	0.0146741	0.211129	0.374683	0.626121
ENSMUSG00000031375	Bgn	3726.13	11261	-1.5649	3.9883e-81	4427	3199	3789	11664	10511	11197	97.1782	81.6257	89.3708	263.891	263.765	239.763
ENSMUSG00000023484	Prph	132.634	427.543	-1.5575	7.567e-21	136	140	126	480	425	357	2.4021	2.87431	2.3913	8.73799	8.58132	6.15094
ENSMUSG00000041642	Kif21b	23.9272	92.9838	-1.5529	1.7538e-09	20	27	25	87	79	111	0.169713	0.266319	0.227949	0.760892	0.766347	0.918819
ENSMUSG00000009545	Kcnq1	117.413	382.047	-1.5523	1.216e-18	114	118	124	428	392	306	4.26407	5.13044	4.98371	16.4999	16.7617	11.1651
ENSMUSG00000027544	Nfatc2	7.67485	47.3885	-1.5504	9.9462e-07	7	10	6	42	28	73	0.0586092	0.0973243	0.0539798	0.362439	0.268003	0.596228
ENSMUSG00000047963	Stbd1	15.4583	75.0584	-1.5502	2.1489e-07	16	15	16	50	52	124	0.258682	0.281897	0.277957	0.833172	0.961087	1.95564
ENSMUSG00000031070	Mrgprf	505.66	1566.67	-1.5493	1.2736e-30	542	518	476	1346	1320	2007	8.64955	9.60899	8.16231	22.139	24.0814	31.2438
ENSMUSG00000049191	Rgag4	0	21.9044	-1.5413	1.1379e-06	0	0	0	14	15	37	0	0	0	0.134615	0.159975	0.336722
ENSMUSG00000032238	Rora	5.10414	39.4672	-1.5357	2.0974e-06	9	3	4	31	25	63	0.103711	0.0401843	0.0495283	0.368181	0.329333	0.70818
ENSMUSG00000038668	Lpar1	12.3022	57.6307	-1.535	1.9493e-07	18	10	10	49	55	67	0.25029	0.161631	0.149411	0.70224	0.874273	0.908798
ENSMUSG00000087541	Hopxos	4.32411	34.0305	-1.5315	2.3295e-06	5	6	2	30	25	47	0.0966066	0.134754	0.0415221	0.597416	0.552192	0.885842
ENSMUSG00000025150	Cbr2	19.4817	78.3391	-1.5271	1.519e-08	25	15	20	90	72	70	1.17988	0.822891	1.01424	4.37783	3.88458	3.22268
ENSMUSG00000032033	Barx2	24.6168	101.084	-1.5259	3.8503e-08	13	23	38	82	97	121	0.211995	0.435976	0.665851	1.3782	1.80828	1.92481
ENSMUSG00000040907	Atp1a3	699.754	2511.36	-1.5245	2.1865e-10	827	672	637	1927	2039	3544	10.8329	10.2321	8.96586	26.016	30.5331	45.2852
ENSMUSG00000056492	Gpr116	4.19703	36.6945	-1.5219	3.0452e-06	1	9	2	28	42	38	0.00376013	0.0393368	0.00808062	0.108512	0.180537	0.139383
ENSMUSG00000071656	Lrrn4cl	55.5585	193.204	-1.518	1.8078e-11	83	33	57	173	163	240	1.03124	0.476595	0.760972	2.21537	2.31517	2.90881
ENSMUSG00000038677	Scube3	112.821	357.953	-1.5158	5.1412e-17	102	128	110	321	296	451	0.876193	1.2781	1.01532	2.84199	2.90673	3.77918
ENSMUSG00000028463	Car9	19.848	100.951	-1.5145	9.1477e-07	22	14	25	46	68	191	0.825778	0.610832	1.00831	1.77958	2.91785	6.99352
ENSMUSG00000036139	Hoxc9	13.3307	60.7793	-1.5144	2.8981e-07	16	10	15	81	46	54	0.341412	0.248035	0.343924	1.7814	1.1221	1.12402
ENSMUSG00000028785	Hpca	7.88475	43.6125	-1.505	1.6597e-06	9	8	7	47	49	32	0.240295	0.248282	0.200822	1.29336	1.49559	0.833439
ENSMUSG00000030849	Fgfr2	67.5499	223.327	-1.502	6.1521e-13	82	49	77	280	195	187	1.29636	0.900451	1.30802	4.56233	3.52418	2.88386
ENSMUSG00000021846	Peli2	0.301947	23.6688	-1.5012	2.4264e-06	1	0	0	9	27	34	0.00548687	0	0	0.0508963	0.169357	0.181981
ENSMUSG00000028364	Tnc	525.192	1550.86	-1.4989	3.0574e-36	649	449	513	1399	1366	1850	3.476	2.79534	2.95232	7.72273	8.36371	9.66559
ENSMUSG00000029163	Emilin1	327.995	963.912	-1.4977	2.2345e-37	345	344	306	960	843	1063	5.27489	6.11373	5.02721	15.1281	14.7345	15.8544
ENSMUSG00000056427	Slit3	18.9473	78.0424	-1.4913	1.6948e-07	22	26	9	72	70	90	0.38082	0.523147	0.167398	1.28454	1.38519	1.51971
ENSMUSG00000037944	Ccr7	58.029	185.33	-1.4828	1.5435e-13	58	59	59	214	162	174	0.94104	1.11272	1.02859	3.57859	3.00475	2.75392
ENSMUSG00000005148	Klf5	37.7299	127.832	-1.4776	2.0089e-10	42	36	37	105	118	157	0.783204	0.780336	0.741377	2.01806	2.51548	2.85593
ENSMUSG00000022340	Sybu	58.1271	185.632	-1.475	5.813e-13	54	59	63	157	183	210	0.560844	0.712285	0.703073	1.68061	2.17276	2.1276
ENSMUSG00000023008	Fmnl3	1551.19	4459.43	-1.4722	5.7464e-41	1703	1395	1637	4019	3741	5537	19.2038	18.2852	19.835	46.7098	48.2251	60.9071
ENSMUSG00000020473	Aebp1	4776.55	13486.1	-1.4644	7.9604e-61	4899	4900	4693	14150	12633	13170	66.9601	77.8499	68.9241	199.335	197.391	175.597
ENSMUSG00000043460	Elfn2	219.106	639.554	-1.4636	5.5816e-26	219	228	217	652	651	585	1.45033	1.75514	1.54417	4.4503	4.92853	3.77921
ENSMUSG00000035085	1700020L24Rik	153.896	455.461	-1.4563	1.2504e-19	149	170	146	425	379	554	6.3168	8.37748	6.65082	18.5703	18.3681	22.9109
ENSMUSG00000002257	Def6	8.79982	43.8531	-1.4547	3.1423e-06	13	9	5	44	41	45	0.31775	0.255704	0.131318	1.10844	1.14562	1.07294
ENSMUSG00000030854	Ptpn5	52.0954	167.1	-1.4489	2.2831e-11	64	52	43	167	180	145	1.32341	1.24989	0.955422	3.55918	4.25501	2.92486
ENSMUSG00000084883	Ccdc85c	184.015	530.777	-1.4486	2.752e-25	169	187	201	542	476	558	3.50593	4.50932	4.48048	11.5887	11.2885	11.292
ENSMUSG00000079018	Ly6c1	20.952	77.3356	-1.4468	9.5633e-08	16	23	24	82	73	74	0.828199	1.38387	1.33487	4.37469	4.31968	3.73653
ENSMUSG00000058354	Krt6a	28.0708	107.51	-1.4467	2.6377e-07	14	39	30	114	118	84	0.199157	0.64489	0.458565	1.67144	1.91895	1.16565
ENSMUSG00000029436	Mmp17	387.604	1548.83	-1.4366	8.0795e-07	384	407	383	1110	1099	2448	5.08819	6.26874	5.4531	15.1591	16.6473	31.6421
ENSMUSG00000051596	Otop1	18.3966	70.0318	-1.4331	3.2347e-07	16	15	25	81	60	67	0.178852	0.194903	0.300279	0.933205	0.766722	0.730584
ENSMUSG00000029710	Ephb4	202.327	573.576	-1.4293	9.2775e-27	227	201	188	526	537	639	1.81627	1.86941	1.61631	4.33769	4.91181	4.98743
ENSMUSG00000051457	Spn	46.0762	147.853	-1.4244	4.1622e-10	51	48	41	158	159	118	0.554447	0.606576	0.478945	1.77038	1.97606	1.25139
ENSMUSG00000029287	Tgfbr3	706.067	1947.61	-1.4207	2.9977e-43	778	659	716	1789	1719	2286	9.08593	8.946	8.98493	21.5337	22.9498	26.0428
ENSMUSG00000084989	E030010N08Rik	0.662184	19.1348	-1.4206	1.0631e-05	1	1	0	19	16	22	0.0177308	0.0206102	0	0.347216	0.324311	0.380516
ENSMUSG00000026193	Fn1	13155.6	47850.8	-1.4204	2.3134e-07	15672	13124	11320	36658	35645	71249	123.093	119.82	95.5359	296.753	320.052	545.894
ENSMUSG00000044217	Aqp5	3403.35	9326.64	-1.4187	2.134e-51	3475	3429	3427	9907	8956	8732	76.1764	87.3749	80.7219	223.834	224.436	186.724
ENSMUSG00000048126	Col6a3	944.698	3085.13	-1.4096	6.1577e-09	922	937	1007	2420	2448	4364	6.27428	7.41184	7.36333	16.9733	19.044	28.9694
ENSMUSG00000041046	Ramp3	7.37291	37.4369	-1.4025	1.148e-05	6	10	6	37	35	39	0.150083	0.290759	0.161266	0.953894	1.00083	0.951626
ENSMUSG00000053797	Krt16	14.2948	60.9375	-1.4019	4.1668e-06	18	11	15	43	45	95	0.369118	0.262204	0.330518	0.908823	1.05492	1.90037
ENSMUSG00000004266	Ptpn6	45.0193	142.089	-1.4013	6.3179e-10	56	30	53	152	139	129	1.87794	1.16942	1.90978	5.2536	5.32872	4.21994
ENSMUSG00000029373	Pf4	33.8899	109.439	-1.3958	6.1554e-09	37	25	42	115	104	105	2.02633	1.59149	2.47155	6.4912	6.51112	5.60945
ENSMUSG00000034786	Gpsm3	24.2457	82.5555	-1.3958	8.4974e-08	24	20	30	84	75	86	0.807364	0.782063	1.0844	2.91243	2.88425	2.82214
ENSMUSG00000019539	Rcn3	275.472	807.422	-1.3951	1.5367e-13	348	241	256	655	566	1205	12.2459	9.85785	9.67974	23.7559	22.7689	41.3638
ENSMUSG00000047497	Adamts12	1.29061	20.8788	-1.3929	1.9671e-05	2	1	1	28	17	17	0.010296	0.00598402	0.00553161	0.148565	0.100047	0.085371
ENSMUSG00000006403	Adamts4	34.4951	113.553	-1.3897	2.3497e-08	44	19	44	108	105	124	0.337899	0.169606	0.363077	0.854823	0.921801	0.928918
ENSMUSG00000026068	Il18rap	156.381	438.566	-1.3862	1.2721e-19	201	117	164	419	402	481	2.74612	1.85807	2.40757	5.90005	6.2786	6.41048
ENSMUSG00000068696	Gpr88	89.7116	269.003	-1.3773	8.6894e-11	101	81	92	305	302	182	0.939526	0.875843	0.919575	2.92419	3.2115	1.65151
ENSMUSG00000060962	Dmkn	793.003	2149.7	-1.3771	4.407e-28	809	839	755	1897	1855	2652	16.1061	19.4159	16.151	38.9249	42.2181	51.5035
ENSMUSG00000049551	Fzd9	56.3463	178.755	-1.3767	1.5848e-08	55	65	50	133	136	267	0.769777	1.05747	0.751942	1.91855	2.17598	3.64532
ENSMUSG00000041911	Dlx1	37.7162	117.303	-1.3763	4.231e-09	32	38	44	125	106	117	0.581192	0.802245	0.858686	2.33991	2.20084	2.0729
ENSMUSG00000026833	Olfm1	23.9119	80.847	-1.3756	2.4985e-07	22	28	22	78	67	96	0.34849	0.515559	0.374457	1.27344	1.21326	1.48341
ENSMUSG00000035279	Ssc5d	1737.88	4663.29	-1.3681	1.7217e-30	2009	1790	1490	4209	4057	5618	15.05	15.587	11.9938	32.4978	34.7437	41.0545
ENSMUSG00000038296	Galnt18	122.524	340.948	-1.3676	3.1612e-17	142	106	127	317	288	411	1.78502	1.54887	1.71542	4.10708	4.13868	5.03987
ENSMUSG00000026285	Pdcd1	30.1548	104.47	-1.3668	6.7748e-07	19	27	45	123	105	80	0.315939	0.521875	0.804033	2.10801	1.99596	1.29766
ENSMUSG00000016179	Camk1g	1.28137	20.4456	-1.3633	2.9366e-05	1	0	3	22	16	23	0.023843	0	0.076859	0.540633	0.436109	0.534947
ENSMUSG00000023031	Cela1	511.255	1358.99	-1.3602	6.4256e-33	587	523	446	1284	1274	1473	17.0793	17.6883	13.9437	38.5048	42.3754	41.8076
ENSMUSG00000075602	Ly6a	222.659	605.266	-1.3586	1.0773e-20	260	218	201	546	513	745	10.643	10.3729	8.84094	23.0357	24.0061	29.7487
ENSMUSG00000030946	Lhpp	50.65	148.701	-1.3568	1.3206e-10	55	51	48	164	134	143	2.10884	2.27303	1.97758	6.48102	5.87353	5.34858
ENSMUSG00000052852	Reep1	50.1942	150.639	-1.3559	8.9592e-10	69	38	48	142	126	181	0.564322	0.361256	0.421823	1.19697	1.17804	1.44404
ENSMUSG00000029861	Fam131b	36.1189	113.828	-1.3529	5.0007e-08	37	33	40	92	94	154	0.292903	0.303662	0.340247	0.750636	0.850676	1.18923
ENSMUSG00000032589	Bsn	33.9151	105.201	-1.3499	3.4205e-08	30	40	32	111	89	113	0.0821696	0.127351	0.0941785	0.313351	0.278672	0.301919
ENSMUSG00000037419	Endod1	403.52	1057.76	-1.3479	1.2392e-37	458	381	392	1043	935	1166	3.28825	3.17964	3.02411	7.71795	7.67404	8.16619
ENSMUSG00000015354	Pcolce2	242.406	652.045	-1.3467	5.076e-21	260	213	267	567	568	807	3.29676	3.13941	3.63779	7.40996	8.23334	9.98182
ENSMUSG00000024846	Cst6	17.4541	64.0264	-1.3384	5.413e-06	20	19	14	54	47	91	0.162454	0.179394	0.122191	0.452076	0.436426	0.721045
ENSMUSG00000051579	Tceal8	27.5321	87.3179	-1.3377	1.4776e-07	30	25	29	90	87	81	0.865811	0.838678	0.899315	2.67709	2.87035	2.28039
ENSMUSG00000024743	Syt7	29.6047	94.0993	-1.3353	2.0302e-07	35	32	23	105	92	81	0.171488	0.182251	0.121089	0.530241	0.515308	0.387144
ENSMUSG00000078794	Dact3	51.2189	152.897	-1.3318	1.1757e-08	52	56	47	132	115	211	0.590107	0.738701	0.573109	1.5439	1.4919	2.33578
ENSMUSG00000096965	3300005D01Rik	48.6507	143.981	-1.3316	3.1465e-09	64	37	49	122	132	174	3.12623	2.10086	2.57187	6.14214	7.37104	8.2911
ENSMUSG00000030077	Chl1	1059.13	2834.5	-1.3313	5.5412e-19	1515	783	979	2491	2505	3440	6.2728	3.76846	4.35555	10.6302	11.8569	13.8941
ENSMUSG00000027962	Vcam1	220.461	596.485	-1.3285	2.3848e-16	273	172	233	700	576	486	2.57837	1.88828	2.36456	6.81396	6.21898	4.47756
ENSMUSG00000067206	Lrrc66	11.562	46.4299	-1.3261	1.8564e-05	11	12	12	42	35	62	0.198884	0.252199	0.233132	0.782665	0.723419	1.09351
ENSMUSG00000038253	Hoxa5	5.84914	31.1914	-1.3255	5.0718e-05	8	5	5	33	32	27	0.136783	0.0993724	0.0918595	0.581533	0.625469	0.450327
ENSMUSG00000030499	Kctd15	623.973	1651.93	-1.3253	2.4834e-20	668	594	638	1328	1396	2206	14.1132	14.5878	14.4838	28.9178	33.7169	45.4649
ENSMUSG00000039081	Zfp503	481.046	1256.74	-1.3238	1.2781e-24	438	516	499	1171	1110	1457	3.33649	4.56897	4.08439	9.1937	9.66611	10.8267
ENSMUSG00000017002	Slpi	19.2454	69.5282	-1.3218	6.2019e-06	25	8	27	61	68	77	1.22491	0.455626	1.42148	3.08045	3.8088	3.68025
ENSMUSG00000055629	B4galnt4	12.7838	50.4728	-1.3194	1.9934e-05	8	17	13	41	54	54	0.0826866	0.204243	0.144378	0.436764	0.638046	0.544453
ENSMUSG00000029669	Tspan12	6.73045	36.1742	-1.3182	5.8612e-05	12	5	4	38	21	50	0.307352	0.14886	0.110085	1.00313	0.614877	1.24924
ENSMUSG00000022594	Lynx1	514.319	1357.47	-1.3161	8.8893e-19	513	560	483	1118	1170	1759	9.56072	12.1315	9.67236	21.475	24.9272	31.9787
ENSMUSG00000022596	Slurp1	812.721	2076.88	-1.3161	1.3199e-38	834	832	800	1934	1985	2237	15.6248	18.1187	16.1046	37.3443	42.5131	40.8824
ENSMUSG00000026389	Steap3	127.615	344.087	-1.3141	1.8978e-14	146	134	108	373	343	300	1.56185	1.66626	1.24143	4.11256	4.19462	3.13061
ENSMUSG00000090210	Itga10	562.479	1431.95	-1.3137	3.4887e-42	592	516	606	1481	1264	1509	5.19095	5.25931	5.70966	13.3844	12.6703	12.9073
ENSMUSG00000046070	Igfals	14.1572	53.4384	-1.3111	1.7642e-05	8	19	15	57	45	57	0.121621	0.335757	0.245031	0.893124	0.782068	0.845308
ENSMUSG00000007097	Atp1a2	58.9641	168.35	-1.3108	2.2902e-09	52	63	63	152	134	217	0.439511	0.618957	0.572161	1.32412	1.29474	1.78915
ENSMUSG00000086567	Gm2830	24.49	80.7336	-1.3108	2.5451e-06	20	34	19	80	64	97	1.66715	3.29442	1.70181	6.87313	6.09873	7.8875
ENSMUSG00000001281	Itgb7	10.2223	42.6204	-1.3093	3.2592e-05	11	11	9	40	50	35	0.229234	0.26646	0.20153	0.859141	1.19116	0.711501
ENSMUSG00000029581	Fscn1	277.343	718.334	-1.3089	5.0749e-23	291	284	267	687	599	855	10.2852	11.6679	10.1401	25.0263	24.2025	29.4787
ENSMUSG00000000244	Tspan32	562.57	1433.32	-1.307	1.9805e-35	625	504	589	1511	1392	1336	15.3819	14.4183	15.576	38.3276	39.1635	32.0743
ENSMUSG00000070313	A630095E13Rik	5.05988	29.5277	-1.3057	7.889e-05	3	7	5	35	30	22	0.0823594	0.22338	0.147494	0.990327	0.941514	0.589164
ENSMUSG00000021136	Smoc1	2.55669	23.5101	-1.3037	8.1405e-05	5	2	1	27	26	16	0.0466464	0.0216886	0.0100244	0.259615	0.27729	0.14561
ENSMUSG00000003665	Has1	275.389	710.729	-1.3026	2.7067e-22	272	280	283	664	606	847	4.17666	4.99772	4.66937	10.5086	10.6377	12.6872
ENSMUSG00000043635	Adamts3	87.948	241.616	-1.3025	2.9118e-11	99	95	73	285	224	206	0.419098	0.467474	0.332059	1.24349	1.08403	0.850685
ENSMUSG00000028121	Bcar3	117.652	311.061	-1.3006	2.9671e-15	118	128	110	291	297	334	1.14825	1.44784	1.15017	2.91855	3.30389	3.17047
ENSMUSG00000031880	Rrad	24.398	78.7354	-1.2938	2.8643e-06	21	32	20	77	84	71	0.427903	0.757931	0.437893	1.61709	1.95668	1.41126
ENSMUSG00000030523	Trpm1	0	16.5573	-1.2912	3.7145e-05	0	0	0	13	24	11	0	0	0	0.228238	0.467359	0.182785
ENSMUSG00000038486	Sv2a	166.85	439.315	-1.287	1.6185e-14	179	150	180	509	438	349	2.26433	2.20562	2.44664	6.63624	6.33394	4.30659
ENSMUSG00000020674	Pxdn	981.528	2444.11	-1.2861	4.7557e-46	1132	875	994	2371	2161	2734	14.1799	12.7406	13.3791	30.611	30.9454	33.4078
ENSMUSG00000030137	Tuba8	176.344	458.472	-1.2855	1.4114e-16	194	152	193	549	400	411	2.7982	2.54844	2.9912	8.16145	6.59553	5.78283
ENSMUSG00000024610	Cd74	26.6323	91.7073	-1.2849	1.1817e-05	24	23	34	131	89	50	0.581741	0.648037	0.885542	3.27272	2.46616	1.18225
ENSMUSG00000022032	Scara5	2702.46	6660.56	-1.2826	2.8928e-71	2934	2496	2810	6621	6052	7099	27.5967	27.2895	28.3998	64.1859	65.0744	65.1353
ENSMUSG00000020354	Sgcd	1.38266	26.7269	-1.2788	7.1015e-05	1	3	0	17	8	57	0.0136391	0.0475619	0	0.238975	0.124735	0.75837
ENSMUSG00000046814	Gchfr	73.5869	198.72	-1.2731	2.314e-10	86	76	62	177	171	244	4.27903	4.39556	3.31475	9.07692	9.7265	11.8429
ENSMUSG00000034533	Scn10a	21.6094	70.5361	-1.2709	7.873e-06	25	20	21	93	47	71	0.12505	0.116286	0.112869	0.47945	0.268753	0.346435
ENSMUSG00000087107	AI662270	18.231	60.904	-1.2686	1.1969e-05	20	13	23	64	46	72	0.828199	0.625751	1.0234	2.73151	2.17759	2.90843
ENSMUSG00000042286	Stab1	14.4894	59.0687	-1.2677	6.9763e-05	22	10	13	35	41	102	0.357489	0.188883	0.226984	0.586173	0.761617	1.61682
ENSMUSG00000073599	Ecscr	13.0226	51.2611	-1.2669	5.8155e-05	18	12	10	70	50	31	0.83599	0.647833	0.499046	3.35077	2.65468	1.40447
ENSMUSG00000000142	Axin2	101.229	261.421	-1.2663	2.1214e-14	106	97	105	255	239	282	2.00108	2.12855	2.1299	4.96154	5.15785	5.19312
ENSMUSG00000073530	Pappa2	9.36869	49.5529	-1.2619	0.00014278	10	14	4	24	31	95	0.151739	0.246932	0.0652181	0.375341	0.537739	1.40618
ENSMUSG00000048776	Pthlh	76.9684	209.293	-1.2602	3.7987e-09	56	77	99	225	202	192	1.12114	1.79191	2.12971	4.64274	4.62315	3.7497
ENSMUSG00000020926	Adam11	6.61867	31.2021	-1.2593	0.00012421	6	7	7	26	34	32	0.122258	0.165797	0.153263	0.546032	0.791988	0.636059
ENSMUSG00000026837	Col5a1	1524.35	5080.23	-1.2589	1.8056e-05	1812	1627	1198	3686	3911	7633	12.2995	12.8372	8.73771	25.7871	30.348	50.5413
ENSMUSG00000024727	Trpm6	107.643	278.356	-1.2574	1.3978e-13	141	90	100	273	256	297	0.695309	0.515888	0.529872	1.38752	1.44315	1.42869
ENSMUSG00000018008	Cyth4	79.18	207.023	-1.2554	1.0269e-11	87	78	76	202	207	203	1.00038	1.04255	0.939014	2.39396	2.72101	2.27701
ENSMUSG00000020439	Smtn	2275.36	5604.98	-1.2539	8.3689e-28	2505	2366	2042	5212	4695	6801	39.3887	43.2446	34.501	84.4669	84.3942	104.318
ENSMUSG00000048988	Elfn1	13.1256	51.2948	-1.2536	7.9641e-05	6	16	17	37	45	71	0.0503942	0.156208	0.153423	0.320295	0.432071	0.581714
ENSMUSG00000056004	9330182L06Rik	0.360237	15.9783	-1.2521	7.9114e-05	0	1	0	14	11	23	0	0.0120453	0	0.149524	0.130308	0.232496
ENSMUSG00000045027	Prss22	6.74575	40.1511	-1.248	0.00018327	10	4	7	19	22	81	0.242575	0.112787	0.182455	0.475028	0.610074	1.9167
ENSMUSG00000032359	Ctsh	340.589	842.444	-1.2472	8.6279e-23	414	274	358	849	698	963	13.5299	10.4088	12.5716	28.597	26.0774	30.7003
ENSMUSG00000040152	Thbs1	442.254	1083.11	-1.2463	2.2981e-27	471	445	428	977	1018	1219	4.64526	5.10156	4.5357	9.93121	11.4776	11.7277
ENSMUSG00000052477	C130026I21Rik	10.3586	43.6811	-1.2453	0.00011825	16	9	7	53	49	26	0.524498	0.342941	0.246566	1.79068	1.83626	0.831417
ENSMUSG00000057897	Camk2b	892.591	2797.89	-1.2421	1.1105e-05	1082	912	727	1962	2303	4104	15.4262	15.114	11.1372	28.8303	37.5352	57.0769
ENSMUSG00000028445	Enho	121.591	332.74	-1.2414	4.6431e-08	141	126	103	260	220	522	3.56586	3.70398	2.79894	6.77699	6.36035	12.8777
ENSMUSG00000028214	Gem	447.588	1092.56	-1.2396	9.8146e-28	562	379	433	1054	1031	1154	9.01805	7.06919	7.4658	17.4315	18.9125	18.0636
ENSMUSG00000029156	Sgcb	201.749	508.974	-1.239	7.5575e-15	263	152	207	453	447	615	2.27565	1.52879	1.92456	4.03986	4.42151	5.19095
ENSMUSG00000038608	Dock10	228.857	564.508	-1.2381	1.2058e-20	274	199	228	526	506	646	2.1505	1.8155	1.92281	4.25494	4.53997	4.94588
ENSMUSG00000022607	Ptk2	2378.9	5703.47	-1.2359	7.0435e-48	2798	2058	2428	5542	5080	6328	22.4152	19.1644	20.9005	45.7594	46.5235	49.452
ENSMUSG00000000202	Btbd17	97.5732	251.687	-1.2338	4.9441e-11	88	82	127	257	242	246	1.98326	2.14815	3.07547	5.96964	6.23484	5.40821
ENSMUSG00000024292	Cyp4f14	102.843	267.468	-1.2289	4.7104e-10	104	95	114	302	283	202	1.5123	1.60576	1.78123	4.52616	4.7044	2.86535
ENSMUSG00000015850	Adamtsl4	564.926	1388.33	-1.2267	6.7893e-18	528	571	612	1178	1188	1773	9.3774	11.7879	11.6792	21.5631	24.1201	30.717
ENSMUSG00000064080	Fbln2	7870.92	23219.4	-1.2264	4.7746e-06	9088	7838	7055	17680	17829	34077	172.477	172.911	143.871	345.831	386.815	630.879
ENSMUSG00000005672	Kit	12.4634	48.4249	-1.2229	0.00014081	5	15	17	65	38	41	0.0758693	0.26457	0.277177	1.01655	0.659164	0.606879
ENSMUSG00000025885	Myo5b	475.936	1161.06	-1.2215	2.9345e-19	494	473	479	1289	1180	955	7.71475	8.58637	8.03789	20.7475	21.0664	14.5486
ENSMUSG00000028525	Pde4b	5.2943	27.0428	-1.2141	0.00027204	4	5	7	21	28	31	0.0647031	0.0940131	0.121668	0.350108	0.517769	0.489157
ENSMUSG00000085327	Gm16104	13.0962	44.8219	-1.2135	7.3632e-05	15	12	13	45	41	47	1.20048	1.11634	1.11794	3.71187	3.75111	3.66929
ENSMUSG00000006369	Fbln1	203.737	492.224	-1.2131	4.7585e-20	209	191	220	495	433	535	3.17735	3.37525	3.59379	7.75607	7.52523	7.93403
ENSMUSG00000042367	Gjb3	287.44	691.018	-1.2129	1.5014e-22	286	270	318	727	648	672	5.23888	5.74897	6.25909	13.7254	13.5694	12.0078
ENSMUSG00000052316	Lrrc15	2.46337	31.0215	-1.2103	0.00020252	1	6	0	10	20	64	0.00604383	0.0421519	0	0.0622917	0.138183	0.377323
ENSMUSG00000041556	Fbxo2	116.388	293.894	-1.2063	2.991e-10	103	128	120	264	235	379	2.56642	3.70727	3.2128	6.77974	6.69379	9.21195
ENSMUSG00000031762	Mt2	63.2936	397.214	-1.2061	0.00031223	71	89	30	230	298	666	4.09817	5.97139	1.86065	13.6829	19.6635	37.4997
ENSMUSG00000028469	Npr2	26.1711	76.8906	-1.2055	9.5225e-06	35	27	18	71	73	84	0.720029	0.645653	0.397893	1.50542	1.71679	1.68571
ENSMUSG00000005320	Fgfr4	11.1386	42.8289	-1.2053	0.00017192	20	6	9	46	32	50	0.442353	0.154257	0.213892	1.04861	0.809101	1.07878
ENSMUSG00000063430	Wscd2	9.31646	36.1143	-1.1995	0.00020866	8	11	9	29	36	42	0.0626964	0.100207	0.0757892	0.234244	0.322529	0.321088
ENSMUSG00000071547	Nt5dc2	127.374	584.082	-1.1991	0.00031552	182	124	85	370	379	1014	4.1513	3.28767	2.08326	8.69827	9.88246	22.5617
ENSMUSG00000031936	Hephl1	29.1641	87.2716	-1.1973	1.7205e-05	47	18	26	94	92	71	0.286706	0.127633	0.170421	0.590996	0.641563	0.422492
ENSMUSG00000061535	C1qtnf7	33.9453	93.6774	-1.1971	1.6258e-06	43	31	30	84	88	106	0.728995	0.610902	0.546499	1.46776	1.7055	1.75301
ENSMUSG00000035829	Ppp1r26	13.3491	45.2888	-1.1956	0.00010226	18	12	11	46	44	44	0.225388	0.17466	0.148	0.593655	0.629831	0.537443
ENSMUSG00000022836	Mylk	384.168	922.391	-1.1931	6.4093e-17	419	379	371	987	976	753	2.46686	2.59372	2.34702	5.98916	6.56892	4.32461
ENSMUSG00000017493	Igfbp4	107.962	276.875	-1.1909	1.9101e-08	117	111	100	199	235	393	3.17401	3.50024	2.91497	5.56408	7.28791	10.4001
ENSMUSG00000074896	Ifit3	46.4731	129.236	-1.1897	3.6046e-06	44	45	52	105	170	102	0.809215	0.962005	1.02761	1.9903	3.57416	1.82992
ENSMUSG00000047182	Irs3	4.9003	25.596	-1.1841	0.00041108	4	3	8	22	24	30	0.0549298	0.0478876	0.118046	0.311379	0.376767	0.401875
ENSMUSG00000038552	Fndc4	71.2453	183.285	-1.1823	8.8036e-08	58	83	73	147	176	221	1.02386	1.70312	1.38467	2.67454	3.55172	3.80563
ENSMUSG00000043719	Col6a6	10.2007	42.6087	-1.1819	0.00033891	5	6	20	35	51	39	0.0242722	0.0338567	0.104323	0.175116	0.283024	0.184682
ENSMUSG00000074203	G430095P16Rik	8.42112	36.468	-1.1816	0.00036174	11	6	9	20	32	57	0.489625	0.310439	0.430453	0.917529	1.6283	2.47496
ENSMUSG00000028664	Ephb2	9.39322	39.681	-1.1778	0.00037587	9	14	5	22	39	57	0.0743652	0.134465	0.0443925	0.187356	0.368388	0.459435
ENSMUSG00000035678	Tnfsf9	82.9397	216.466	-1.1776	3.1498e-07	104	76	74	162	165	322	2.71353	2.30499	2.07465	4.35647	4.92152	8.19557
ENSMUSG00000055368	Slc6a2	122.609	299.349	-1.1776	1.5484e-11	150	95	132	267	263	361	1.03104	0.759032	0.974919	1.89153	2.06658	2.42054
ENSMUSG00000079017	Ifi27l2a	39.4559	109.746	-1.1771	6.6669e-06	57	40	24	122	109	93	3.95094	3.22284	1.78751	8.71573	8.63705	6.28826
ENSMUSG00000001663	Gstt1	22.6993	67.26	-1.1756	3.5468e-05	26	24	19	74	71	53	0.959093	1.02909	0.7531	2.81344	2.99405	1.90715
ENSMUSG00000042812	Foxf1	6.37022	31.5332	-1.1738	0.00046218	12	4	4	19	29	46	0.159467	0.0617878	0.0571165	0.260232	0.440556	0.596306
ENSMUSG00000032511	Scn5a	153.098	374.827	-1.173	1.8221e-10	182	151	134	298	322	498	0.948348	0.914591	0.750262	1.60041	1.91808	2.53132
ENSMUSG00000038370	Pcp4l1	21.9725	73.0584	-1.1728	0.00015283	18	16	33	83	91	39	0.366309	0.378485	0.721607	1.74089	2.11704	0.774214
ENSMUSG00000033066	Gas7	4191.95	11041.6	-1.1712	9.7829e-07	5244	3868	3722	9079	8684	15274	88.9034	76.2248	67.8023	158.64	168.302	252.598
ENSMUSG00000006538	Ihh	37.0247	109.433	-1.1692	4.5357e-05	40	33	40	82	63	186	0.66617	0.63884	0.715808	1.40753	1.19944	3.02176
ENSMUSG00000021091	Serpina3n	347.227	1192.25	-1.1654	0.00023819	477	352	234	788	967	1815	7.41678	6.36199	3.90953	12.6282	17.1885	27.5293
ENSMUSG00000035864	Syt1	5.17772	25.3792	-1.1631	0.00052788	6	3	7	23	26	26	0.0642711	0.0373542	0.0805702	0.253928	0.318384	0.271681
ENSMUSG00000038009	Dnajc22	26.948	76.3414	-1.1617	2.0571e-05	35	21	27	63	84	78	1.15441	0.805131	0.956906	2.14167	3.16728	2.50963
ENSMUSG00000030000	Add2	60.0751	149.718	-1.1588	3.2507e-08	65	57	61	169	120	157	0.668813	0.681741	0.674424	1.79224	1.41152	1.57584
ENSMUSG00000074766	Ism1	54.1383	153.5	-1.1579	2.9358e-05	67	47	52	89	111	262	0.727899	0.593537	0.607032	0.996562	1.37858	2.77664
ENSMUSG00000017692	Rhbdl3	57.241	143.755	-1.1577	8.0796e-08	58	55	61	166	130	130	1.05044	1.15787	1.18709	3.09863	2.69153	2.29672
ENSMUSG00000036596	Cpz	32.6245	90.6456	-1.1576	1.9174e-05	28	39	31	106	93	68	0.693897	1.12345	0.825487	2.70745	2.63471	1.64387
ENSMUSG00000031765	Mt1	427.868	2123.72	-1.1576	0.00057824	481	529	282	1218	1454	3732	28.5863	36.5445	18.0083	74.6068	98.7849	216.36
ENSMUSG00000058070	Eml1	1044.47	2365.21	-1.1567	5.014e-44	1127	966	1091	2405	2193	2415	12.9312	12.8838	13.4509	28.4412	28.7651	27.0304
ENSMUSG00000027848	Olfml3	428.746	990.4	-1.1555	1.0795e-20	549	382	384	966	975	989	4.76187	3.85143	3.57889	8.63576	9.66769	8.36802
ENSMUSG00000047793	Sned1	211.115	491.278	-1.1543	2.1e-16	207	205	229	449	487	518	2.41659	2.78189	2.87263	5.40252	6.49941	5.89907
ENSMUSG00000026822	Lcn2	776.307	1820.67	-1.1531	3.335e-14	770	848	730	1975	1962	1418	26.6	34.0518	27.0973	70.3196	77.4824	47.7847
ENSMUSG00000004105	Angptl2	1237.28	2834.26	-1.1485	2.7725e-21	1338	1241	1183	2446	2455	3543	13.9961	15.0896	13.2968	26.371	29.3573	36.153
ENSMUSG00000039004	Bmp6	31.8642	85.6087	-1.146	1.2128e-05	31	38	27	76	81	97	0.412811	0.588202	0.386336	1.04309	1.23307	1.26004
ENSMUSG00000023982	Guca1a	49.03	136.044	-1.1458	2.9696e-05	60	55	34	105	88	217	2.21075	2.35562	1.34611	3.98746	3.70668	7.79956
ENSMUSG00000020101	4632428N05Rik	10.9103	42.4868	-1.1449	0.00051548	16	6	12	28	29	71	0.279219	0.121711	0.225018	0.503618	0.578544	1.20866
ENSMUSG00000079164	Tlr5	25.0337	69.9038	-1.1448	3.3034e-05	24	24	28	58	70	79	0.240771	0.279871	0.30183	0.599707	0.802793	0.77311
ENSMUSG00000004558	Ndrg2	92.1024	225.093	-1.1359	4.6664e-08	99	73	110	191	179	303	1.48744	1.27492	1.77586	2.95772	3.07448	4.44089
ENSMUSG00000010086	Rnf112	2.31909	20.217	-1.1342	0.00062186	0	1	6	18	19	23	0	0.0210047	0.1165	0.335239	0.392492	0.405427
ENSMUSG00000031385	Plxnb3	476.46	1071.4	-1.1338	3.8244e-26	485	482	479	1057	1014	1104	3.14	3.62734	3.33223	7.05312	7.5048	6.97234
ENSMUSG00000020682	Mmp28	1349.32	3030.95	-1.1332	5.1695e-27	1332	1393	1364	2908	2622	3490	20.5319	24.9592	22.5919	46.1997	46.2032	52.4775
ENSMUSG00000057337	Chst3	3.17461	24.7998	-1.1317	0.00066468	0	7	2	20	14	41	0	0.0569161	0.0150323	0.144189	0.11195	0.279762
ENSMUSG00000017400	Stac2	938.818	2138.36	-1.1307	3.3792e-17	974	994	878	1869	1781	2730	17.3657	20.6003	16.8206	34.3449	36.3004	47.4808
ENSMUSG00000048385	Scrt1	2.69779	26.498	-1.1293	0.0005887	2	4	2	9	12	60	0.0171435	0.0398551	0.018421	0.0795118	0.117589	0.5017
ENSMUSG00000047617	BC029214	919.682	2059.42	-1.1287	1.8948e-26	911	981	892	2032	1871	2211	37.1965	46.5593	39.1346	85.5118	87.3316	88.0632
ENSMUSG00000022309	Angpt1	13.0778	42.1548	-1.128	0.0003172	13	10	17	39	40	46	0.0980276	0.0876513	0.137742	0.303101	0.344809	0.338364
ENSMUSG00000005125	Ndrg1	1301.38	7168.54	-1.1231	0.00085787	1419	1661	841	4150	4459	13070	44.5593	60.6288	28.3768	134.314	160.069	400.362
ENSMUSG00000039457	Ppl	2967.6	6566.16	-1.1209	2.8493e-36	3262	2784	3001	6171	5724	7644	16.6778	16.5454	16.4866	32.5183	33.4555	38.1239
ENSMUSG00000097756	A730056A06Rik	1.29061	17.3224	-1.1204	0.00056059	2	1	1	8	14	30	0.0241027	0.0140084	0.0129493	0.0993674	0.192875	0.352678
ENSMUSG00000087187	Gm13431	48.6876	125.574	-1.1198	7.6073e-06	68	41	41	91	121	161	5.3227	3.73044	3.44841	7.34146	10.8273	12.2934
ENSMUSG00000023011	Faim2	73.8274	175.343	-1.1197	7.4851e-09	84	72	69	170	171	178	0.596413	0.59423	0.526416	1.24404	1.38796	1.23285
ENSMUSG00000015085	Entpd2	16.7703	53.9371	-1.1196	0.00037632	13	13	25	61	62	35	0.296943	0.345165	0.613595	1.43608	1.61896	0.779866
ENSMUSG00000039942	Ptger4	56.9808	148.276	-1.1179	1.572e-05	53	63	56	91	136	215	0.493162	0.681408	0.559904	0.872717	1.44666	1.95152
ENSMUSG00000020901	Pik3r5	4.68561	25.026	-1.1177	0.00093012	10	1	4	24	25	25	0.156093	0.0181442	0.0670896	0.386112	0.446105	0.380667
ENSMUSG00000038319	Kcnh2	2873.29	6351.19	-1.1143	1.4239e-29	2774	2914	3020	6082	5665	7130	47.0038	57.3944	54.9851	106.216	109.734	117.852
ENSMUSG00000052485	Tmem171	1.02242	15.7281	-1.1112	0.00057051	1	2	0	24	10	13	0.0322864	0.0750592	0	0.798638	0.369091	0.409435
ENSMUSG00000068101	Cenpm	482.858	1081.11	-1.1105	1.0872e-17	489	481	496	1205	1057	932	13.5873	15.5354	14.8087	34.5088	33.5748	25.2617
ENSMUSG00000042116	Vwa1	18.0475	59.66	-1.104	0.00061598	16	24	14	31	48	100	0.141729	0.247117	0.133253	0.283021	0.486063	0.864092
ENSMUSG00000025170	Rab40b	10.9151	37.4468	-1.1037	0.00068932	8	10	15	34	43	33	0.340055	0.494098	0.685114	1.48956	2.0895	1.36834
ENSMUSG00000026246	Alppl2	46.4686	118.498	-1.1036	1.4769e-05	35	48	57	134	123	92	0.709119	1.13044	1.2409	2.79817	2.84885	1.81828
ENSMUSG00000022324	Matn2	1327.38	2987.64	-1.1005	1.2933e-13	1693	1083	1305	2506	2395	4030	15.3094	11.3837	12.6801	23.3561	24.7582	35.549
ENSMUSG00000045932	Ifit2	77.3323	182.875	-1.1003	4.511e-08	99	61	78	159	178	205	1.40645	1.00733	1.19068	2.32812	2.89084	2.84097
ENSMUSG00000090523	Gypc	93.9376	217.874	-1.0991	2.9064e-09	110	87	90	238	212	194	2.17779	2.00215	1.9146	4.85645	4.79814	3.74668
ENSMUSG00000042751	Nmnat2	8.41506	32.5707	-1.0991	0.0009813	14	8	4	26	29	42	0.2361	0.156824	0.0724836	0.451918	0.559087	0.690938
ENSMUSG00000055675	Kbtbd11	25.5844	80.2397	-1.0981	0.00052128	30	35	12	41	77	121	0.2851	0.386631	0.122537	0.401585	0.836526	1.12172
ENSMUSG00000078485	Plekhn1	218.098	505.746	-1.0979	6.9296e-09	233	247	180	425	390	699	3.38353	4.16932	2.80866	6.36095	6.47429	9.90178
ENSMUSG00000043501	Lgals2	447.239	999.775	-1.0972	1.003e-14	478	414	471	1160	985	806	26.0005	26.1763	27.5288	65.0326	61.2497	42.7672
ENSMUSG00000075033	Nxpe3	43.8629	109.429	-1.0967	9.35e-06	32	46	54	114	97	114	0.159715	0.266874	0.289602	0.586434	0.553453	0.555037
ENSMUSG00000045348	Nyap1	102.739	249.639	-1.0958	1.7782e-06	122	105	86	173	204	370	1.12574	1.12621	0.852682	1.64529	2.15189	3.33043
ENSMUSG00000020638	Cmpk2	126.618	288.475	-1.0943	3.3893e-10	116	131	136	257	265	335	1.16409	1.5281	1.46649	2.65815	3.0401	3.2794
ENSMUSG00000038070	Cntln	78.8745	184.675	-1.0925	3.3247e-08	99	68	75	185	190	170	0.82696	0.660255	0.673166	1.59272	1.81433	1.38522
ENSMUSG00000054675	Tmem119	1.65084	15.5445	-1.0922	0.00093248	2	2	1	16	15	15	0.0497948	0.0578812	0.0267526	0.410575	0.426932	0.364306
ENSMUSG00000022598	Psca	7.09675	28.649	-1.0908	0.0011489	9	4	9	26	34	24	0.335854	0.173509	0.36088	1	1.45044	0.873657
ENSMUSG00000070369	Itgad	0.720474	16.0345	-1.0894	0.00058598	0	2	0	7	14	27	0	0.0287621	0	0.0892592	0.198006	0.325853
ENSMUSG00000044041	Krt13	10.6851	36.2166	-1.0887	0.00082215	16	9	8	30	38	39	0.649157	0.42445	0.348764	1.2545	1.76249	1.54353
ENSMUSG00000015627	Gata5	2.19645	17.607	-1.0865	0.0010993	5	1	1	17	18	17	0.0489666	0.0113837	0.0105231	0.171592	0.201519	0.162406
ENSMUSG00000053675	Tgm5	1632.76	3548.73	-1.0828	2.8181e-22	1693	1599	1671	3228	2987	4364	28.0356	30.779	29.7332	55.0941	56.5459	70.4952
ENSMUSG00000020044	Timp3	5597.25	12282.1	-1.0826	5.7513e-17	6444	5131	5523	10267	10107	16305	90.744	83.9881	83.5698	149.013	162.704	223.978
ENSMUSG00000076441	Ass1	281.88	616.37	-1.0823	7.4096e-19	330	263	268	625	583	618	11.2666	10.4373	9.83163	21.9926	22.7542	20.5821
ENSMUSG00000023078	Cxcl13	3.95464	21.6626	-1.082	0.0013756	4	4	4	17	30	16	0.109531	0.127319	0.117693	0.479785	0.939104	0.427386
ENSMUSG00000042988	Notum	53.3058	131.055	-1.0792	9.5715e-06	50	39	74	136	139	111	1.00541	0.911574	1.59889	2.81858	3.19523	2.1773
ENSMUSG00000034959	5031414D18Rik	4.55853	21.6527	-1.0754	0.0015045	6	4	4	20	22	22	0.0726354	0.0562873	0.0520318	0.249543	0.304462	0.259801
ENSMUSG00000026765	Lypd6b	2.4984	19.5683	-1.073	0.0012649	6	1	1	29	16	13	0.180804	0.0350276	0.0323794	0.900686	0.551176	0.38214
ENSMUSG00000020838	Slc6a4	21.6677	61.4606	-1.0729	0.00037619	24	21	21	81	61	39	0.370657	0.376994	0.348492	1.28933	1.07697	0.587553
ENSMUSG00000039518	Cdsn	226.788	498.991	-1.0701	1.5676e-12	228	230	230	437	435	614	2.73232	3.20389	2.96166	5.39754	5.95935	7.17771
ENSMUSG00000050022	Amz1	50.8125	120.413	-1.0699	2.5739e-06	47	50	57	110	115	132	0.910844	1.12634	1.18695	2.19714	2.54775	2.49541
ENSMUSG00000026556	Vangl2	4.40693	22.0188	-1.0697	0.0015914	3	7	3	24	15	27	0.0339845	0.0921747	0.0365168	0.280214	0.194252	0.298363
ENSMUSG00000037860	Aim2	4.24129	21.9038	-1.0696	0.0015883	7	5	1	22	20	23	0.199866	0.165945	0.0306798	0.647413	0.652805	0.640604
ENSMUSG00000072214	2018-09-05	111.252	270.766	-1.0687	1.323e-05	127	90	124	202	170	445	1.91621	1.57847	2.01035	3.1413	2.93225	6.54969
ENSMUSG00000013846	St3gal1	2955.14	6334.51	-1.0677	1.3519e-24	3200	2863	2933	5634	5544	7680	20.6011	21.4248	20.2892	37.3832	40.8017	48.2308
ENSMUSG00000057963	Itpk1	317.377	689.8	-1.0663	2.3173e-15	346	301	320	604	610	839	12.0828	12.2183	12.0075	21.7393	24.352	28.5808
ENSMUSG00000038199	4931409K22Rik	12.9341	42.6112	-1.0644	0.001176	6	20	12	51	40	35	0.0721185	0.279434	0.154985	0.631806	0.549628	0.410379
ENSMUSG00000050914	Ankrd37	21.961	65.7828	-1.0612	0.00082696	18	35	12	60	42	96	0.761092	1.72023	0.545203	2.61478	2.03015	3.95966
ENSMUSG00000026825	Dnm1	2723.43	5847.66	-1.061	3.0614e-19	2951	2588	2757	5162	4809	7483	45.9513	46.8432	46.1293	82.8448	85.6045	113.665
ENSMUSG00000037649	H2-DMa	11.8209	36.9933	-1.0601	0.0009849	11	10	15	42	31	37	0.320345	0.338516	0.469384	1.26064	1.03205	1.05111
ENSMUSG00000053647	Gper1	24.0893	63.3193	-1.0587	0.00018867	29	19	26	60	51	78	0.614316	0.467844	0.591806	1.30998	1.23503	1.6118
ENSMUSG00000024210	Ip6k3	26.8289	75.0794	-1.0584	0.00049675	27	31	23	44	61	120	0.375598	0.501273	0.343794	0.630856	0.970068	1.6284
ENSMUSG00000032783	Troap	394.134	856.22	-1.0574	2.211e-13	395	386	416	999	823	708	5.59922	6.3602	6.33629	14.5953	13.3365	9.79005
ENSMUSG00000033436	Armcx2	2.00185	15.8183	-1.0571	0.0014661	1	2	3	16	14	17	0.0142381	0.0331006	0.0458972	0.234796	0.227874	0.236115
ENSMUSG00000039542	Ncam1	1762.64	3823.51	-1.0571	9.1309e-14	2010	1644	1726	3158	3054	5221	21.5021	20.4428	19.8398	34.819	37.348	54.483
ENSMUSG00000037005	Xpnpep2	31.6648	81.0838	-1.0568	0.0001291	35	35	26	59	77	105	0.538727	0.626213	0.430017	0.935989	1.35489	1.57656
ENSMUSG00000030020	Prickle2	6.52535	27.5912	-1.0554	0.0018687	2	11	6	33	23	26	0.00950614	0.0607744	0.0306434	0.161661	0.124973	0.120551
ENSMUSG00000000555	Itga5	3967.35	8373.32	-1.0541	9.8743e-32	4143	3939	3974	7984	7331	9593	30.3631	33.5561	31.2947	60.3074	61.4198	68.5816
ENSMUSG00000084939	Gm830	13.9132	43.614	-1.052	0.0011162	23	13	7	51	41	37	0.210775	0.13848	0.0689287	0.481703	0.429524	0.330761
ENSMUSG00000025161	Slc16a3	381.112	1582.05	-1.0519	0.0019372	539	395	233	973	1050	2750	11.1889	9.5312	5.19715	20.8175	24.9172	55.6867
ENSMUSG00000020961	Ston2	200.607	580.121	-1.0509	0.0007705	192	231	182	399	425	919	3.81064	5.3292	3.88132	8.16184	9.64271	17.7924
ENSMUSG00000032643	Fhl3	245.252	525.411	-1.0508	1.3821e-15	244	247	253	535	458	569	6.23954	7.34198	6.95177	14.1005	13.3888	14.1937
ENSMUSG00000097960	A330074K22Rik	200.123	440.207	-1.0495	7.7697e-10	226	193	191	351	385	576	2.914	2.89263	2.64623	4.66452	5.67487	7.24479
ENSMUSG00000021803	Cdhr1	32.4786	82.2864	-1.0492	0.00013473	39	33	27	96	52	99	0.290871	0.28609	0.216377	0.737947	0.443355	0.720265
ENSMUSG00000019775	Rgs17	2.48916	18.2904	-1.049	0.0016746	5	0	3	13	20	21	0.0341776	0	0.0220345	0.0915868	0.156284	0.140027
ENSMUSG00000035246	Pcyt1b	19.1632	56.1174	-1.0461	0.00092006	21	22	15	40	38	91	0.200103	0.243675	0.153581	0.392837	0.413934	0.845858
ENSMUSG00000085514	Bcas3os2	63.5701	144.678	-1.0454	7.3254e-07	68	66	59	159	131	139	3.30152	3.7248	3.078	7.95647	7.27093	6.58327
ENSMUSG00000037362	Nov	38.6969	93.5756	-1.0443	3.6095e-05	37	32	49	103	88	86	0.413883	0.416083	0.588958	1.18749	1.12531	0.938418
ENSMUSG00000021262	Evl	3.88105	20.5479	-1.0416	0.0021416	7	4	1	23	18	20	0.11061	0.07347	0.0169789	0.374579	0.325149	0.308282
ENSMUSG00000053398	Phgdh	1404.62	2967.94	-1.0412	1.0583e-19	1462	1385	1422	3306	2898	2565	51.7305	56.9643	54.0643	120.565	117.223	88.5336
ENSMUSG00000050359	Sprr1a	1002.37	2434.88	-1.038	6.3029e-05	1034	1102	898	1876	1998	3404	41.1711	51.0043	38.4202	76.988	90.9453	132.216
ENSMUSG00000051359	Ncald	167.664	363.524	-1.0366	8.3431e-11	205	135	175	339	379	355	3.64892	2.79318	3.34704	6.21912	7.71194	6.16398
ENSMUSG00000042834	Nrep	86.9845	197.161	-1.0364	1.0341e-06	108	73	86	172	152	266	1.5841	1.24462	1.35541	2.6002	2.54869	3.80595
ENSMUSG00000015093	Clic3	84.6333	186.787	-1.0331	3.387e-08	96	72	91	194	171	189	4.26127	3.71496	4.34032	8.87541	8.67716	8.18374
ENSMUSG00000020844	Nxn	347.935	735.47	-1.0328	3.1788e-15	338	359	357	695	637	857	6.01294	7.42366	6.82417	12.743	12.9546	14.8721
ENSMUSG00000008193	Spib	5.51949	24.6164	-1.0302	0.0024985	4	2	11	28	22	23	0.0456349	0.0265229	0.134847	0.329241	0.286928	0.255968
ENSMUSG00000028758	Kif17	59.2693	133.931	-1.0281	2.716e-06	57	66	56	132	119	147	0.677513	0.911886	0.715225	1.61709	1.61697	1.70444
ENSMUSG00000036098	Myrf	5482.86	11316.5	-1.0275	3.2968e-38	5590	5416	5648	11338	10459	11768	48.5779	54.7091	52.7392	101.551	103.904	99.7589
ENSMUSG00000062044	Lmtk3	148.216	317.972	-1.0272	2.8668e-10	135	156	157	333	284	327	1.85626	2.49335	2.31962	4.7192	4.46414	4.38607
ENSMUSG00000001510	Dlx3	926.645	1954.93	-1.0271	1.1826e-14	903	959	945	1722	1630	2480	11.1161	13.7226	12.5	21.8483	22.9386	29.781
ENSMUSG00000048218	Amigo2	338.346	711.597	-1.0239	1.0905e-15	410	282	346	649	657	807	4.58308	3.66417	4.15586	7.47716	8.39561	8.79972
ENSMUSG00000040280	Ndufa4l2	430.349	2878.19	-1.0231	0.0021366	619	490	205	1417	1756	5545	20.6931	19.0408	7.36378	48.8229	67.1078	180.825
ENSMUSG00000014813	Stc1	5.01082	21.779	-1.0222	0.0027151	5	7	3	23	17	25	0.0428703	0.0697651	0.0276388	0.203251	0.166628	0.209097
ENSMUSG00000022246	Rai14	1457.9	2991.1	-1.019	3.6474e-37	1564	1374	1503	3000	2684	3199	10.3363	10.5552	10.6733	20.4347	20.2779	20.6236
ENSMUSG00000074678	Defb25	6.28296	24.8793	-1.0169	0.002821	5	6	8	35	19	20	0.547657	0.763913	0.941544	3.95117	2.37906	2.13693
ENSMUSG00000079414	Gm11110	18.838	54.2023	-1.0158	0.0014045	26	16	16	36	39	88	0.823703	0.589211	0.544664	1.17549	1.41246	2.71958
ENSMUSG00000022148	Fyb	8.59599	29.5755	-1.0136	0.0026085	8	9	9	35	17	37	0.256742	0.33574	0.310357	1.15769	0.62369	1.15832
ENSMUSG00000032537	Ephb1	11.8454	36.1937	-1.0128	0.0019363	10	10	16	28	38	41	0.0786586	0.0914324	0.135232	0.226998	0.341699	0.314595
ENSMUSG00000026494	Kif26b	8.1437	28.0926	-1.0099	0.0027014	9	6	10	25	22	37	0.042803	0.0331693	0.0511026	0.122543	0.11961	0.171654
ENSMUSG00000019891	Dcbld1	18.2249	48.3782	-1.0095	0.00082897	23	15	18	49	41	54	0.207399	0.157226	0.174407	0.4554	0.422645	0.475
ENSMUSG00000032625	Thsd7a	8.74759	31.3855	-1.008	0.0029078	11	6	10	18	26	50	0.0701411	0.0444718	0.0685159	0.118296	0.189525	0.311008
ENSMUSG00000000552	Zfp385a	1200.17	2470.48	-1.0078	1.3182e-19	1134	1212	1290	2286	2250	2803	15.8853	19.735	19.417	33.0047	36.0311	38.3024
ENSMUSG00000005611	Mrvi1	121.26	258.265	-1.0063	5.2539e-09	121	121	126	286	239	240	1.36926	1.59162	1.53208	3.33568	3.0918	2.64931
ENSMUSG00000027221	Chst1	3854.47	7907.65	-1.0063	8.7212e-22	3815	3906	3968	7527	6665	9368	45.6842	54.3698	51.057	92.8992	91.24	109.431
ENSMUSG00000029759	Pon3	10.6666	33.1173	-1.0054	0.0022418	14	7	12	30	33	35	0.406237	0.236104	0.374149	0.897204	1.09466	0.990698
ENSMUSG00000024140	Epas1	1255.61	2596.36	-1.0053	3.9322e-16	1281	1143	1400	2999	2467	2211	7.7436	8.03144	9.09356	18.6848	17.0481	13.0378
ENSMUSG00000023947	Nfkbie	369.36	762.348	-1.0025	2.0746e-15	343	359	418	770	704	787	4.54492	5.52943	5.95142	10.5158	10.664	10.1725
ENSMUSG00000022221	Ripk3	93.628	201.634	-1.0018	1.0661e-07	96	87	102	217	197	182	1.61812	1.70456	1.84736	3.7698	3.79594	2.99249
ENSMUSG00000027035	Cers6	157.729	331.471	-1.0005	3.3043e-10	163	139	179	353	267	368	2.91265	2.88715	3.43689	6.5012	5.45412	6.4146
ENSMUSG00000032118	Fez1	11.0361	33.7796	-0.99993	0.0023634	15	9	10	32	26	43	0.485273	0.338447	0.347622	1.067	0.961572	1.35702
ENSMUSG00000000627	Sema4f	7.87072	31.2346	-0.99968	0.003398	16	3	6	21	43	27	0.214398	0.0467279	0.0863901	0.290027	0.658693	0.352928
ENSMUSG00000025889	Snca	23.9635	60.6279	-0.99826	0.00057701	30	16	28	64	61	54	0.780212	0.483688	0.782459	1.7155	1.81357	1.36996
ENSMUSG00000032523	Hhatl	170.54	360.426	-0.99766	4.9433e-09	152	172	192	367	374	322	2.76379	3.63533	3.75124	6.87775	7.77404	5.71136
ENSMUSG00000003420	Fcgrt	732.339	1485.56	-0.99764	1.1884e-27	791	702	737	1474	1378	1554	14.6061	15.0677	14.623	28.0526	29.0884	27.9917
ENSMUSG00000046402	Rbp1	73.7268	160.701	-0.99698	1.7947e-06	78	84	61	165	145	167	0.943904	1.18159	0.793185	2.05795	2.00592	1.97138
ENSMUSG00000042821	Snai1	310.8	648.709	-0.9944	2.6022e-10	308	330	303	554	547	834	6.09781	7.59436	6.44582	11.3045	12.3801	16.1069
ENSMUSG00000010021	Kif19a	9.61841	30.258	-0.99372	0.002839	9	11	9	35	25	30	0.174839	0.248395	0.187867	0.700782	0.555201	0.568512
ENSMUSG00000002020	Ltbp2	66.6756	152.237	-0.99368	5.8155e-05	80	70	53	126	109	222	0.692773	0.704616	0.493161	1.12458	1.07905	1.87532
ENSMUSG00000030401	Rtn2	32.5012	78.6018	-0.99216	0.00033413	39	24	37	65	63	107	0.833855	0.596473	0.85004	1.43238	1.53986	2.23168
ENSMUSG00000033730	Egr3	34.333	87.3877	-0.9919	0.00082897	35	27	43	52	70	140	0.793252	0.711313	1.04719	1.21469	1.81366	3.09523
ENSMUSG00000055044	Pdlim1	56.101	126.421	-0.99152	3.4541e-05	65	65	40	145	112	118	1.3944	1.62085	0.922034	3.20598	2.74667	2.46933
ENSMUSG00000020614	Fam20a	36.0606	87.082	-0.99133	0.00034339	38	32	40	121	74	63	0.673026	0.658798	0.761238	2.20878	1.49828	1.08846
ENSMUSG00000023017	Asic1	244.059	504.465	-0.99011	9.0077e-12	272	232	240	461	423	620	2.31975	2.29993	2.19936	4.05221	4.12407	5.15805
ENSMUSG00000006218	Fam131c	30.2653	73.7336	-0.98949	0.00047632	20	31	40	74	73	71	0.44791	0.807004	0.96257	1.70809	1.86895	1.5511
ENSMUSG00000062661	Ncs1	352.6	726.24	-0.98884	1.9782e-12	392	343	339	645	608	913	4.88367	4.96716	4.53808	8.28207	8.6592	11.0957
ENSMUSG00000025498	Irf7	62.5327	147.94	-0.98524	0.00027112	80	73	37	94	170	172	2.27205	2.40993	1.12912	2.75153	5.51938	4.76517
ENSMUSG00000025743	Sdc3	2336.36	6965.31	-0.98515	0.0028023	2458	2514	2109	4633	4683	11677	46.7876	55.6247	43.1358	90.8929	101.903	216.821
ENSMUSG00000046709	Mapk10	3.35074	17.6537	-0.98226	0.0038269	2	4	4	17	12	24	0.0292283	0.0679497	0.0628125	0.25606	0.200479	0.342143
ENSMUSG00000058252	1700008I05Rik	12.2531	36.515	-0.98185	0.0028063	20	10	8	40	28	41	0.361405	0.210047	0.155334	0.744976	0.578409	0.722719
ENSMUSG00000022469	Rapgef3	1065.01	2137.58	-0.98083	8.5648e-25	1093	1047	1096	2117	2088	2120	20.6459	22.9887	22.2452	41.2147	45.0876	39.0635
ENSMUSG00000058056	Palld	1587.07	3180.07	-0.97571	6.973e-22	1556	1587	1671	3037	2802	3618	20.7981	24.6573	23.9995	41.8386	42.815	47.1742
ENSMUSG00000028359	Orm3	1.70913	14.086	-0.97558	0.0030479	1	3	1	12	12	18	0.0415171	0.144778	0.0446107	0.513484	0.569537	0.72899
ENSMUSG00000046623	Gjb4	312.934	647.057	-0.97557	2.2361e-09	350	298	306	580	483	875	7.76795	7.68791	7.29746	13.2674	12.2546	18.9438
ENSMUSG00000016529	Il10	8.04559	27.9563	-0.97378	0.0042467	13	6	6	25	19	40	0.318477	0.17086	0.157942	0.631239	0.532111	0.95591
ENSMUSG00000074457	S100a16	571.071	1155.46	-0.97294	6.0437e-14	585	601	545	1032	1009	1399	23.9467	28.5969	23.9717	43.54	47.2166	55.8637
ENSMUSG00000031750	Il34	165.946	338.714	-0.97152	5.0191e-11	175	159	171	345	295	367	5.61062	5.92548	5.89088	11.4001	10.812	11.4778
ENSMUSG00000047787	Flrt1	239.09	487.073	-0.97121	3.9083e-12	274	212	245	496	495	447	1.50084	1.34981	1.44199	2.80016	3.09957	2.38843
ENSMUSG00000021565	Slc6a19	23.1485	59.3289	-0.96946	0.001538	21	24	25	38	53	86	0.330528	0.439091	0.422806	0.616441	0.953627	1.32041
ENSMUSG00000033768	Nrxn2	26.9786	65.4834	-0.96915	0.00073317	31	19	33	54	58	83	0.335993	0.239373	0.384321	0.603226	0.718637	0.877542
ENSMUSG00000025921	Rdh10	1227.76	2436.43	-0.96888	8.6669e-30	1353	1144	1247	2420	2352	2441	15.6587	15.3899	15.5073	28.8663	31.1177	27.5579
ENSMUSG00000022422	Dscc1	155.336	324.228	-0.96768	1.2216e-07	172	152	149	394	308	256	2.71251	2.78637	2.52488	6.40408	5.55273	3.93826
ENSMUSG00000039217	Il18	69.6317	148.882	-0.96765	3.0324e-06	88	57	69	148	135	159	4.02302	3.02899	3.38946	6.97348	7.05532	7.09069
ENSMUSG00000032322	Pstpip1	157.615	323.705	-0.96761	2.8882e-09	147	153	178	356	292	312	3.30135	3.9941	4.29543	8.2403	7.49671	6.83519
ENSMUSG00000052942	Glis3	450.87	912.041	-0.96604	1.446e-12	542	394	445	832	745	1145	7.71022	6.51504	6.80204	12.1986	12.1154	15.8889
ENSMUSG00000023046	Igfbp6	6227.64	12401.2	-0.96598	4.1629e-21	6033	6717	6084	12779	11282	12734	174.115	225.336	188.67	380.117	372.221	358.499
ENSMUSG00000049690	Nckap5	11.8977	34.1881	-0.96514	0.0032376	12	13	11	28	36	37	0.132797	0.167227	0.130802	0.319363	0.455433	0.399422
ENSMUSG00000029279	Brdt	3.74474	18.3701	-0.96501	0.0046717	2	6	3	16	21	17	0.0309775	0.108024	0.0499287	0.25542	0.371834	0.256855
ENSMUSG00000036186	Fam69b	10.423	31.0437	-0.965	0.0035862	12	8	12	32	29	31	0.38979	0.30206	0.418835	1.07132	1.07686	0.982275
ENSMUSG00000079339	Gm14446	8.06568	29.0927	-0.96318	0.0049433	3	9	12	21	38	26	0.0436834	0.152332	0.187754	0.315161	0.632546	0.369309
ENSMUSG00000024781	Lipa	2052.73	4128.82	-0.9613	4.1449e-13	2434	1880	1962	3485	3419	5422	26.3275	23.6374	22.8034	38.8517	42.2767	57.2098
ENSMUSG00000031681	Smad1	209.783	423.276	-0.96104	4.0414e-12	231	183	227	421	367	471	2.58038	2.37616	2.72464	4.84698	4.68652	5.13232
ENSMUSG00000032401	Lctl	289.567	583.21	-0.96073	1.1682e-12	292	260	330	568	591	564	8.05767	8.33976	9.78482	16.1545	18.6435	15.182
ENSMUSG00000068893	Sprr2a2	1.29061	12.9911	-0.95959	0.0031598	2	1	1	12	16	10	0.0301057	0.0174974	0.0161745	0.186174	0.27533	0.146839
ENSMUSG00000035258	Abi3bp	10.466	31.1468	-0.95941	0.0039291	13	10	9	29	25	39	0.0956454	0.0855213	0.0711501	0.219906	0.210269	0.279903
ENSMUSG00000058571	Gpc6	108.234	303.206	-0.95858	0.0033067	127	107	96	189	220	503	0.969961	0.949922	0.787832	1.48775	1.92082	3.74749
ENSMUSG00000055978	Fut2	30.9332	75.3371	-0.95852	0.00099779	35	23	37	75	94	51	0.392058	0.299477	0.445344	0.865888	1.20371	0.55728
ENSMUSG00000031520	Vegfc	646.571	1307.2	-0.95801	9.0846e-11	716	631	622	1200	970	1745	12.216	12.5141	11.403	21.1017	18.9192	29.0426
ENSMUSG00000028965	Tnfrsf9	32.0795	78.1121	-0.95772	0.0010686	36	19	44	62	60	112	0.945448	0.580019	1.24165	1.67821	1.80136	2.86929
ENSMUSG00000086021	Gm15767	14.183	38.7811	-0.95614	0.0030271	12	13	18	31	38	46	0.914757	1.15192	1.47438	2.43559	3.31148	3.42061
ENSMUSG00000079457	Gm7609	12.9539	36.3894	-0.95572	0.0034839	13	16	10	45	31	32	0.417623	0.597468	0.345186	1.48995	1.13846	1.0028
ENSMUSG00000038242	Aox4	9.79772	37.3354	-0.95528	0.0054725	15	11	4	16	24	73	0.194031	0.165396	0.055597	0.213313	0.354899	0.921137
ENSMUSG00000045319	Proser2	10.774	32.3325	-0.95401	0.0043404	11	8	14	29	23	45	0.213305	0.180323	0.291708	0.579596	0.509859	0.851222
ENSMUSG00000025492	Ifitm3	6120.2	12076.7	-0.95364	3.5944e-21	6757	5550	6373	13018	12010	10638	319.839	305.368	324.14	635.096	649.88	491.2
ENSMUSG00000029334	Prkg2	180.201	365.852	-0.95292	1.0819e-09	207	150	195	375	372	333	3.11302	2.62215	3.15107	5.81249	6.39541	4.88515
ENSMUSG00000027954	Efna1	171.77	346.894	-0.95113	4.8907e-10	190	149	186	319	313	399	4.05157	3.69326	4.26182	7.01099	7.63006	8.29974
ENSMUSG00000070498	Tmem132b	32.4006	75.1684	-0.94976	0.00061638	33	36	29	80	82	59	0.325664	0.412964	0.307515	0.8137	0.925089	0.567976
ENSMUSG00000081600	Gm12286	5.51343	22.5881	-0.94748	0.0058916	7	4	6	14	16	38	0.224201	0.14892	0.206491	0.462153	0.585831	1.18726
ENSMUSG00000025091	Pnliprp2	46.9671	106.825	-0.94665	0.00045366	39	56	46	114	124	75	0.798734	1.33315	1.0123	2.40636	2.90317	1.49838
ENSMUSG00000034413	Neurl1b	650.3	1281.93	-0.94533	1.5258e-16	687	614	679	1476	1124	1204	7.77148	8.07364	8.25332	17.2089	14.5354	13.286
ENSMUSG00000030917	Tmem159	93.521	195.063	-0.94464	5.0965e-06	82	93	108	176	161	245	2.21329	2.91784	3.13228	4.89616	4.9678	6.45078
ENSMUSG00000037686	Aspg	11.381	33.5723	-0.94278	0.0047722	17	11	7	26	37	36	0.199698	0.150201	0.0883559	0.314788	0.496868	0.412525
ENSMUSG00000044017	Gpr133	1846.67	3598.5	-0.94177	2.0037e-25	1985	1823	1809	3453	3183	4063	20.2043	21.5686	19.7849	36.2241	37.0367	40.3414
ENSMUSG00000021250	Fos	126.289	258.221	-0.9415	2.9352e-07	156	131	98	254	225	289	4.58467	4.47516	3.09472	7.69372	7.55927	8.28521
ENSMUSG00000023800	Tiam2	603.071	1389.64	-0.93937	0.00076509	739	568	537	1071	1047	2049	3.86577	3.45377	3.01841	5.77431	6.26112	10.4558
ENSMUSG00000033847	Pla2g4c	31.8543	74.1335	-0.93875	0.00084551	36	22	40	89	71	59	0.495428	0.351928	0.591493	1.26237	1.11699	0.792048
ENSMUSG00000029771	Irf5	37.606	84.822	-0.93817	0.00048104	42	42	30	95	87	68	1.28371	1.49218	0.985259	2.99267	3.03983	2.02744
ENSMUSG00000074934	Grem1	5.70803	26.0417	-0.93735	0.0062479	11	3	4	13	15	51	0.0851061	0.02698	0.0332537	0.103664	0.13267	0.38491
ENSMUSG00000032020	Ubash3b	31.9359	72.1839	-0.93456	0.00058381	29	29	39	66	69	79	0.5449	0.633389	0.7874	1.27815	1.48211	1.448
ENSMUSG00000040276	Pacsin1	16.0211	42.0189	-0.93421	0.0036374	16	22	10	43	36	46	0.255592	0.40851	0.171648	0.707968	0.65742	0.716814
ENSMUSG00000022602	Arc	130.146	264.308	-0.93399	4.167e-07	125	126	144	240	215	334	1.31312	1.53858	1.62544	2.59851	2.58195	3.42266
ENSMUSG00000023013	Aqp2	2.60574	14.9517	-0.93238	0.0058189	3	2	3	16	16	12	0.0679931	0.0526898	0.0730595	0.37375	0.41455	0.265306
ENSMUSG00000022425	Enpp2	3706.23	7822.26	-0.93089	3.9839e-05	4016	3220	4085	9424	7982	5631	42.8045	39.8938	46.7843	103.526	97.257	58.5468
ENSMUSG00000101828	RP23-64J7.2	34.1552	78.2808	-0.92988	0.00086468	45	29	31	57	72	104	0.233383	0.174827	0.172755	0.304684	0.426876	0.526152
ENSMUSG00000045761	Fam179a	3.57911	17.7093	-0.92908	0.00649	6	4	1	18	20	14	0.0836838	0.064849	0.0149866	0.25875	0.318885	0.190476
ENSMUSG00000046589	Lrrc8e	73.6863	152.439	-0.92815	9.5232e-06	87	70	68	140	131	183	0.719976	0.673365	0.604672	1.19411	1.23932	1.47731
ENSMUSG00000026167	Wnt10a	1037.25	2016.73	-0.92773	2.4414e-16	989	1116	1031	1976	1929	2069	20.4508	26.8246	22.9079	42.1134	45.5995	41.7347
ENSMUSG00000020140	Lgr5	10.3494	30.2234	-0.92758	0.005685	15	8	9	28	26	36	0.200079	0.124038	0.128993	0.384935	0.396459	0.46842
ENSMUSG00000035686	Thrsp	33.895	76.0608	-0.92741	0.00066166	40	37	26	74	61	92	1.00525	1.08086	0.702103	1.91675	1.7525	2.25541
ENSMUSG00000001802	Lrp3	8.51317	26.9631	-0.92724	0.0065775	10	8	8	18	27	35	0.13851	0.128802	0.119065	0.256964	0.427521	0.472901
ENSMUSG00000017754	Pltp	3439.76	6604.33	-0.92702	5.2178e-36	3887	3192	3419	6491	5999	7118	100.519	95.9514	95.0048	173.007	177.348	179.562
ENSMUSG00000038811	Gngt2	9.4773	28.1948	-0.92605	0.0060754	12	9	8	26	24	34	0.539373	0.470224	0.386376	1.20448	1.2332	1.49076
ENSMUSG00000097209	AU022754	6.91456	25.5858	-0.92295	0.0075017	10	9	2	21	17	39	0.107838	0.112816	0.0231748	0.233406	0.209573	0.410261
ENSMUSG00000046337	Fam178b	8.61128	26.69	-0.92295	0.006756	6	8	12	26	26	27	0.0976452	0.151336	0.209842	0.436105	0.483712	0.428633
ENSMUSG00000015957	Wnt11	664.054	1297.74	-0.92216	6.5829e-12	649	694	668	1125	1139	1600	11.4252	14.2015	12.636	20.4122	22.9222	27.4765
ENSMUSG00000020866	Cacna1g	9.17536	28.3982	-0.92173	0.0067779	11	9	8	28	35	20	0.058817	0.055938	0.0459634	0.154308	0.21394	0.104319
ENSMUSG00000060586	H2-Eb1	9.0833	31.2155	-0.92135	0.0074875	12	7	9	51	28	13	0.325264	0.22055	0.262125	1.42477	0.867614	0.343732
ENSMUSG00000028435	Aqp3	162.83	727.375	-0.92092	0.0071798	196	198	99	355	439	1410	5.8081	6.8202	3.15228	10.8424	14.8715	40.7586
ENSMUSG00000025375	Aatk	1.94356	13.5725	-0.92057	0.0056558	2	1	3	11	15	14	0.019223	0.0111723	0.030983	0.108969	0.164814	0.131262
ENSMUSG00000079008	Gm14124	11.2785	32.9223	-0.91997	0.0063623	12	14	8	21	38	38	0.127605	0.173049	0.0914091	0.230157	0.461939	0.394178
ENSMUSG00000044276	4933427E11Rik	7.19804	23.7278	-0.91796	0.0075802	9	7	6	22	18	31	0.238116	0.215277	0.170572	0.599911	0.544417	0.800072
ENSMUSG00000022997	Wnt1	20.6465	53.3941	-0.91663	0.0043412	28	13	23	41	34	86	0.377879	0.203935	0.33353	0.570292	0.52455	1.13218
ENSMUSG00000039057	Myo16	2.35285	15.8859	-0.91636	0.0058696	0	2	5	10	17	20	0	0.0110942	0.0256387	0.049185	0.092742	0.0931035
ENSMUSG00000034686	Prr7	14.0406	37.7115	-0.91486	0.0055454	10	17	15	33	28	52	0.235976	0.466305	0.380339	0.802602	0.755334	1.197
ENSMUSG00000014599	Csf1	338.517	656.822	-0.91227	1.5279e-11	347	338	343	598	567	791	5.60734	6.34889	5.95571	9.95972	10.4743	12.4688
ENSMUSG00000022587	Ly6e	1795.5	3502.85	-0.91148	2.6525e-10	1958	1690	1824	3995	3695	2617	58.6718	58.865	58.7292	123.382	126.574	76.4967
ENSMUSG00000042793	Lgr6	25.365	59.3976	-0.9107	0.0023118	16	28	32	60	56	60	0.156312	0.317968	0.335918	0.604145	0.625421	0.5718
ENSMUSG00000052837	Junb	3043.21	5924.27	-0.90983	2.1338e-10	2979	3261	2968	4852	5014	7810	51.9588	66.114	55.6243	87.2224	99.9739	132.881
ENSMUSG00000023015	Racgap1	2595.44	5018.94	-0.90893	2.7929e-12	2670	2306	2936	5753	4985	4073	64.8166	65.0711	76.5849	143.942	138.342	96.452
ENSMUSG00000031659	Adcy7	837.084	1628.25	-0.90574	5.4979e-10	1114	674	790	1453	1342	2064	5.94369	4.18008	4.52908	7.99015	8.18534	10.7424
ENSMUSG00000029864	Gstk1	1.56803	13.3798	-0.90486	0.005642	4	1	0	14	10	16	0.138033	0.0401123	0	0.497932	0.394491	0.538599
ENSMUSG00000026109	Tmeff2	48.7536	104.735	-0.90467	0.00046319	52	41	56	90	77	147	0.861105	0.789206	0.996444	1.53608	1.45766	2.37461
ENSMUSG00000007682	Dio2	2.12766	15.9449	-0.90438	0.0059137	0	5	1	23	8	17	0	0.0320871	0.00593223	0.130874	0.0504905	0.0915539
ENSMUSG00000032092	Mpzl2	8.05038	25.5383	-0.90348	0.008631	5	10	9	25	29	21	0.0516458	0.120066	0.0998895	0.266148	0.342434	0.211595
ENSMUSG00000034226	Rhov	77.8576	159.105	-0.90235	4.3581e-05	84	85	67	133	139	202	1.58296	1.86193	1.35668	2.58322	2.99447	3.71334
ENSMUSG00000025355	Mmp19	336.353	661.846	-0.90218	1.6022e-07	404	354	266	547	571	855	3.80219	3.87266	2.68996	5.30589	6.1433	7.84946
ENSMUSG00000034677	Gpr142	9.45884	30.0267	-0.90208	0.0086762	10	7	12	27	43	17	0.289907	0.235891	0.373811	0.806754	1.42509	0.480761
ENSMUSG00000058147	Xlr3c	7.91851	24.8317	-0.90194	0.0086349	9	9	6	23	28	22	0.182345	0.211957	0.130621	0.480284	0.648519	0.434806
ENSMUSG00000027199	Gatm	4.54007	18.9516	-0.90186	0.0089409	4	2	8	15	20	21	0.104197	0.0605591	0.223922	0.402722	0.595579	0.533626
ENSMUSG00000008136	Fhl2	67.5369	137.361	-0.90067	3.0613e-05	66	66	73	153	126	128	1.90994	2.2201	2.26992	4.56336	4.1683	3.61332
ENSMUSG00000047443	Fam132b	11.1281	30.8852	-0.9006	0.0071882	14	11	9	38	24	30	0.25456	0.232492	0.175839	0.712138	0.498869	0.532114
ENSMUSG00000031129	Slc9a9	67.7053	139.499	-0.89928	7.5729e-05	83	64	60	109	142	162	1.24997	1.12036	0.970926	1.69187	2.4447	2.37991
ENSMUSG00000078954	Arhgap8	6.81327	22.5196	-0.89859	0.0092653	10	6	5	24	19	24	0.271283	0.189202	0.145748	0.671045	0.589235	0.635119
ENSMUSG00000034459	Ifit1	18.2169	59.0341	-0.89851	0.0091924	27	8	22	37	110	21	0.326244	0.112363	0.285636	0.460785	1.51944	0.247525
ENSMUSG00000036587	Fut7	6.91935	25.1169	-0.89718	0.0095881	2	13	5	24	27	23	0.0455216	0.343941	0.122284	0.563011	0.70253	0.510666
ENSMUSG00000032860	P2ry2	385.934	742.888	-0.89697	2.4583e-10	347	408	411	771	732	693	4.33314	5.92226	5.51477	9.92307	10.4496	8.44167
ENSMUSG00000042804	Gpr153	215.685	420.413	-0.8966	4.6996e-08	224	198	235	354	363	536	2.43687	2.50382	2.74704	3.96923	4.51445	5.68815
ENSMUSG00000003469	Phyhip	110.168	218.19	-0.89623	2.235e-06	106	120	107	210	226	208	2.1288	2.80133	2.30901	4.34678	5.18862	4.07488
ENSMUSG00000049382	Krt8	16256	30694.4	-0.8947	7.3611e-21	16256	16302	16770	32649	29411	28764	289.03	336.918	320.387	598.298	597.795	498.885
ENSMUSG00000024548	Setbp1	33.2217	74.4786	-0.89462	0.0017567	39	26	37	71	48	105	0.125753	0.0974495	0.128194	0.235955	0.176932	0.330266
ENSMUSG00000037868	Egr2	9.41901	30.2236	-0.89357	0.0096303	13	8	8	16	22	53	0.266585	0.190693	0.176276	0.338167	0.515737	1.0602
ENSMUSG00000038523	1700003F12Rik	33.3418	73.9976	-0.89176	0.0017866	24	38	38	65	60	96	1.10506	2.03381	1.88005	3.08465	3.15819	4.31188
ENSMUSG00000059810	Rgs3	662.936	1269.13	-0.89127	8.5975e-11	645	687	676	1388	1286	1070	10.3655	12.8333	11.6731	22.9899	23.6256	16.7739
ENSMUSG00000031661	Nkd1	1.6999	13.3232	-0.89106	0.0065131	0	2	3	17	8	15	0	0.017726	0.0245788	0.133596	0.0697318	0.111568
ENSMUSG00000038807	Rap1gap2	555.543	1070.83	-0.89055	5.0511e-09	598	547	545	901	858	1442	4.13876	4.40058	4.05301	6.42707	6.78844	9.73546
ENSMUSG00000039497	Dse	6.25843	21.8596	-0.88847	0.0104	6	6	7	22	12	32	0.0455863	0.0529892	0.0571469	0.172276	0.104226	0.237167
ENSMUSG00000037126	Psd	890.534	1675.96	-0.88804	4.0143e-18	868	889	944	1661	1525	1789	7.13903	8.49913	8.34263	14.0802	14.3385	14.3533
ENSMUSG00000025784	Clec3b	8.91323	26.7363	-0.88761	0.0096962	7	8	12	22	21	37	0.226918	0.30145	0.417989	0.735043	0.778223	1.17002
ENSMUSG00000026589	Sec16b	33.909	75.3758	-0.88723	0.002049	33	42	27	58	64	103	0.329822	0.487943	0.289963	0.597465	0.73124	1.00421
ENSMUSG00000027995	Tlr2	257.083	498.284	-0.88681	8.6633e-08	306	217	265	458	379	654	3.25933	2.68671	3.03295	5.02795	4.61488	6.79527
ENSMUSG00000026922	Agpat2	366.602	697.254	-0.88577	4.445e-11	354	353	406	701	567	811	11.9086	13.8034	14.6756	24.3049	21.8049	26.6134
ENSMUSG00000079330	Lemd1	26.1784	59.1137	-0.88471	0.0023732	37	19	25	59	50	67	0.745874	0.445216	0.541521	1.22584	1.15225	1.31753
ENSMUSG00000098318	1190002F15Rik	388.643	747.804	-0.88282	2.6325e-08	394	387	399	890	733	584	28.7376	32.8109	31.2708	66.9056	61.1183	41.5517
ENSMUSG00000022479	Vdr	1226.92	2299.51	-0.88246	2.8117e-19	1369	1092	1287	2496	2164	2148	37.3596	34.6398	37.7389	70.2041	67.5103	57.1815
ENSMUSG00000017390	Aldoc	542.906	1968.58	-0.88139	0.011105	707	571	379	1043	1153	3771	19.56	18.3628	11.2668	29.7407	36.4663	101.772
ENSMUSG00000013415	Igf2bp1	56.1393	114.93	-0.88085	0.00024038	46	62	61	105	115	120	0.650337	1.01889	0.926664	1.52999	1.85863	1.65495
ENSMUSG00000036913	Trim67	0	16.3316	-0.88046	0.0026524	0	0	0	1	8	41	0	0	0	0.00455856	0.0404495	0.176895
ENSMUSG00000054136	Adm2	4.05592	19.2376	-0.88012	0.0099423	4	7	1	12	13	33	0.123079	0.250365	0.0330624	0.380559	0.457277	0.990508
ENSMUSG00000029832	Nfe2l3	186.379	357.793	-0.87929	4.511e-08	197	171	200	327	298	442	4.15665	4.19399	4.53439	7.11121	7.18798	9.09748
ENSMUSG00000081934	Gm12193	17.2161	44.7101	-0.87658	0.0079778	32	11	11	51	30	53	2.70968	1.08271	1.00086	4.45098	2.90404	4.37789
ENSMUSG00000063704	Mapk15	9.50057	29.1763	-0.87649	0.011289	6	15	7	28	17	43	0.143058	0.415725	0.179338	0.688079	0.463366	1.00012
ENSMUSG00000041605	5730559C18Rik	159.368	309.155	-0.8761	1.8421e-06	160	166	157	275	245	404	4.08824	4.93036	4.31051	7.24216	7.15643	10.0698
ENSMUSG00000026458	Ppfia4	28.8001	64.4238	-0.87556	0.0029778	32	35	20	53	56	83	0.26633	0.338603	0.178859	0.454636	0.532808	0.673859
ENSMUSG00000023433	Cela3b	79.7183	162.478	-0.87323	0.00025435	88	85	69	205	160	114	2.96967	3.33425	2.502	7.13015	6.17248	3.75278
ENSMUSG00000024538	Ppic	209.004	399.481	-0.87317	2.3223e-08	232	180	227	414	414	350	5.78967	5.22146	6.087	10.6484	11.8108	8.52031
ENSMUSG00000038390	Gpr162	76.3889	160.463	-0.87128	0.00096573	81	78	73	104	120	258	0.971416	1.08735	0.940709	1.2855	1.64519	3.0183
ENSMUSG00000061132	Blnk	234.035	451.611	-0.87051	1.1118e-06	224	229	257	528	458	345	2.58868	3.07624	3.19136	6.28902	6.05076	3.8893
ENSMUSG00000051048	P4ha3	378.005	711.111	-0.86947	5.1823e-11	405	312	439	658	637	819	6.50528	5.82531	7.57683	10.8932	11.6967	12.8327
ENSMUSG00000050953	Gja1	8539.56	16015.3	-0.86876	9.0259e-12	10150	7856	8101	13970	12955	20914	104.909	94.3844	89.9695	148.819	153.072	210.865
ENSMUSG00000019866	Aim1	965.028	1795.3	-0.86846	6.3613e-16	1074	876	996	1667	1537	2143	4.64773	4.40651	4.63135	7.43517	7.60369	9.0465
ENSMUSG00000020042	Btbd11	229.125	444.992	-0.86835	7.5604e-06	213	269	208	390	340	602	2.36531	3.47228	2.4819	4.46367	4.3162	6.52119
ENSMUSG00000042918	Mamstr	4.93406	18.3022	-0.86816	0.012458	4	4	7	18	19	17	0.0641854	0.0746088	0.120694	0.297692	0.348533	0.266101
ENSMUSG00000032198	Dock6	758.06	1414.87	-0.86756	4.6691e-13	781	770	750	1286	1225	1702	3.82313	4.38139	3.94494	6.48824	6.85515	8.12735
ENSMUSG00000024109	Nrxn1	7.21777	25.5864	-0.86646	0.012741	16	3	4	29	15	33	0.152324	0.0331988	0.0409185	0.284554	0.16325	0.306467
ENSMUSG00000003746	Man1a	6184.5	11628.4	-0.86636	2.7823e-10	7217	6048	5595	9766	9507	15461	72.2662	70.3953	60.1992	100.789	108.827	151.021
ENSMUSG00000043903	Gm22	1.9098	14.2127	-0.86615	0.0083264	2	0	4	19	6	18	0.0208394	0	0.0447845	0.204046	0.0714695	0.182957
ENSMUSG00000015468	Notch4	66.0714	133.374	-0.86567	0.00026999	67	62	72	111	105	183	1.38992	1.49507	1.60495	2.37333	2.49011	3.7033
ENSMUSG00000025352	Gdf11	162.08	306.573	-0.86428	1.056e-08	183	147	165	309	285	315	1.44583	1.35001	1.40076	2.51619	2.5741	2.42772
ENSMUSG00000072437	Nanos1	128.169	246.668	-0.86422	3.9411e-06	117	139	131	244	198	294	0.956162	1.32043	1.15035	2.0552	1.8498	2.34377
ENSMUSG00000032507	Fbxl2	24.9831	58.7944	-0.86401	0.0059749	38	23	16	43	47	86	0.774301	0.544763	0.350314	0.903052	1.09481	1.70941
ENSMUSG00000054855	Rnd1	119.225	231.537	-0.86393	9.5935e-06	131	126	105	257	234	192	3.08222	3.44601	2.65457	6.23223	6.29392	4.40672
ENSMUSG00000085639	Gm15410	9.41901	26.7598	-0.86371	0.011724	13	8	8	32	19	29	0.766922	0.548594	0.507119	1.9457	1.28137	1.66889
ENSMUSG00000093565	Rab26os	88.7676	182.697	-0.86206	0.0007869	72	119	74	239	168	133	5.95535	11.4413	6.57686	20.3747	15.8854	10.7312
ENSMUSG00000038077	Kcna6	5.82144	21.3113	-0.86145	0.013262	5	2	11	26	20	17	0.0372998	0.0173428	0.088174	0.199907	0.170561	0.123711
ENSMUSG00000035314	Gdpd5	183.418	365.602	-0.86108	0.00017764	180	216	157	264	275	558	1.6127	2.24951	1.51145	2.43783	2.81661	4.87682
ENSMUSG00000031906	Smpd3	1637.67	3059.17	-0.86103	5.8357e-11	1579	1623	1765	3369	3120	2532	9.84351	11.7609	11.8229	21.6465	22.2349	15.3976
ENSMUSG00000036560	Lgi4	48.8536	98.9446	-0.86102	0.00044029	47	50	51	94	82	119	1.09222	1.35063	1.27349	2.25143	2.17841	2.69762
ENSMUSG00000042985	Upk3b	272.786	525.043	-0.86076	4.1737e-06	267	325	230	493	601	448	3.6525	5.16792	3.38079	6.95095	9.39867	5.97831
ENSMUSG00000034282	Evpl	4304.61	7961.7	-0.86057	1.0628e-15	4024	4462	4540	7619	7087	8960	20.2289	26.0734	24.5234	39.4757	40.7277	43.9383
ENSMUSG00000006585	Cdt1	507.939	950.053	-0.86027	2.7384e-10	523	533	484	994	979	829	7.66765	9.08326	7.62462	15.0199	16.408	11.856
ENSMUSG00000061048	Cdh3	4.43272	18.4384	-0.86025	0.01286	7	1	6	18	22	14	0.0565439	0.00938948	0.0520776	0.149858	0.203153	0.110316
ENSMUSG00000061578	Ksr2	8.26154	27.5449	-0.8599	0.013489	12	2	12	37	28	16	0.0499887	0.00968443	0.0537135	0.158859	0.13334	0.0650178
ENSMUSG00000047822	Gm6484	3.88711	18.0995	-0.85855	0.01214	4	2	6	24	6	25	0.148577	0.0863528	0.239473	0.918803	0.254775	0.905846
ENSMUSG00000043219	Hoxa6	3.67722	16.0225	-0.85742	0.012734	2	4	5	14	19	14	0.0734387	0.17073	0.197277	0.529836	0.797558	0.50147
ENSMUSG00000031860	Pbx4	43.9221	89.7814	-0.85705	0.00061036	53	34	48	90	78	99	2.1723	1.61986	2.11397	3.80194	3.65471	3.95824
ENSMUSG00000067006	Serpinb5	5.31277	18.963	-0.85687	0.013818	6	7	3	16	20	20	0.0913889	0.123935	0.0490993	0.251177	0.348245	0.297162
ENSMUSG00000022150	Dab2	1097.52	2020.49	-0.85601	1.9878e-17	1335	1006	1017	2002	1949	2031	22.3029	19.5358	18.2563	34.4716	37.2224	33.0987
ENSMUSG00000034845	Plvap	323.247	602.36	-0.85531	4.2405e-10	321	331	328	632	596	552	5.11254	6.12792	5.61329	10.3745	10.8515	8.57615
ENSMUSG00000071073	Lrrc73	63.8905	127.001	-0.85484	0.0002276	71	68	55	108	113	157	1.64638	1.83288	1.37039	2.58115	2.99545	3.55134
ENSMUSG00000087611	4930458D05Rik	15.7204	38.6804	-0.85379	0.0092285	20	16	12	34	28	54	0.2101	0.195375	0.135453	0.368123	0.336254	0.553364
ENSMUSG00000023951	Vegfa	3766.9	10069	-0.85134	0.012353	4371	3979	3105	6284	6933	17122	96.0803	101.667	73.3377	142.367	174.216	367.138
ENSMUSG00000026656	Fcgr2b	6.4868	22.224	-0.85073	0.014637	10	6	4	34	17	15	0.243127	0.169566	0.104497	0.851981	0.472493	0.355751
ENSMUSG00000044469	Tnfaip8l1	46.4106	95.9002	-0.84901	0.0014293	47	55	38	115	94	74	0.63403	0.862439	0.550817	1.59893	1.44962	0.973791
ENSMUSG00000037379	Spon2	498.211	913.3	-0.84799	1.3388e-15	535	447	538	896	862	949	7.67528	7.45421	8.29344	13.2485	14.1371	13.2809
ENSMUSG00000036832	Lpar3	40.6831	84.9402	-0.84763	0.0016791	57	28	41	93	62	99	0.733474	0.418815	0.566899	1.23342	0.912043	1.2427
ENSMUSG00000022564	Grina	9156.45	16679.4	-0.84761	3.7969e-22	9246	9264	9273	17567	15295	16596	175.268	204.128	188.878	343.215	331.446	306.884
ENSMUSG00000063524	Eno1	28580.1	60491.6	-0.84689	0.0025711	33519	27923	25730	46749	45416	89244	1151.73	1115.26	949.973	1655.58	1783.95	2991.3
ENSMUSG00000063506	Arhgap22	59.4973	118.879	-0.84645	0.00045799	78	59	45	123	92	140	2.23703	1.9669	1.38676	3.6358	3.01632	3.91675
ENSMUSG00000036854	Hspb6	407.457	754.037	-0.8461	6.0052e-10	432	382	427	680	628	941	11.109	11.4185	11.7986	18.0227	18.4614	23.605
ENSMUSG00000033174	Mgll	47.0346	101.736	-0.84557	0.0040599	39	58	44	63	81	161	0.568658	0.983033	0.689368	0.946772	1.35016	2.28999
ENSMUSG00000023043	Krt18	8664.75	15836.8	-0.84523	4.8028e-16	8908	8979	8394	17292	15067	14501	204.201	239.254	206.757	408.547	394.838	324.264
ENSMUSG00000026414	Tnnt2	350.277	657.739	-0.84469	4.2263e-07	383	316	370	542	524	901	9.732	9.33349	10.1022	14.1945	15.2212	22.3331
ENSMUSG00000029675	Eln	28.2912	61.5047	-0.84418	0.0043449	22	32	31	65	66	50	0.273341	0.462153	0.413862	0.832365	0.937432	0.606002
ENSMUSG00000030554	Synm	62.8037	123.994	-0.84342	0.0003035	74	67	50	144	108	116	0.320364	0.337164	0.232592	0.64253	0.534503	0.489883
ENSMUSG00000032177	Pde4a	44.5537	90.2361	-0.84288	0.00083393	58	37	42	82	83	103	0.667639	0.495073	0.519487	0.97285	1.09221	1.15657
ENSMUSG00000021215	Net1	1397.1	2550.33	-0.84231	8.8427e-16	1726	1209	1349	2744	2382	2428	16.3591	13.3199	13.7386	26.8054	25.8092	22.4486
ENSMUSG00000042377	Fam83g	152.599	285.808	-0.84199	6.8638e-07	139	163	159	279	271	297	1.22856	1.67464	1.51004	2.54158	2.73819	2.5607
ENSMUSG00000045912	C2cd4c	31.2418	65.6883	-0.84167	0.0028438	27	36	31	60	61	74	0.129697	0.201012	0.160007	0.297054	0.334972	0.346752
ENSMUSG00000050150	Slc9b1	5.25448	18.4854	-0.84153	0.015814	7	6	3	22	15	18	0.190219	0.189523	0.0875971	0.616166	0.465974	0.477146
ENSMUSG00000011148	Adssl1	956.495	1748.09	-0.84139	1.2748e-13	1023	973	910	1582	1559	2058	18.0588	19.9655	17.261	28.7831	31.461	35.4389
ENSMUSG00000040428	Plekha4	58.1516	114.349	-0.83977	0.00031502	53	59	64	106	116	116	0.936627	1.21198	1.2153	1.9307	2.34349	1.99973
ENSMUSG00000015053	Gata2	52.8509	109.807	-0.83798	0.0023294	69	49	44	83	78	169	0.694822	0.573554	0.47609	0.861432	0.89791	1.66009
ENSMUSG00000027375	Mal	43.9807	89.452	-0.83673	0.001538	35	42	56	89	71	107	0.688263	0.96004	1.18328	1.80383	1.59609	2.05254
ENSMUSG00000023908	Pkmyt1	280.945	523.695	-0.83566	5.3824e-07	252	285	313	601	509	437	3.96634	5.2142	5.29353	9.7495	9.15842	6.70954
ENSMUSG00000002007	Srpk3	30.1226	63.5331	-0.83474	0.0032669	35	28	29	51	65	72	0.787138	0.731972	0.700797	1.18215	1.67113	1.57956
ENSMUSG00000026873	Phf19	346.514	640.264	-0.83403	4.8524e-08	311	365	371	690	636	565	4.15004	5.66158	5.31958	9.48984	9.70202	7.35464
ENSMUSG00000039607	Rbms3	88.9421	169.479	-0.83398	3.5211e-05	103	79	90	171	133	202	1.42727	1.27247	1.34005	2.44221	2.10685	2.73049
ENSMUSG00000040690	Col16a1	1797.44	4945.49	-0.83394	0.015641	1932	2125	1374	2953	3546	8387	30.4086	38.8778	23.2374	47.9039	63.8031	128.771
ENSMUSG00000068220	Lgals1	25458.5	45942.9	-0.8337	8.9234e-21	26308	26015	24943	48324	43061	44715	1055.37	1213.09	1075.17	1998.01	1974.76	1749.81
ENSMUSG00000025172	Ankrd2	3.16058	15.8529	-0.83216	0.014302	7	2	1	23	13	11	0.204226	0.0678262	0.0313491	0.691608	0.433581	0.313061
ENSMUSG00000033170	Card10	4131.59	7506.97	-0.83193	4.9562e-13	3894	3981	4661	6857	6563	8923	44.2368	52.5695	56.8957	80.2862	85.2323	98.8828
ENSMUSG00000066607	6030419C18Rik	1741.77	3163.5	-0.83148	6.9408e-13	1780	1787	1717	2902	2675	3851	26.7064	31.1655	27.6808	44.8757	45.881	56.3626
ENSMUSG00000002489	Tiam1	4.36393	16.9917	-0.83145	0.016565	2	5	6	19	18	13	0.0239409	0.0695718	0.0771743	0.234413	0.246318	0.151801
ENSMUSG00000027858	Tspan2	55.384	109.758	-0.82947	0.00063845	69	37	65	103	100	123	0.81322	0.506891	0.82316	1.25117	1.34733	1.41412
ENSMUSG00000063229	Ldha	19345.3	41217	-0.82851	0.0047296	23064	19058	16895	31046	30841	61763	793.34	762.002	624.446	1100.65	1212.74	2072.41
ENSMUSG00000078486	Perm1	31.4377	65.0726	-0.82838	0.0028023	36	29	31	58	62	73	0.296165	0.277321	0.274034	0.491787	0.58309	0.585835
ENSMUSG00000018819	Lsp1	180.968	333.624	-0.82825	1.1791e-07	184	185	180	335	333	318	4.52495	5.28836	4.75642	8.49101	9.36168	7.6286
ENSMUSG00000020941	Map3k14	813.182	1466.35	-0.8279	1.1962e-15	829	842	795	1472	1349	1529	12.2829	14.5015	12.6569	22.4789	22.8493	22.0992
ENSMUSG00000068566	Myadm	2672.99	4815.12	-0.82785	2.6211e-17	2840	2454	2853	4534	4114	5692	30.6261	30.7611	33.0588	50.3934	50.7167	59.877
ENSMUSG00000037060	Prkcdbp	3526.64	6412.63	-0.82755	4.7349e-11	3560	3700	3427	5650	5391	8083	110.387	133.359	114.181	180.565	191.095	244.49
ENSMUSG00000022203	Efs	976.595	1759.86	-0.82419	2.9558e-14	926	937	1101	1731	1633	1856	8.322	9.78836	10.632	16.0336	16.7771	16.2711
ENSMUSG00000030921	Trim30a	8.10388	23.2601	-0.82396	0.017765	12	7	6	25	21	23	0.286329	0.194149	0.153832	0.614813	0.572819	0.535345
ENSMUSG00000024042	Sik1	1022.63	1842.1	-0.82342	4.6588e-14	1055	992	1062	1722	1577	2187	7.50561	8.2035	8.11839	12.6266	12.8256	15.1776
ENSMUSG00000030956	Fam53b	928.819	1671.91	-0.82299	5.1175e-15	1026	871	935	1771	1640	1531	13.2557	13.0806	12.9801	23.5826	24.2221	19.2953
ENSMUSG00000022225	Cma1	127.629	243.471	-0.82248	0.0001251	117	123	147	300	240	178	3.49613	4.27229	4.71989	9.23936	8.19836	5.18853
ENSMUSG00000057346	Apol9a	84.1153	159.537	-0.82124	7.6029e-05	96	76	85	135	148	191	2.05257	1.88883	1.9528	2.97494	3.61744	3.98365
ENSMUSG00000085517	Gm12963	12.3359	32.3093	-0.82017	0.016663	18	11	9	23	24	50	0.951679	0.676027	0.511296	1.25333	1.45058	2.57875
ENSMUSG00000038037	Socs1	21.7365	47.5914	-0.81754	0.0076623	29	17	21	52	44	45	0.76286	0.519816	0.593578	1.40984	1.32316	1.15473
ENSMUSG00000028108	Ecm1	8055.24	14514.8	-0.81702	1.8534e-11	8212	8300	7920	12971	11992	18347	275.1	323.201	285.087	447.85	459.247	599.553
ENSMUSG00000006651	Aplp1	1303.72	2552.34	-0.81657	0.0008967	1327	1354	1272	2034	2057	3541	17.8114	21.1251	18.3453	28.1382	31.5627	46.3633
ENSMUSG00000033717	Adra2a	2.30379	12.3769	-0.81639	0.015292	2	2	3	14	9	14	0.0168865	0.0196287	0.0272171	0.12183	0.086869	0.115308
ENSMUSG00000021485	Mxd3	268.215	494.902	-0.81425	4.5572e-06	234	272	305	598	459	407	6.00295	8.11095	8.40739	15.8113	13.4609	10.1851
ENSMUSG00000039747	Orai2	2173.25	3866.09	-0.81352	1.2617e-19	2228	2138	2237	3937	3718	3789	18.5914	20.7376	20.0574	33.8595	35.4666	30.8421
ENSMUSG00000085766	2810430I11Rik	3.30169	14.3372	-0.8125	0.018087	4	4	2	14	10	19	0.0375793	0.043682	0.0201897	0.135561	0.107399	0.174126
ENSMUSG00000042659	Arrdc4	223.543	493.581	-0.81197	0.0096852	274	206	204	322	387	771	4.78683	4.18329	3.82948	5.79791	7.72897	13.1393
ENSMUSG00000022639	5330426P16Rik	136.333	255.697	-0.81143	6.0532e-05	189	114	117	256	190	319	2.99532	2.1001	1.99241	4.18158	3.4423	4.93167
ENSMUSG00000018169	Mfng	22.2133	49.3033	-0.81137	0.010018	27	20	21	70	35	42	0.960647	0.827149	0.802844	2.56694	1.42358	1.45771
ENSMUSG00000072294	Klf12	9.89583	26.1216	-0.81129	0.018661	11	11	8	32	19	27	0.190205	0.221093	0.148638	0.570292	0.375574	0.455422
ENSMUSG00000067613	5430421N21Rik	6.28902	21.5958	-0.81067	0.02056	2	4	13	19	21	24	0.0457487	0.106356	0.319524	0.447941	0.549138	0.535528
ENSMUSG00000023034	Nr4a1	570.728	1024.17	-0.8106	1.2992e-10	526	606	593	1048	967	1019	6.82327	9.13762	8.26558	14.0116	14.3399	12.8944
ENSMUSG00000055333	Fat2	195.651	354.33	-0.80962	4.0696e-08	216	179	202	387	298	369	0.478863	0.46128	0.481195	0.884275	0.755245	0.798006
ENSMUSG00000021903	Galnt15	149.019	275.947	-0.80937	1.3225e-05	195	146	115	262	276	278	1.26554	1.1014	0.801955	1.75251	2.04768	1.75998
ENSMUSG00000045917	6330416G13Rik	8.98999	24.2401	-0.8093	0.019652	8	11	8	23	22	27	0.137885	0.220381	0.148159	0.408576	0.433474	0.453955
ENSMUSG00000001435	Col18a1	671.369	1197.05	-0.80771	1.0628e-12	684	646	711	1224	977	1367	5.81803	6.38713	6.49832	10.7305	9.50009	11.3425
ENSMUSG00000048078	Tenm4	328.174	1688.42	-0.80707	0.016193	485	364	155	800	913	3419	3.61808	3.15639	1.24245	6.15098	7.78611	24.8804
ENSMUSG00000008398	Elk3	1498.88	2658.81	-0.80676	8.9031e-17	1647	1420	1501	2506	2308	3099	25.9994	26.0562	25.4602	40.7726	41.6503	47.7213
ENSMUSG00000026536	Mnda	124.755	231.301	-0.80658	1.7991e-05	169	95	121	224	209	254	3.28508	2.14653	2.5273	4.48772	4.64429	4.81632
ENSMUSG00000059791	Nrm	213.354	386.239	-0.80647	1.4286e-07	224	216	208	443	340	363	10.2697	11.5111	10.2467	20.933	17.8197	16.2344
ENSMUSG00000026821	Ralgds	1379.14	2442.09	-0.80604	4.9567e-18	1483	1390	1319	2359	2253	2635	25.1817	27.4355	24.0659	41.2849	43.734	43.6463
ENSMUSG00000079103	Tgm7	27.5659	59.6178	-0.80596	0.0093293	30	26	28	55	34	91	0.447597	0.450913	0.448886	0.84576	0.579907	1.32443
ENSMUSG00000022504	Ciita	30.8141	63.8187	-0.80568	0.0056395	27	33	33	72	66	50	0.164923	0.234306	0.216592	0.453281	0.460865	0.297926
ENSMUSG00000020592	Sdc1	4341.73	7729.85	-0.80496	8.2372e-13	4522	4376	4288	6827	6721	9472	99.3315	111.734	101.21	154.563	168.773	202.964
ENSMUSG00000031217	Efnb1	2832.77	5007.05	-0.8044	4.8458e-19	2820	2840	2935	5096	4685	5059	44.5162	52.1124	49.7839	82.9119	84.5458	77.9033
ENSMUSG00000071552	Tigit	6.28296	20.5241	-0.80433	0.021899	5	6	8	25	24	11	0.166629	0.232426	0.286472	0.858695	0.914334	0.357598
ENSMUSG00000024899	Papss2	35.2267	73.873	-0.80381	0.0068729	44	31	33	54	53	115	0.388468	0.318139	0.31306	0.491376	0.534923	0.990425
ENSMUSG00000061462	Obscn	19.1049	42.6451	-0.8036	0.012125	22	21	15	34	38	55	0.0562044	0.0623621	0.0411766	0.0895252	0.11098	0.137067
ENSMUSG00000001918	Slc1a5	1053.63	1883.47	-0.80358	2.7729e-10	984	1085	1120	2054	1835	1678	25.3648	32.5103	31.0218	54.5703	54.0738	42.194
ENSMUSG00000086560	Gm13372	18.4367	42.4168	-0.80337	0.014164	24	22	10	34	40	52	1.11951	1.19287	0.501222	1.63462	2.133	2.36615
ENSMUSG00000091898	Tnnc1	16.6508	37.8809	-0.80149	0.013474	22	16	13	36	38	38	1.07792	0.911253	0.684417	1.81797	2.12844	1.81623
ENSMUSG00000021451	Sema4d	234.749	432.714	-0.80132	2.9138e-05	283	235	198	349	347	598	6.37798	6.15628	4.79483	8.10663	8.94004	13.1468
ENSMUSG00000035934	Pknox2	6.4763	20.6048	-0.8009	0.022563	4	11	4	24	19	18	0.0747646	0.238992	0.0803356	0.462345	0.405979	0.328194
ENSMUSG00000101581	RP24-217M7.2	7.17957	21.9134	-0.80086	0.022563	7	5	10	15	29	20	0.254416	0.211237	0.390533	0.561896	1.20492	0.709084
ENSMUSG00000035914	Cd276	816.459	1444.07	-0.80034	2.7526e-14	834	846	796	1472	1273	1546	8.2609	9.7406	8.47201	15.0275	14.4146	14.938
ENSMUSG00000051669	AU021092	92.3577	181.158	-0.79997	0.0020753	123	98	61	128	148	266	2.89611	2.6822	1.54331	3.10627	3.98369	6.10962
ENSMUSG00000023990	Tfeb	1264.71	2254.1	-0.7997	3.9456e-10	1135	1316	1372	2173	1899	2643	36.8304	49.6386	47.8384	72.6756	70.4448	83.6622
ENSMUSG00000030732	Chrdl2	867.866	1548.01	-0.7996	5.1816e-10	955	803	889	1325	1329	1960	24.5581	24.0028	24.5644	35.1177	39.0688	49.1666
ENSMUSG00000058290	Espl1	806.204	1447.23	-0.79924	2.9488e-08	778	782	887	1581	1512	1170	3.76593	4.40001	4.61348	7.88757	8.36678	5.5246
ENSMUSG00000033287	Kctd17	4948.32	8752.64	-0.79884	5.0301e-14	4659	4930	5408	8329	7726	9973	168.758	207.574	210.485	310.945	319.92	352.387
ENSMUSG00000044367	Slc16a13	52.4553	100.607	-0.7988	0.00087183	53	45	62	104	95	99	1.84082	1.81677	2.31387	3.72294	3.772	3.35422
ENSMUSG00000058396	Gpr182	67.3862	128.742	-0.79801	0.00063248	85	56	66	137	137	105	0.689904	0.528338	0.575607	1.14606	1.27117	0.831344
ENSMUSG00000071078	Nr2c2ap	44.9423	90.0875	-0.79728	0.0043937	27	55	52	85	86	96	0.73745	1.74616	1.5261	2.3928	2.68522	2.55777
ENSMUSG00000031838	Ifi30	793.762	1404.44	-0.79424	1.2638e-11	818	810	781	1457	1409	1282	26.7876	30.8332	27.4817	49.1766	52.7479	40.9534
ENSMUSG00000086454	4930500J02Rik	24.2397	50.7494	-0.79263	0.00854	27	22	25	61	41	49	1.44177	1.36555	1.43445	3.35722	2.50282	2.55241
ENSMUSG00000043439	E130012A19Rik	369.726	666.308	-0.7911	3.0193e-06	306	430	375	634	556	796	4.24389	6.93211	5.58839	9.06256	8.81519	10.7691
ENSMUSG00000039236	Isg20	666.328	1193.03	-0.78978	3.4273e-07	750	651	629	988	962	1616	26.8933	27.1343	24.2352	36.514	39.4341	56.5258
ENSMUSG00000027670	Ocstamp	2.84813	16.5035	-0.78971	0.017054	0	7	1	20	7	23	0	0.0714058	0.0094296	0.180896	0.0702252	0.196893
ENSMUSG00000021751	Acox2	94.6208	174.058	-0.78865	6.9242e-05	123	78	90	181	154	182	3.44751	2.54126	2.71054	5.22875	4.93441	4.97616
ENSMUSG00000020431	Adcy1	53.015	101.703	-0.78855	0.0016174	49	49	63	124	86	92	0.189554	0.220337	0.261873	0.494399	0.380321	0.347174
ENSMUSG00000033762	Recql4	160.386	291.982	-0.78855	2.5448e-05	146	157	183	321	298	242	1.19468	1.49332	1.60902	2.70721	2.78759	1.93168
ENSMUSG00000025491	Ifitm1	759.509	1335.19	-0.78851	6.1521e-13	861	755	697	1396	1277	1279	38.0604	38.7945	33.1066	63.6024	64.5319	55.1521
ENSMUSG00000038068	Rnf144b	92.676	170.238	-0.78778	6.7718e-05	116	83	85	174	163	167	0.816752	0.679304	0.643077	1.2627	1.312	1.14702
ENSMUSG00000037846	Rtkn2	27.742	57.4503	-0.78716	0.0085142	32	23	30	49	44	79	0.337929	0.28233	0.340415	0.533323	0.53118	0.813813
ENSMUSG00000013921	Clip3	262.344	475.925	-0.78682	1.4556e-05	265	227	308	534	507	359	8.8039	8.76615	10.9949	18.2848	19.2553	11.6344
ENSMUSG00000080994	Gm13464	2.2455	12.6274	-0.78681	0.018419	3	1	3	8	9	21	0.102971	0.0398978	0.110644	0.283011	0.353143	0.703131
ENSMUSG00000055435	Maf	4421.71	7736.47	-0.78614	3.1037e-15	4880	3988	4630	7511	6315	9248	32.6821	31.0455	33.3183	51.8449	48.3478	60.417
ENSMUSG00000030671	Pde3b	196.938	352.939	-0.78581	2.1379e-06	192	190	216	329	289	435	2.37724	2.73451	2.87367	4.19842	4.09056	5.25391
ENSMUSG00000097003	D930007P13Rik	6.31672	19.0554	-0.78561	0.025633	5	7	7	20	14	23	0.121196	0.197229	0.182318	0.499651	0.387936	0.543836
ENSMUSG00000051107	Gm15440	23.2695	49.5404	-0.78559	0.011702	28	23	20	39	41	68	0.729973	0.696995	0.560261	1.04793	1.22193	1.72934
ENSMUSG00000021614	Vcan	226.722	507.536	-0.78537	0.016175	317	196	185	350	371	804	2.61863	1.88202	1.6421	2.9799	3.50351	6.47878
ENSMUSG00000022676	Snai2	64.7094	124.987	-0.78486	0.0020568	95	42	64	119	94	161	1.50114	0.771435	1.08665	1.93804	1.698	2.48167
ENSMUSG00000034762	Glis1	6.96044	23.3978	-0.78447	0.025377	4	6	11	13	13	45	0.0973982	0.169823	0.287803	0.326252	0.361866	1.06887
ENSMUSG00000003273	Car11	69.8352	132.503	-0.78013	0.0017171	65	85	60	99	131	163	1.98669	3.01988	1.97052	3.11868	4.57722	4.85989
ENSMUSG00000025584	Pde8a	27.512	56.5949	-0.78009	0.008631	40	22	23	62	50	56	0.733967	0.469238	0.453478	1.17254	1.04882	1.00237
ENSMUSG00000004952	Rasa4	132.158	240.566	-0.78006	8.4719e-05	132	123	147	193	210	314	2.06949	2.24154	2.47638	3.11863	3.76376	4.8022
ENSMUSG00000089812	Gm15867	13.1485	31.2605	-0.77995	0.021485	17	15	8	31	27	35	0.90477	0.92797	0.4575	1.70047	1.64273	1.8171
ENSMUSG00000028033	Kcnq5	65.4831	122.523	-0.77987	0.00085824	74	69	56	107	106	152	0.705335	0.76448	0.57354	1.05115	1.155	1.41328
ENSMUSG00000034773	BC030867	97.7305	181.391	-0.77959	0.00050578	88	106	101	193	200	140	1.83149	2.56438	2.25868	4.13998	4.75845	2.84231
ENSMUSG00000041235	Chd7	138.343	249.882	-0.7772	4.633e-05	141	129	151	226	196	325	1.00068	1.06419	1.1515	1.65311	1.59018	2.24999
ENSMUSG00000013584	Aldh1a2	33.5561	66.6126	-0.77673	0.00621	35	33	34	57	54	88	0.496133	0.543748	0.51787	0.832767	0.875059	1.21684
ENSMUSG00000038201	Kcna7	3.24946	15.2247	-0.77599	0.022558	2	1	7	8	17	20	0.0183702	0.0106767	0.0690866	0.0757342	0.178503	0.179199
ENSMUSG00000071343	Gm10327	6.27373	24.8454	-0.77496	0.025026	4	5	10	8	11	57	0.128115	0.18615	0.344152	0.264087	0.402759	1.78088
ENSMUSG00000085843	Kank4os	1.68461	12.9578	-0.77441	0.016041	2	3	0	21	13	4	0.0285142	0.0497171	0	0.308581	0.211879	0.0556305
ENSMUSG00000021196	Pfkp	1135.88	3716.44	-0.77419	0.027592	1388	1233	835	1783	2160	7331	26.5938	27.4605	17.1906	35.2096	47.3107	137.018
ENSMUSG00000023411	Nfatc4	4.23206	15.2708	-0.77376	0.026867	6	4	3	16	16	13	0.0528565	0.0409601	0.0283975	0.145273	0.161132	0.111715
ENSMUSG00000032009	Sesn3	1407.5	2440.93	-0.77352	1.4417e-14	1432	1342	1506	2625	2301	2301	21.2566	23.1557	24.0208	40.1605	39.0464	33.3188
ENSMUSG00000068227	Il2rb	10.3647	26.3267	-0.77329	0.025936	13	7	12	26	18	35	0.181947	0.113882	0.180466	0.375054	0.287997	0.477851
ENSMUSG00000057836	Xlr3a	86.7147	158.088	-0.77171	0.0001843	91	72	102	144	156	168	2.28695	2.1033	2.7544	3.7299	4.48181	4.11857
ENSMUSG00000070490	Gm10293	3.9607	16.4676	-0.77149	0.025068	1	2	9	13	15	21	0.0320287	0.0744599	0.309737	0.429142	0.549216	0.656115
ENSMUSG00000041571	Sepw1	1951.25	3387.34	-0.77146	2.2011e-12	1986	2001	1932	3144	2919	4023	90.6631	106.182	94.7699	147.929	152.335	179.153
ENSMUSG00000032334	Loxl1	4336.07	7494.14	-0.7698	4.1985e-15	4119	4370	4650	7720	6787	7733	39.6015	48.8377	48.038	76.499	74.5953	72.5254
ENSMUSG00000096210	H1f0	16167.8	27818.5	-0.76859	2.9077e-20	16458	16293	16323	27745	24956	29921	230.95	265.763	246.123	401.276	400.34	409.58
ENSMUSG00000051378	Kif18b	431.608	764.503	-0.76852	3.5569e-06	402	447	457	919	735	604	6.95862	8.99411	8.50012	16.3957	14.5445	10.199
ENSMUSG00000063605	Ccdc102a	7.47546	21.7543	-0.76833	0.029502	11	7	5	13	26	25	0.256929	0.190052	0.125488	0.312955	0.694235	0.569615
ENSMUSG00000040471	Ggt6	12.9262	31.3394	-0.76814	0.025543	10	13	16	38	34	20	0.235976	0.356586	0.405695	0.924208	0.917192	0.460383
ENSMUSG00000005124	Wisp1	715.708	1244.14	-0.76744	1.9112e-10	866	612	716	1161	1060	1485	13.1158	10.7741	11.652	18.1228	18.3525	21.9394
ENSMUSG00000026271	Gpr35	13.3032	40.2308	-0.76736	0.029769	24	15	2	22	23	77	0.319066	0.2318	0.0285701	0.301447	0.349551	0.998577
ENSMUSG00000042428	Mgat3	4263.37	7333.25	-0.76605	1.7531e-17	4424	4179	4356	7056	6384	8377	30.4348	33.418	32.1999	50.0302	50.2067	56.2167
ENSMUSG00000049932	H2afx	1088.93	1890.77	-0.76602	3.7453e-10	996	1066	1238	1983	1824	1787	23.0956	28.733	30.8463	47.3927	48.3514	40.4219
ENSMUSG00000070407	Hs3st3b1	27.3652	54.6569	-0.76532	0.0089817	29	29	25	56	51	55	0.189511	0.220287	0.175545	0.377175	0.380996	0.350607
ENSMUSG00000042115	Klhdc8a	990.031	1890.29	-0.76527	0.0035741	1068	1032	906	1509	1469	2682	8.02882	9.01807	7.31847	11.692	12.6245	19.668
ENSMUSG00000031791	Tmem38a	127.122	226.319	-0.76504	2.2368e-05	134	130	122	239	222	208	2.05369	2.31594	2.0091	3.77525	3.88952	3.10967
ENSMUSG00000007030	Vwa7	282.928	496.856	-0.76393	1.3401e-06	279	286	293	461	396	627	2.16173	2.57582	2.43936	3.68142	3.50756	4.73899
ENSMUSG00000018040	Rrp7a	2917.55	5008.25	-0.76382	8.2062e-18	2988	2959	2908	4971	4483	5423	69.5886	80.1043	72.7719	119.322	119.355	123.202
ENSMUSG00000050100	Hmx2	18.8931	40.9685	-0.76366	0.018236	21	14	23	31	44	46	0.418081	0.323984	0.492018	0.636095	1.0014	0.893349
ENSMUSG00000047250	Ptgs1	4001.34	6853.83	-0.76366	2.2167e-22	4639	3720	3861	6835	6157	7363	136.211	126.965	121.814	206.844	206.666	210.893
ENSMUSG00000035228	Ccdc106	17.7468	38.6334	-0.7636	0.019215	20	18	16	30	35	50	0.566509	0.592656	0.486977	0.875823	1.13333	1.38156
ENSMUSG00000035390	Brsk1	98.6252	183.713	-0.76269	0.0018248	91	96	112	136	139	276	1.35331	1.65951	1.78972	2.08455	2.36311	4.00392
ENSMUSG00000003541	Ier3	6744.57	11565.6	-0.76207	8.0918e-18	7289	6908	6295	11903	10644	11752	206.829	227.85	191.934	348.112	345.273	325.295
ENSMUSG00000000489	Pdgfb	2842.27	4911.69	-0.7612	1.2599e-10	2937	3013	2665	4469	4226	5934	32.3017	38.5189	31.4942	50.6582	53.133	63.6635
ENSMUSG00000001436	Slc19a1	238.98	418.039	-0.75969	1.213e-06	211	250	261	402	397	440	5.4086	7.44896	7.18877	10.6205	11.6334	11.0021
ENSMUSG00000016942	Tmprss6	18.7323	42.8539	-0.75894	0.025055	17	16	24	44	19	67	0.170973	0.187048	0.25936	0.45609	0.218447	0.657319
ENSMUSG00000039153	Runx2	244.34	427.232	-0.75786	8.5692e-07	289	214	245	392	356	526	4.15351	3.57508	3.78352	5.80661	5.849	7.37438
ENSMUSG00000097727	F630040K05Rik	14.1537	37.4392	-0.75709	0.031509	21	9	14	21	18	75	0.246236	0.122667	0.176389	0.253787	0.241278	0.857857
ENSMUSG00000049866	Arl4c	1139.36	1947.65	-0.75703	6.5209e-17	1209	1032	1233	2020	1718	2048	12.2785	12.183	13.4553	21.1441	19.946	20.2895
ENSMUSG00000018909	Arrb1	2614.31	4478.05	-0.75591	8.7301e-14	2810	2464	2690	4087	3888	5357	36.8385	37.5482	37.893	55.2228	58.2686	68.5076
ENSMUSG00000037613	Tnfrsf23	658.266	1677.33	-0.75586	0.031098	840	642	531	988	1050	3033	11.1627	9.91695	7.58221	13.5321	15.9512	39.3173
ENSMUSG00000031561	Tenm3	403.517	693.619	-0.75572	8.0364e-11	415	398	413	715	631	712	2.84097	3.16706	3.03795	5.04479	4.93812	4.75467
ENSMUSG00000060284	Sp7	8.77086	23.3858	-0.75423	0.032683	5	12	9	20	18	32	0.055218	0.154044	0.106799	0.227646	0.227246	0.344733
ENSMUSG00000061397	Krt79	18.8122	40.1961	-0.75413	0.020316	22	22	13	43	31	46	0.33669	0.391367	0.213778	0.678258	0.542355	0.686733
ENSMUSG00000033361	Prrg3	15.6787	35.9769	-0.75406	0.02551	24	8	17	29	40	37	0.238608	0.0924521	0.181608	0.297159	0.454618	0.358836
ENSMUSG00000021765	Fst	113.666	201.861	-0.75266	7.7707e-05	113	103	130	205	205	186	1.55177	1.64414	1.91824	2.90148	3.21822	2.49162
ENSMUSG00000026208	Des	122.965	219.14	-0.75231	0.00017539	135	143	94	225	208	216	2.79698	3.44385	2.09264	4.80459	4.92643	4.36547
ENSMUSG00000020277	Pfkl	6874.07	14423.5	-0.75229	0.01847	7799	7014	6103	10117	10496	22726	184.853	193.245	155.433	247.149	284.397	525.451
ENSMUSG00000004044	Ptrf	16342.5	27837.6	-0.75199	8.5304e-17	16999	15971	16713	26241	24366	32213	262.913	287.127	277.75	418.299	430.81	486.006
ENSMUSG00000037638	Zbtb42	874.681	1499.57	-0.7519	5.7674e-11	886	800	977	1379	1324	1758	11.9773	12.571	14.1916	19.2136	20.461	23.1828
ENSMUSG00000036731	2310002J15Rik	4.32411	16.2516	-0.75184	0.030581	5	6	2	10	11	28	0.210031	0.292967	0.0902724	0.432944	0.528225	1.14734
ENSMUSG00000001228	Uhrf1	1354.83	2348.76	-0.75135	2.1794e-07	1414	1258	1454	2562	2536	1809	20.1327	20.8203	22.2448	37.5967	41.2777	25.1254
ENSMUSG00000025279	Dnase1l3	3.53611	14.1765	-0.75094	0.029949	5	2	4	8	15	19	0.061129	0.0284224	0.0525471	0.100806	0.209644	0.226596
ENSMUSG00000043259	Fam13c	145.466	254.516	-0.75086	7.2928e-06	165	135	144	241	224	292	1.59738	1.51918	1.49795	2.40469	2.47905	2.75758
ENSMUSG00000045518	Onecut3	9.27347	23.9336	-0.74872	0.033601	7	9	12	24	15	33	0.0470371	0.0702973	0.0866434	0.166216	0.115225	0.216311
ENSMUSG00000037813	D630003M21Rik	2636.89	4500.91	-0.74857	3.0784e-12	2972	2525	2542	4100	3847	5462	24.0675	23.7683	22.1192	34.2204	35.6138	43.1475
ENSMUSG00000037568	Vash2	68.1026	123.433	-0.74819	0.0010493	59	68	79	119	116	131	0.631367	0.845849	0.908383	1.31249	1.41906	1.36749
ENSMUSG00000073705	Apitd1	98.4414	175.638	-0.74796	0.00025557	104	100	95	188	180	150	5.42706	6.06576	5.32681	10.1113	10.7379	7.63562
ENSMUSG00000034205	Loxl2	999.952	2731.06	-0.74793	0.034781	1178	1135	721	1535	1684	5044	9.04648	10.1317	5.94951	12.1496	14.7839	37.786
ENSMUSG00000062683	Atp5g2	7406.95	12598.9	-0.74746	1.9205e-14	7379	7794	7263	13015	11816	12499	370.019	454.298	391.34	672.65	677.346	611.397
ENSMUSG00000050014	Apol10b	21.5142	46.6198	-0.74718	0.022861	22	15	29	47	59	30	0.355508	0.281755	0.503544	0.782787	1.08992	0.472901
ENSMUSG00000075592	Nynrin	41.7445	79.011	-0.74631	0.005939	33	42	51	85	74	75	0.147071	0.217579	0.244228	0.390437	0.377015	0.326059
ENSMUSG00000022265	Ank	4930.11	8326.69	-0.74438	2.9401e-22	5460	4605	4970	8184	7343	9226	85.1026	83.4322	83.2374	131.472	130.839	140.277
ENSMUSG00000022146	Osmr	1575.35	2679.79	-0.7438	1.8475e-12	1960	1340	1534	2579	2351	3040	19.8491	15.774	16.6925	26.9187	27.2176	30.0317
ENSMUSG00000006586	Runx1t1	27.7424	57.6656	-0.74317	0.020738	15	30	38	44	50	78	0.144475	0.335874	0.393276	0.43679	0.550535	0.732855
ENSMUSG00000024897	Apba1	62.0308	112.575	-0.74302	0.0014244	61	54	74	122	94	119	0.295183	0.303745	0.384774	0.608472	0.52	0.561734
ENSMUSG00000054951	9130008F23Rik	16.7839	37.1523	-0.74288	0.026506	23	11	18	28	31	52	0.341886	0.190064	0.2875	0.428973	0.52678	0.754013
ENSMUSG00000062591	Tubb4a	3.96387	15.8302	-0.74215	0.031456	5	5	2	9	9	30	0.0720214	0.0837173	0.0309552	0.133614	0.1482	0.421536
ENSMUSG00000021895	Arhgef3	632.442	1076.69	-0.74057	2.6908e-10	745	572	617	1020	915	1272	6.6692	5.95206	5.93491	9.41101	9.3638	11.1078
ENSMUSG00000097366	Gm8177	21.4167	46.0547	-0.74024	0.025676	20	30	14	65	35	37	0.48043	0.837674	0.36136	1.60928	0.961129	0.867009
ENSMUSG00000015222	Map2	40.7525	77.4961	-0.73999	0.0073838	56	39	30	72	65	94	0.742335	0.600938	0.427312	0.9837	0.985005	1.21552
ENSMUSG00000085399	Foxd2os	28.0857	54.9207	-0.73875	0.012982	29	31	25	59	42	63	0.474357	0.589417	0.439399	0.994668	0.785363	1.00524
ENSMUSG00000020135	Apc2	52.3321	98.2142	-0.73782	0.0068148	47	66	44	78	84	131	0.407554	0.66525	0.40997	0.697109	0.832684	1.1081
ENSMUSG00000033307	Mif	4709.56	9802.06	-0.73703	0.022322	5614	4876	3853	6872	7252	15312	325.214	328.333	239.832	410.297	480.251	865.268
ENSMUSG00000079560	Hoxa3	7.31462	19.7956	-0.73604	0.038104	7	9	6	17	17	25	0.137065	0.204844	0.126238	0.34308	0.380531	0.477518
ENSMUSG00000017417	Plxdc1	3055.6	5133.55	-0.73348	1.3215e-16	3221	3088	2973	5010	4604	5637	47.9456	53.4304	47.5515	76.8624	78.3442	81.8517
ENSMUSG00000069920	B3gnt9	446.342	756.295	-0.73296	2.8694e-09	465	436	456	734	636	883	8.16363	8.89755	8.60215	13.2814	12.7644	15.1221
ENSMUSG00000083748	Gm11662	8.26028	21.5955	-0.7325	0.038766	7	8	10	15	22	27	0.188306	0.250155	0.289053	0.415887	0.676554	0.708519
ENSMUSG00000039741	Bahcc1	1829.63	3126.09	-0.73173	5.8577e-07	1731	1859	1952	2678	2519	4144	7.95653	9.93253	9.64092	12.6869	13.2364	18.581
ENSMUSG00000071847	Apcdd1	2744.83	4604.65	-0.73073	5.6418e-16	2814	2687	2840	4936	4227	4487	38.5277	42.7632	41.781	69.6534	66.1599	59.9276
ENSMUSG00000039997	Ifi203	63.1436	113.007	-0.73044	0.0013101	73	57	63	108	100	128	0.918373	0.833536	0.851625	1.40036	1.43817	1.57082
ENSMUSG00000022436	Sh3bp1	1472.98	2483.61	-0.72927	1.5092e-10	1361	1499	1599	2424	2420	2507	22.7136	29.0792	28.674	41.6945	46.1696	40.8135
ENSMUSG00000028655	Mfsd2a	37.2763	69.5971	-0.72886	0.0073567	38	39	36	71	67	68	0.995529	1.18765	1.01341	1.91711	2.00659	1.73781
ENSMUSG00000043664	Tmem221	118.388	206.392	-0.72799	0.00020866	133	122	105	194	167	255	2.77345	2.9572	2.35271	4.16954	3.98105	5.18716
ENSMUSG00000061451	Tmem151a	3555.3	5988.19	-0.72733	1.83e-10	3268	3660	3829	6025	5915	5766	91.2785	118.829	114.917	173.445	188.866	157.102
ENSMUSG00000055210	Foxd2	14.9127	33.7805	-0.72719	0.035125	13	16	16	28	20	54	0.160959	0.230274	0.212865	0.357312	0.283084	0.652209
ENSMUSG00000085455	1810059H22Rik	28.6326	55.454	-0.727	0.013347	37	24	27	54	55	55	1.39534	1.05206	1.09409	2.09889	2.37112	2.02331
ENSMUSG00000102101	RP24-288C12.4	70.6114	125.087	-0.72548	0.001041	71	64	80	120	110	142	1.68784	1.76851	2.0435	2.94017	2.98937	3.29293
ENSMUSG00000057789	Bak1	348.751	589.748	-0.72497	1.0994e-07	352	374	330	628	502	624	8.68304	10.7239	8.74692	15.9664	14.1562	15.0154
ENSMUSG00000098158	Gm4804	15.6437	33.4837	-0.72348	0.030338	19	13	16	38	25	37	0.610372	0.485443	0.552297	1.25818	0.91811	1.15948
ENSMUSG00000045314	Sowahb	16.6451	36.8101	-0.72284	0.035125	8	25	16	38	35	36	0.0658312	0.239131	0.141473	0.322288	0.329248	0.288979
ENSMUSG00000070436	Serpinh1	14061.8	23392.9	-0.72042	2.6303e-17	14642	14365	13679	23366	21026	25079	201.848	230.188	202.624	331.991	331.355	337.253
ENSMUSG00000005410	Mcm5	1147.39	1928.46	-0.72004	6.2661e-09	1129	1115	1240	2146	1875	1678	10.5882	12.155	12.4957	20.7432	20.1021	15.3511
ENSMUSG00000019832	Rab32	479.139	804.264	-0.71775	9.4046e-09	564	435	466	775	670	952	8.58648	7.69802	7.62314	12.1606	11.6607	14.1382
ENSMUSG00000005413	Hmox1	649.86	1110.47	-0.71722	3.2959e-05	653	731	580	896	917	1504	21.7617	28.3173	20.7692	30.7756	34.9352	48.8934
ENSMUSG00000017969	Ptgis	9163.84	15190.9	-0.71544	4.2105e-17	9272	9173	9372	15584	14191	15247	202.012	232.31	219.406	349.946	353.452	324.048
ENSMUSG00000057457	Phex	43.7734	80.8809	-0.71456	0.0087309	43	32	59	77	68	96	0.343451	0.297098	0.506361	0.633878	0.620896	0.747979
ENSMUSG00000034595	Ppp1r18	1385.99	2309.55	-0.71432	1.2382e-10	1406	1450	1345	2125	2099	2638	16.3962	19.6553	16.8536	25.5409	27.9823	30.0092
ENSMUSG00000030664	Sox6os	13.3109	30.1208	-0.71425	0.039843	9	14	17	23	25	42	0.687701	1.24348	1.39578	1.81135	2.18379	3.13061
ENSMUSG00000040658	Dnph1	329.068	556.739	-0.71421	5.0127e-06	304	346	345	644	509	496	8.82115	11.6703	10.7568	19.26	16.8843	14.0396
ENSMUSG00000007035	Msh5	90.2066	157.086	-0.71355	0.00064479	90	78	107	140	149	177	1.80747	1.82087	2.30901	2.89785	3.42081	3.46757
ENSMUSG00000089715	Cbx6	8960.62	14808.7	-0.71337	4.0228e-20	9326	8821	9088	14786	13347	15840	177.308	194.942	185.658	289.737	290.089	293.772
ENSMUSG00000067288	Rps28	7790.75	13069.7	-0.71289	1.0013e-07	7240	9101	7125	14226	11948	12569	540.352	789.552	571.393	1094.31	1019.41	915.083
ENSMUSG00000023191	Leprel2	706.382	1182.23	-0.71105	7.9988e-08	722	705	718	994	1081	1440	17	19.2954	18.1655	24.1221	29.0971	33.0746
ENSMUSG00000062991	Nrg1	3.17587	13.7909	-0.71103	0.036973	5	1	4	14	5	23	0.0763022	0.0177387	0.0655902	0.220198	0.087227	0.342387
ENSMUSG00000095180	Rhox5	304.483	513.498	-0.70969	3.967e-06	309	308	307	531	541	441	14.2891	16.5558	15.2545	25.3081	28.5995	19.8933
ENSMUSG00000022463	Srebf2	8469.69	14018.5	-0.70934	2.8796e-13	8068	8606	8985	14395	12806	14387	51.899	64.3499	62.1045	95.4384	94.1716	90.2786
ENSMUSG00000031383	Dusp9	2.94145	12.5125	-0.70915	0.03799	4	3	2	6	14	17	0.0471605	0.0411143	0.0253373	0.0729102	0.188695	0.195519
ENSMUSG00000024913	Lrp5	7987.2	13299.6	-0.70854	4.3018e-09	7891	7879	8473	11630	11361	16649	51.5561	59.8374	59.4836	78.3153	84.8552	106.11
ENSMUSG00000036273	Lrrk2	61.4074	109.875	-0.70846	0.0050573	63	66	57	97	83	149	0.639014	0.778158	0.621236	1.01405	0.962413	1.47427
ENSMUSG00000096979	Gm26880	355.47	601.708	-0.70772	2.4658e-05	336	397	340	659	617	498	8.18145	11.2366	8.89574	16.5385	17.1747	11.8288
ENSMUSG00000040675	Mthfd1l	1079.39	2335.86	-0.70763	0.038365	1239	1076	973	1499	1536	4012	13.735	13.8651	11.59	17.1269	19.4654	43.3851
ENSMUSG00000043687	1190005I06Rik	5.69753	16.8208	-0.70706	0.046965	5	8	4	12	16	22	0.255515	0.475215	0.219644	0.632043	0.934717	1.09671
ENSMUSG00000037990	Sh3rf3	15.8523	34.1457	-0.70701	0.038533	16	17	15	36	19	48	0.243473	0.300699	0.245264	0.564613	0.330519	0.712513
ENSMUSG00000028871	Rspo1	10.6482	25.6989	-0.70643	0.045661	12	5	16	31	24	21	0.337818	0.163616	0.483987	0.89946	0.772372	0.57669
ENSMUSG00000021253	Tgfb3	2401.85	3967.3	-0.70476	3.8931e-12	2592	2269	2456	4462	3671	3616	24.5817	25.0129	25.0274	43.6138	39.7992	33.4523
ENSMUSG00000000731	Aire	8.51634	29.5179	-0.70461	0.044225	14	11	1	10	15	65	0.263518	0.240674	0.0202253	0.194	0.322765	1.19349
ENSMUSG00000024866	Acy3	552.552	914.95	-0.70416	1.7586e-09	540	571	563	932	819	966	11.515	14.1534	12.9	20.4835	19.9649	20.0941
ENSMUSG00000055407	Map6	1014.13	1706.72	-0.70406	1.0858e-05	1108	1040	934	1386	1372	2345	12.0456	13.1425	10.9106	15.53	17.0513	24.8688
ENSMUSG00000097391	Mirg	30.9195	58.9654	-0.7034	0.019511	25	25	44	66	52	57	0.491315	0.571102	0.929148	1.33685	1.16825	1.09274
ENSMUSG00000036661	Dennd3	595.904	986.63	-0.7034	1.3741e-09	653	564	599	953	825	1162	9.21167	9.24821	9.07954	13.856	13.3043	15.9902
ENSMUSG00000034112	Atp2c2	161.651	276.044	-0.70322	0.00030614	144	164	181	234	236	353	1.43387	1.89821	1.93659	2.40149	2.68641	3.4288
ENSMUSG00000026278	Bok	6802.91	11281.5	-0.70291	5.7586e-09	7127	6942	6586	9947	9511	14182	249.427	282.407	247.669	358.796	380.519	484.168
ENSMUSG00000018217	Pmp22	3912.45	6446.4	-0.7027	5.5232e-13	4540	3520	3901	5920	5673	7587	133.304	120.139	123.076	179.154	190.42	217.309
ENSMUSG00000047638	Nr1h4	43.101	78.2581	-0.70184	0.0087892	47	44	40	87	78	66	0.759113	0.826066	0.694194	1.44826	1.44018	1.03986
ENSMUSG00000026959	Grin1	46.4842	87.9454	-0.70183	0.019149	44	55	41	53	75	135	0.481446	0.699537	0.482048	0.597708	0.938143	1.44095
ENSMUSG00000056394	Lig1	1178.07	1945.97	-0.70126	2.4478e-10	1243	1091	1255	2150	1859	1747	18.324	18.695	19.8794	32.6667	31.3286	25.1225
ENSMUSG00000039208	Metrnl	322.318	541.135	-0.7012	1.171e-05	358	311	313	447	468	698	10.9317	11.0387	10.2698	14.0679	16.3367	20.7913
ENSMUSG00000020186	Csrp2	11.8209	26.9625	-0.70075	0.045222	11	10	15	26	32	21	0.362816	0.383396	0.531615	0.883864	1.20658	0.67567
ENSMUSG00000083161	Gm11427	12.0677	27.2721	-0.69993	0.045077	17	12	8	33	23	25	0.338447	0.2777	0.171137	0.677133	0.523459	0.485516
ENSMUSG00000026042	Col5a2	85.5946	149.995	-0.69951	0.0027908	77	77	106	114	154	176	0.830356	0.965201	1.22826	1.26706	1.89849	1.85143
ENSMUSG00000038354	Ankrd35	331.262	552.923	-0.69902	4.1652e-06	327	331	347	497	462	690	4.38359	5.15779	4.99832	6.86685	7.08008	9.02305
ENSMUSG00000022665	Ccdc80	3103.18	5077.58	-0.69897	3.7161e-19	3461	2970	3027	4998	4773	5281	70.7922	70.6145	66.5285	105.365	111.606	105.371
ENSMUSG00000024033	Rsph1	59.5798	105.497	-0.69868	0.004332	65	52	65	125	99	88	1.79212	1.66652	1.92566	3.55207	3.12034	2.36678
ENSMUSG00000086382	Chrna1os	5.47044	16.6496	-0.69826	0.049697	6	2	9	17	18	14	0.328035	0.127102	0.528716	0.957935	1.125	0.746652
ENSMUSG00000045333	Zfp423	713.422	1174.49	-0.69772	8.4194e-11	743	629	804	1218	1093	1170	10.4629	10.296	12.1655	17.6778	17.5953	16.072
ENSMUSG00000101892	9130401M01Rik	225.908	375.556	-0.69758	1.1001e-06	229	224	233	382	345	387	7.26209	8.2571	7.93951	12.4856	12.5072	11.9718
ENSMUSG00000040260	Daam2	1550.87	2541.12	-0.69749	2.2411e-14	1663	1550	1502	2457	2336	2749	8.82882	9.56523	8.56825	13.4442	14.1774	14.2366
ENSMUSG00000074218	Cox7a1	79.5256	140.928	-0.69647	0.0059478	83	95	62	110	117	194	7.31785	9.73604	5.87366	9.99577	11.7925	16.6851
ENSMUSG00000040998	Npnt	441.27	726.964	-0.69583	1.6247e-09	468	404	473	769	670	716	5.13659	5.15423	5.5783	8.69909	8.40654	7.66591
ENSMUSG00000079311	Gm3222	2.23021	13.0729	-0.69562	0.032953	5	2	0	11	4	25	0.162084	0.0753624	0	0.367521	0.148233	0.790557
ENSMUSG00000054717	Hmgb2	1206.68	1998.91	-0.6955	1.8169e-07	1241	1115	1318	2229	2028	1638	14.7946	15.4511	16.8834	27.388	27.6384	19.0488
ENSMUSG00000043017	Ptgir	11.611	25.9384	-0.69487	0.046854	9	12	14	28	23	26	0.0957992	0.148475	0.160125	0.307182	0.279873	0.269969
ENSMUSG00000004665	Cnn2	875.688	1434.28	-0.69468	2.6607e-12	889	861	910	1402	1321	1533	16.852	18.9717	18.5354	27.3915	28.6263	28.3474
ENSMUSG00000022620	Arsa	1686.4	2775.3	-0.69391	4.3102e-09	1747	1767	1600	2500	2443	3316	29.9818	35.2497	29.5051	44.2205	47.9294	55.5138
ENSMUSG00000039145	Camk1d	382.687	635.251	-0.69371	1.0527e-06	428	303	442	605	540	747	5.91545	4.86789	6.56415	8.61823	8.53201	10.0713
ENSMUSG00000008090	Fgfrl1	3241.63	5294.92	-0.69355	5.2656e-15	3568	3058	3255	4981	4686	6079	45.4392	45.2686	44.5419	65.3794	68.2216	75.5196
ENSMUSG00000030123	Plxnd1	3768.42	6144.9	-0.69324	3.1203e-17	3835	3625	3996	6228	5548	6466	46.0096	50.5527	51.5134	77.0105	76.0909	75.6729
ENSMUSG00000023224	Serping1	15.5198	33.8377	-0.69203	0.046348	19	19	9	33	20	49	0.42198	0.490508	0.21478	0.75539	0.507788	1.06159
ENSMUSG00000030717	Nupr1	2453.38	4051.3	-0.6914	2.5132e-07	2681	2719	2035	3592	3744	4697	97.8846	115.393	79.8351	135.168	156.267	167.286
ENSMUSG00000024663	Rab3il1	267.976	453.348	-0.69121	0.00025396	280	250	286	517	492	323	5.94703	6.17214	6.5271	11.3175	11.9459	6.69216
ENSMUSG00000035606	Ky	269.918	448.2	-0.69054	3.5447e-06	272	234	317	421	452	452	2.78001	2.78001	3.48135	4.43484	5.28115	4.50648
ENSMUSG00000030814	Bcl7c	1174.28	1920.34	-0.69022	8.8356e-11	1144	1197	1218	1911	1678	2121	21.8276	26.5478	24.9712	37.5803	36.6004	39.4769
ENSMUSG00000024924	Vldlr	1853.56	3334.95	-0.68982	0.010584	2194	1763	1703	2600	2598	4789	22.5533	21.0659	18.8105	27.5464	30.53	48.022
ENSMUSG00000035504	Reep6	114.38	193.293	-0.68889	0.00048104	105	128	112	185	183	205	1.90488	2.69925	2.18328	3.45915	3.79528	3.62789
ENSMUSG00000021214	Akr1c18	67.4826	117.985	-0.68865	0.0036017	93	55	60	109	118	122	2.58409	1.7764	1.79138	3.12154	3.74818	3.30679
ENSMUSG00000029769	Ccdc136	345.656	568.235	-0.6875	1.7249e-07	363	358	328	601	527	556	6.21979	7.13026	6.03885	10.6136	10.3227	9.2932
ENSMUSG00000026158	Ogfrl1	76.5325	131.058	-0.68739	0.0013265	88	68	78	124	121	144	1.11848	1.00463	1.06525	1.62437	1.7581	1.78537
ENSMUSG00000045817	Zfp36l2	9870.07	16152.3	-0.68706	1.8842e-09	10274	9139	10646	14464	13506	20202	93.4053	96.5793	103.999	135.531	140.369	179.163
ENSMUSG00000018334	Ksr1	335.529	551.656	-0.68665	2.9412e-07	355	323	343	514	479	649	4.85218	5.13174	5.03749	7.24086	7.48441	8.65316
ENSMUSG00000039396	Neil3	76.3163	131.652	-0.6859	0.0024714	78	64	91	152	120	118	1.85562	1.76982	2.3262	3.72698	3.26354	2.73841
ENSMUSG00000060594	Layn	87.0858	151.825	-0.68551	0.0046204	108	76	83	122	115	218	1.94066	1.58742	1.60256	2.25945	2.36231	3.82123
ENSMUSG00000035403	Crb2	885.898	1453.66	-0.68515	1.0678e-07	850	903	931	1548	1458	1286	10.2206	12.6212	12.0287	19.1844	20.0414	15.0841
ENSMUSG00000031609	Sap30	204.063	339.387	-0.68514	3.8658e-05	209	220	189	313	353	336	5.69387	6.96687	5.53267	8.78869	10.9938	8.9294
ENSMUSG00000081534	Slc48a1	6954.38	11256.1	-0.68364	2.8864e-18	7308	6899	6930	11196	10331	11872	159.547	175.077	162.568	251.925	257.837	252.834
ENSMUSG00000068699	Flnc	4819.23	7829.93	-0.68308	3.8333e-12	4622	4967	5006	7917	7062	8267	20.9717	26.1969	24.4065	37.0239	36.6306	36.5909
ENSMUSG00000023456	Tpi1	17856.9	33811.7	-0.68294	0.026714	20111	18411	15781	24929	25072	51485	884.132	940.838	745.47	1129.55	1260.05	2207.93
ENSMUSG00000035109	Shc4	211.767	350.467	-0.6819	3.3034e-05	224	227	191	352	285	408	2.04517	2.40913	1.87381	3.3124	2.97468	3.63382
ENSMUSG00000000126	Wnt9a	44.7881	81.8515	-0.68161	0.017716	59	35	44	70	56	120	0.570494	0.393388	0.457155	0.697615	0.619014	1.13188
ENSMUSG00000056413	Adap1	69.8559	121.699	-0.68039	0.0055473	66	67	79	135	130	93	1.45176	1.71309	1.8672	3.06058	3.26895	1.99552
ENSMUSG00000036856	Wnt4	1644.64	2660.62	-0.67982	5.8005e-14	1688	1580	1733	2582	2399	2922	12.9167	14.0536	14.2491	20.3635	20.9856	21.8112
ENSMUSG00000031740	Mmp2	32.7146	61.4016	-0.67936	0.026542	28	32	39	40	63	79	0.295785	0.392937	0.442685	0.435509	0.760804	0.814081
ENSMUSG00000030774	Pak1	522.925	863.353	-0.67884	1.735e-05	629	435	540	732	703	1144	6.99214	5.62086	6.45008	8.38667	8.93364	12.4053
ENSMUSG00000060380	C030014I23Rik	93.7975	158.616	-0.67879	0.0014307	90	107	86	154	137	181	1.87555	2.59193	1.92573	3.30769	3.26377	3.67948
ENSMUSG00000002983	Relb	1036.48	1682.79	-0.67816	1.0068e-09	1020	1019	1107	1552	1527	1921	15.7529	18.2932	18.3705	24.7042	26.9596	28.9408
ENSMUSG00000039126	Prune2	2343.24	3834.6	-0.67793	6.4004e-07	2766	2197	2195	3331	3093	5032	7.09467	6.55033	6.04959	8.80588	9.06929	12.5905
ENSMUSG00000062997	Rpl35	1271.45	2074.35	-0.67693	2.4411e-07	1117	1377	1342	2245	1816	2100	60.3494	86.4784	77.9084	125.013	112.163	110.678
ENSMUSG00000029108	Pcdh7	3644.36	6304.78	-0.67665	0.0050632	3949	3611	3526	5104	5023	8731	24.2275	25.7515	23.2443	32.2739	35.2289	52.2526
ENSMUSG00000024056	Ndc80	239.431	398.581	-0.67661	0.00012748	278	196	260	443	415	316	4.05351	3.32197	4.07354	6.65746	6.91748	4.49464
ENSMUSG00000002055	Spag5	567.799	931.759	-0.67649	4.8834e-06	527	549	646	1083	870	804	11.786	14.2719	15.5238	24.9633	22.2427	17.5401
ENSMUSG00000016554	Eif3d	2188.47	3535.04	-0.6762	8.9475e-13	2228	2202	2213	3687	3336	3447	37.4359	43.0075	39.9546	63.8506	64.0786	56.4984
ENSMUSG00000038418	Egr1	527.047	1013.48	-0.67616	0.03414	706	468	445	674	833	1526	6.02592	4.64321	4.08123	5.92921	8.12788	12.7056
ENSMUSG00000041064	Pif1	258.401	425.888	-0.6756	2.0627e-05	261	233	293	459	429	369	3.10575	3.22281	3.74632	5.62933	5.83575	4.28325
ENSMUSG00000022199	Slc22a17	80.4404	136.677	-0.67533	0.0025785	76	88	79	125	118	164	1.06323	1.43103	1.18755	1.80236	1.88716	2.2381
ENSMUSG00000020808	Fam64a	467.247	762.06	-0.67508	5.2581e-07	459	490	466	821	734	699	18.5992	23.0797	20.2899	34.2881	34.0009	27.63
ENSMUSG00000035357	Pdzrn3	2314.05	3724.26	-0.67375	4.7808e-15	2495	2238	2311	3679	3246	4151	38.3116	39.9461	38.1305	58.2249	56.98	62.1777
ENSMUSG00000078202	Nrarp	98.4981	168.026	-0.67298	0.0031278	87	99	112	192	173	130	1.08136	1.43034	1.49582	2.45963	2.45816	1.57621
ENSMUSG00000046731	Kctd11	556.212	912.587	-0.67245	1.7694e-05	607	554	531	772	737	1218	6.19208	6.56918	5.82042	8.11678	8.59466	12.1204
ENSMUSG00000056851	Pcbp2	4108.76	6586.31	-0.67108	7.3686e-20	4523	3878	4123	6763	6082	6685	51.4006	51.2275	50.3462	79.2136	79.0136	74.108
ENSMUSG00000028068	Iqgap3	941.831	1548.25	-0.66834	6.257e-05	853	918	1083	1808	1585	1168	4.82295	6.03338	6.57968	10.5361	10.2449	6.44212
ENSMUSG00000027408	Cpxm1	25.0707	48.6617	-0.66806	0.041083	28	28	20	30	45	70	0.590793	0.686735	0.453439	0.652405	1.08543	1.44078
ENSMUSG00000033088	Triobp	5167.72	8294.79	-0.66752	8.8023e-13	5175	5189	5317	8789	7732	8055	53.1285	61.9234	58.6538	92.9984	90.745	80.6687
ENSMUSG00000045087	S1pr5	76.6459	131.947	-0.66509	0.0062394	110	68	58	146	128	116	1.41208	1.01468	0.80003	1.93169	1.87841	1.4526
ENSMUSG00000044674	Fzd1	2610.22	4212.11	-0.66438	6.7351e-08	2865	2402	2695	3709	3475	5387	22.0864	21.5242	22.3239	29.4697	30.6245	40.5106
ENSMUSG00000033099	Nol12	1222.66	1963.34	-0.66422	5.9429e-10	1197	1276	1230	2018	1839	1961	29.71	36.8139	32.8039	51.6235	52.1799	47.4796
ENSMUSG00000026343	Gpr39	165.853	273.298	-0.66355	0.0003035	165	178	159	317	253	239	2.77241	3.47654	2.87066	5.48973	4.85967	3.91735
ENSMUSG00000040606	Kazn	169.948	278.855	-0.66353	0.00012958	161	161	194	249	266	312	2.10723	2.44943	2.72835	3.35895	3.97998	3.98348
ENSMUSG00000022574	Naprt1	1027.92	1647.43	-0.66333	9.8736e-11	1092	1021	1012	1687	1382	1836	18.5425	20.1523	18.4645	29.5242	26.8266	30.4116
ENSMUSG00000045665	Mfsd5	2806.58	4488.99	-0.66324	6.2437e-13	2857	2884	2772	4464	4090	4770	52.6343	61.76	54.8736	84.762	86.1381	85.7232
ENSMUSG00000078816	Prkcg	24.4066	46.9091	-0.66306	0.041118	28	18	29	40	32	69	0.3435	0.256682	0.382277	0.505763	0.448779	0.825733
ENSMUSG00000022565	Plec	34827.9	56058.9	-0.66289	1.6633e-08	32585	35350	37536	51536	48127	67299	108.009	136.202	133.691	176.064	182.366	217.606
ENSMUSG00000001864	Aif1l	247.665	401.684	-0.6625	2.2612e-06	287	224	246	379	387	424	12.2319	11.0972	11.2657	16.6483	18.8554	17.6278
ENSMUSG00000055148	Klf2	430.28	712.756	-0.66224	0.00063731	497	409	407	510	584	1038	8.63567	8.2607	7.59882	9.13331	11.6002	17.5938
ENSMUSG00000036882	Arhgap33	210.718	343.264	-0.66164	3.5744e-05	208	223	207	321	345	349	1.55965	1.94366	1.6678	2.48077	2.9573	2.55276
ENSMUSG00000056665	Them6	412.896	667.781	-0.66139	1.4989e-06	437	363	460	588	600	798	7.86128	7.59053	8.89163	10.902	12.3389	14.0035
ENSMUSG00000074063	Osgin1	641.651	1032.04	-0.66121	7.4073e-08	610	679	652	1051	978	1028	14.2999	18.5023	16.4234	25.3936	26.2093	23.5081
ENSMUSG00000032294	Pkm	61142.7	110914	-0.65995	0.026326	68635	60909	56595	83788	82610	166386	905.709	934.282	802.478	1139.58	1246.2	2141.81
ENSMUSG00000001131	Timp1	1137.51	1820.22	-0.65903	7.3149e-10	1263	1084	1120	1702	1564	2154	47.2414	47.1305	45.0142	65.6141	66.8759	78.5935
ENSMUSG00000004267	Eno2	172.241	284.989	-0.65834	0.00084758	213	170	143	231	251	367	5.85253	5.42958	4.22194	6.54175	7.88408	9.83675
ENSMUSG00000046761	Fam83h	1000.23	1598.73	-0.65809	6.2388e-10	1051	993	996	1500	1411	1844	7.46557	8.19904	7.60206	10.9817	11.4578	12.7774
ENSMUSG00000074652	Myh7b	27.2028	168.243	-0.65753	0.038871	37	30	16	46	67	403	0.474782	0.447474	0.22061	0.608372	0.982836	5.04452
ENSMUSG00000039116	Gpr126	285.762	461.334	-0.65728	4.468e-06	303	281	285	409	428	533	1.49486	1.61146	1.51083	2.0797	2.41388	2.56512
ENSMUSG00000042784	Muc1	18.9884	36.8327	-0.65717	0.046286	24	19	15	36	36	37	0.717824	0.660563	0.48207	1.10976	1.2309	1.07952
ENSMUSG00000036256	Igfbp7	3082.26	4930.36	-0.65691	3.2741e-09	3289	3057	3026	4474	4200	6017	90.4481	97.7203	89.4163	126.809	132.038	161.413
ENSMUSG00000028487	Bnc2	110.313	184.074	-0.65642	0.0015387	146	76	119	184	170	192	3.41014	2.06342	2.98661	4.42951	4.53923	4.37464
ENSMUSG00000018042	Cyb5r3	34546.9	54901.4	-0.65586	9.603e-15	36078	34380	34515	57842	51408	53392	632.7	700.834	650.392	1045.48	1030.62	913.384
ENSMUSG00000060600	Eno3	491.339	788.105	-0.6538	3.88e-07	543	491	461	874	739	720	19.8931	20.9092	18.1474	33.0014	30.95	25.731
ENSMUSG00000006589	Aprt	1181.05	1882.98	-0.65329	3.7122e-09	1153	1259	1162	1890	1697	2004	42.7285	54.2335	46.2708	72.1887	71.8926	72.4449
ENSMUSG00000036908	Unc93b1	831.699	1326.32	-0.65321	2.7041e-09	847	804	877	1437	1240	1251	16.2965	17.9813	18.131	28.4961	27.2738	23.4795
ENSMUSG00000024640	Psat1	3923.93	6221.5	-0.65259	6.4087e-15	4600	3362	4055	6444	5529	6504	119.827	101.8	113.501	173.009	164.648	165.272
ENSMUSG00000021904	Sema3g	696.894	1125.82	-0.65235	1.6932e-05	789	521	830	952	1037	1357	5.57981	4.28286	6.30713	6.93901	8.38367	9.36146
ENSMUSG00000025185	Loxl4	482.056	769.897	-0.65151	1.5216e-07	468	500	492	808	692	785	7.60476	9.44415	8.59046	13.5322	12.8546	12.4432
ENSMUSG00000040631	Dok4	136.57	227.169	-0.65071	0.0031462	127	134	153	193	168	320	1.5652	1.91966	2.02614	2.45155	2.36695	3.84713
ENSMUSG00000026259	Ngef	1554.44	2486.4	-0.65042	4.0985e-07	1612	1522	1591	2134	2126	3152	26.8745	29.4947	28.5009	36.6681	40.5184	51.2606
ENSMUSG00000067212	H2-T23	3007.03	4764.53	-0.65026	8.2372e-13	3187	3085	2859	4731	4384	5021	59.8126	67.3006	57.6549	91.5128	94.0577	91.9226
ENSMUSG00000046794	Ppp1r3b	179.234	289.447	-0.65009	5.9341e-05	184	182	178	282	252	327	1.40396	1.61422	1.45938	2.21771	2.19812	2.43392
ENSMUSG00000046711	Hmga1	7873.72	12514.9	-0.64995	6.6188e-10	7513	8411	7888	12375	11316	13470	181.151	235.738	204.365	307.533	311.914	316.824
ENSMUSG00000037465	Klf10	2181.47	3462.69	-0.64994	5.8502e-11	2512	2056	2090	3205	3073	4020	26.4752	25.1881	23.6689	34.8149	37.025	41.3302
ENSMUSG00000074211	Sdhaf1	22.1783	42.247	-0.64988	0.047435	22	25	20	55	38	32	0.28355	0.374542	0.27698	0.730615	0.559892	0.402327
ENSMUSG00000022629	Kif21a	1030.95	1633.14	-0.6493	1.2396e-12	1108	929	1108	1671	1493	1681	5.65322	5.50967	6.07446	8.78721	8.70822	8.36653
ENSMUSG00000026413	Pkp1	2034.92	3682.33	-0.64876	0.032176	2353	1932	1925	2693	2768	5587	28.0097	26.733	24.6223	33.0401	37.6675	64.8764
ENSMUSG00000050271	D8Ertd82e	1187.94	1879.92	-0.6479	6.4121e-12	1218	1143	1251	1964	1646	1976	9.24525	10.0849	10.2033	15.365	14.2829	14.6312
ENSMUSG00000032548	Slco2a1	815.047	1295.78	-0.64666	3.4205e-08	764	792	916	1290	1230	1319	5.85175	7.05133	7.53876	10.1836	10.7699	9.85506
ENSMUSG00000024301	Kifc5b	260.032	418.372	-0.64601	3.7578e-05	250	254	285	467	395	376	3.05412	3.6069	3.74113	5.88006	5.51642	4.48081
ENSMUSG00000052560	Cpne8	284.191	457.075	-0.64588	2.9537e-05	284	240	343	423	408	528	5.38036	5.28516	6.98231	8.25947	8.83623	9.75773
ENSMUSG00000002835	Chaf1a	675.637	1078.09	-0.64584	7.6016e-07	700	668	685	1200	1055	930	6.79108	7.53306	7.14074	11.9989	11.7006	8.80128
ENSMUSG00000037991	Rmi2	46.7425	83.7352	-0.6438	0.029908	50	38	55	84	108	52	0.6661	0.588446	0.787307	1.15337	1.64478	0.675764
ENSMUSG00000023992	Trem2	209.636	342.695	-0.64378	0.00104	203	226	205	395	356	258	3.49508	4.52296	3.79251	7.00933	7.00687	4.33313
ENSMUSG00000055805	Fmnl1	338.954	541.198	-0.64369	1.9638e-06	365	306	363	577	528	495	5.6616	5.51723	6.05013	9.22445	9.36254	7.48985
ENSMUSG00000024873	Cnih2	57.9872	99.0792	-0.64319	0.013501	62	51	64	74	90	131	1.60853	1.53802	1.78414	1.97873	2.66927	3.31535
ENSMUSG00000041736	Tspo	14719.3	23263	-0.64294	3.1611e-10	14562	15709	14284	22585	20997	25514	547.23	686.2	576.78	874.757	902.027	935.296
ENSMUSG00000006462	A530013C23Rik	26.2262	47.6033	-0.64238	0.037597	30	25	25	45	39	58	0.318591	0.308607	0.285275	0.492542	0.473468	0.600844
ENSMUSG00000068270	Shroom4	221.512	354.67	-0.64237	1.7138e-05	254	199	224	349	301	406	1.77285	1.61452	1.67995	2.51062	2.40169	2.7643
ENSMUSG00000028970	Abcb1b	174.028	282.992	-0.64201	0.00038321	226	126	185	264	269	306	1.66965	1.08203	1.46859	2.0102	2.27186	2.20526
ENSMUSG00000020871	Dlx4	102.259	167.857	-0.64199	0.0021658	92	98	120	153	151	195	1.52349	1.88639	2.13524	2.61134	2.85853	3.14999
ENSMUSG00000025105	Bnc1	30.3251	55.6802	-0.63989	0.042293	35	34	23	58	66	39	0.241402	0.272588	0.170456	0.412306	0.520392	0.262398
ENSMUSG00000031778	Cx3cl1	2727.31	4313.34	-0.63985	2.0099e-08	2808	2715	2761	4793	4180	3776	69.5879	78.2096	73.5216	122.423	118.42	91.2831
ENSMUSG00000022261	Sdc2	3420.83	5395.33	-0.63862	1.425e-09	4203	2880	3413	5067	4718	6268	72.3636	57.6377	63.1406	89.9146	92.8607	105.272
ENSMUSG00000062488	I830012O16Rik	35.3936	63.0191	-0.63848	0.030162	45	27	37	58	73	54	0.722086	0.50361	0.637955	0.959231	1.3391	0.845263
ENSMUSG00000027624	Epb4.1l1	8341.29	13099.8	-0.63787	1.2352e-12	8482	8256	8595	12809	11401	14756	66.9315	75.7279	72.8769	104.176	102.846	113.585
ENSMUSG00000021835	Bmp4	417.261	667.479	-0.63777	5.3595e-05	466	407	398	561	558	873	10.6443	10.8063	9.76844	13.2072	14.5706	19.4521
ENSMUSG00000070056	Mfhas1	637.842	1024.14	-0.6371	0.00016438	640	646	649	813	836	1412	5.7988	6.80368	6.31851	7.59219	8.6592	12.48
ENSMUSG00000078864	Gm14322	28.8259	51.6839	-0.63567	0.037498	36	29	23	59	41	54	1.19724	1.12107	0.8219	2.02232	1.55875	1.75184
ENSMUSG00000009687	Fxyd5	2268.84	3555.79	-0.63511	1.6397e-12	2468	2233	2203	3391	3214	3958	86.1859	90.6428	82.6642	122.05	128.307	134.831
ENSMUSG00000005087	Cd44	3973.83	6243.01	-0.63507	1.6246e-10	4915	3280	4007	6113	5552	6888	56.4754	43.809	49.4728	72.395	72.9287	77.2059
ENSMUSG00000039372	2018-03-04	206.424	329.679	-0.63492	7.6334e-05	222	193	214	312	273	398	1.56481	1.58132	1.62082	2.26664	2.19981	2.73662
ENSMUSG00000062309	Rpp25	2958.55	4634.31	-0.63483	7.8516e-13	3102	2912	2980	4569	4031	5184	73.9611	80.7061	76.3466	112.28	109.872	120.572
ENSMUSG00000030218	Mgp	1516.43	2397.45	-0.6344	4.5463e-07	1790	1415	1428	2518	2502	2046	96.0635	88.2705	82.3466	139.277	153.499	107.111
ENSMUSG00000079553	Kifc1	888.073	1414.68	-0.63428	2.9223e-05	871	886	937	1651	1410	1112	18.7602	22.1824	21.6856	36.651	34.7179	23.364
ENSMUSG00000022614	Lmf2	4070.11	6378.98	-0.63319	5.3119e-11	3936	4115	4286	6479	5938	6494	43.4676	52.8244	50.8598	73.7458	74.966	69.9592
ENSMUSG00000068327	Tlx2	820.411	1286.24	-0.6328	5.8572e-10	834	818	839	1284	1162	1373	20.5887	23.4731	22.2555	32.6698	32.7931	33.064
ENSMUSG00000000693	Loxl3	486.059	764.468	-0.63265	1.389e-08	532	433	519	744	701	824	8.10699	7.6699	8.49821	11.6853	12.2118	12.2489
ENSMUSG00000033128	Gga1	4532.48	7113.58	-0.63244	1.7817e-09	4277	4752	4684	6975	6613	7511	45.2408	58.428	53.2378	76.042	79.9656	77.5016
ENSMUSG00000050908	Tvp23a	27.721	50.4756	-0.63179	0.048171	20	33	30	45	39	67	0.496024	0.951349	0.799476	1.15028	1.10573	1.62095
ENSMUSG00000090733	Rps27	301.692	479.501	-0.63147	5.5466e-05	286	344	280	491	449	481	35.9942	50.3244	37.8649	63.6893	64.5991	59.0518
ENSMUSG00000037071	Scd1	4855.82	7585.49	-0.63027	1.4404e-12	5501	4117	5243	7277	6837	8421	36.5058	31.7581	37.3863	49.7727	51.868	54.5137
ENSMUSG00000010601	Apol7a	193.431	308.28	-0.62923	0.00014431	206	193	189	267	291	357	4.56253	4.96877	4.49792	6.09492	7.36792	7.71308
ENSMUSG00000007050	Lsm2	417.284	655.929	-0.62798	2.5831e-07	449	376	448	700	613	630	18.2632	17.7775	19.5803	29.3458	28.5038	24.9972
ENSMUSG00000024236	Svil	453.196	711.976	-0.6275	2.0759e-07	533	408	445	666	647	802	4.47201	3.97914	4.01187	5.75927	6.20573	6.56404
ENSMUSG00000060591	Ifitm2	7814.97	12177.5	-0.62741	7.0555e-13	7807	7455	8491	11992	11615	12468	399.598	443.548	466.992	632.629	679.629	622.526
ENSMUSG00000008734	Gprc5b	2737.46	4576.65	-0.62726	0.012477	3013	2710	2608	3734	3562	6404	21.3691	22.3414	19.875	27.2949	28.8799	44.3058
ENSMUSG00000041827	Oasl1	868.706	1360.62	-0.62619	6.5899e-08	929	867	845	1196	1297	1543	25.1172	27.2476	24.5485	33.3277	40.0875	40.6952
ENSMUSG00000028841	Cnksr1	69.3123	114.203	-0.62533	0.0085853	62	77	70	121	109	108	1.49268	2.15487	1.81087	3.00248	2.99997	2.53642
ENSMUSG00000044786	Zfp36	573.754	897.312	-0.62493	9.2182e-08	561	576	603	936	788	942	10.0469	11.9907	11.6037	17.2768	16.1327	16.4566
ENSMUSG00000041815	Poldip3	6478.46	10050.1	-0.62477	1.2497e-17	6994	6209	6524	10064	9021	10762	122.186	126.088	122.468	181.212	180.163	183.405
ENSMUSG00000038402	Foxf2	482.054	765.07	-0.62472	0.00013557	480	470	514	640	621	1025	6.51905	7.41984	7.50098	8.95862	9.64157	13.5796
ENSMUSG00000039994	Timeless	522.359	822.914	-0.62453	1.0063e-05	512	546	524	901	810	720	8.06255	9.99421	8.86636	14.6233	14.5815	11.06
ENSMUSG00000022325	Pop1	512.37	805.06	-0.62443	2.0481e-06	553	512	493	894	770	717	12.0321	12.9491	11.5259	20.048	19.1522	15.2179
ENSMUSG00000002603	Tgfb1	2043.46	3196.09	-0.62421	6.918e-08	2257	1999	1966	3079	2554	3908	64.4998	66.4038	60.3701	90.6891	83.4375	108.944
ENSMUSG00000039055	Eme1	95.3528	157.688	-0.62376	0.0098309	78	96	114	177	167	120	2.23104	3.19182	3.50373	5.21802	5.46064	3.34824
ENSMUSG00000029314	Agpat9	94.4727	152.824	-0.6235	0.0022905	107	91	90	158	149	145	1.76915	1.74894	1.59895	2.69251	2.81631	2.33868
ENSMUSG00000017057	Il13ra1	2140.71	3373.49	-0.62252	1.7623e-05	2621	1682	2277	2962	2716	4400	22.6603	16.9036	21.1531	26.3938	26.8437	37.1085
ENSMUSG00000061740	Cyp2d22	2064.47	3205.94	-0.62242	2.3836e-12	2186	1980	2117	3006	2979	3529	25.3175	26.6556	26.3453	35.8821	39.4416	39.8697
ENSMUSG00000042677	Zc3h12a	330.885	520.802	-0.62233	1.9786e-05	352	338	315	463	466	620	6.61396	7.38225	6.35977	8.9664	10.0096	11.364
ENSMUSG00000072941	Sod3	5121.23	7957.43	-0.62219	1.4638e-11	5010	4872	5677	8046	7286	8277	45.0377	50.9095	54.8364	74.5481	74.8757	72.5827
ENSMUSG00000022385	Gtse1	741.845	1174.02	-0.62133	0.00011175	688	725	836	1425	1108	937	8.11459	9.93962	10.5949	17.3225	14.9393	10.7805
ENSMUSG00000063439	B9d2	442.417	694.833	-0.62032	2.179e-05	401	486	448	701	591	776	12.6045	17.757	15.1311	22.71	21.2364	23.7938
ENSMUSG00000062691	Cebpzos	56.1236	93.0065	-0.62031	0.012331	65	56	50	101	83	92	1.4711	1.47323	1.21594	2.35597	2.14744	2.03114
ENSMUSG00000001034	Mapk7	1032.94	1621.81	-0.62031	1.0321e-05	1002	998	1136	1408	1359	2071	17.0956	19.7926	20.8261	24.7593	26.5064	34.4683
ENSMUSG00000029177	Cenpa	890.465	1396.29	-0.62004	4.135e-06	919	866	922	1538	1420	1160	29.582	32.4028	31.89	51.0254	52.2532	36.4243
ENSMUSG00000041959	S100a10	6138.78	9512.71	-0.61975	8.0124e-13	7116	5694	5939	9197	8334	10761	386.416	359.41	346.533	514.735	517.352	570.024
ENSMUSG00000001665	Gstt3	64.0568	106.262	-0.61945	0.012094	78	49	70	128	87	101	2.72981	1.99337	2.63237	4.61706	3.48073	3.4481
ENSMUSG00000043822	Adamtsl5	478.896	747.37	-0.61841	9.2295e-07	472	477	504	688	697	833	7.65812	8.99606	8.78664	11.505	12.9279	13.184
ENSMUSG00000002249	Tead3	524.056	818.517	-0.61803	2.4978e-06	547	554	488	786	700	951	7.83343	9.22206	7.50925	11.6013	11.4598	13.2852
ENSMUSG00000099470	RP23-326F22.4	52.9083	88.4019	-0.61802	0.020018	46	63	50	81	78	104	0.383048	0.609802	0.44738	0.695182	0.742511	0.844792
ENSMUSG00000005958	Ephb3	2355.2	3654.31	-0.61794	6.2825e-10	2382	2166	2621	3389	3360	4102	23.2214	24.5448	27.4553	34.0515	37.4455	39.0089
ENSMUSG00000022476	Polr3h	1439.22	2236.57	-0.61747	2.232e-08	1450	1550	1357	2237	2080	2315	18.5101	22.9999	18.6137	29.4324	30.3542	28.828
ENSMUSG00000049555	Tmie	174.025	274.882	-0.61721	0.00017007	188	166	176	304	249	262	2.15326	2.21004	2.16602	3.58864	3.26025	2.92726
ENSMUSG00000089989	Flt3l	47.7363	80.3905	-0.617	0.022384	54	51	40	94	74	70	1.53772	1.68813	1.22392	2.75886	2.40895	1.94448
ENSMUSG00000020681	Ace	19303	29794.5	-0.61604	8.1949e-15	21336	18715	18742	28799	26769	32950	234.738	239.339	221.563	326.562	336.679	353.629
ENSMUSG00000023909	Paqr4	368.505	580.377	-0.61583	0.00014081	320	404	387	611	574	530	4.0964	6.01156	5.32323	8.06143	8.39997	6.61835
ENSMUSG00000008690	Ncaph2	6973.09	10777.5	-0.61525	9.9105e-12	6889	7052	7206	10996	9871	11105	151.533	180.309	170.317	249.29	248.214	238.282
ENSMUSG00000022360	Atad2	1352.59	2113.71	-0.6147	5.4316e-06	1527	1148	1464	2386	2120	1730	8.62319	7.53571	8.88345	13.8873	13.6861	9.53008
ENSMUSG00000036545	Adamts2	1458.76	2289.71	-0.61395	5.7788e-05	1715	1335	1409	1830	1905	3103	22.5016	20.3603	19.8643	24.7468	28.5732	39.7149
ENSMUSG00000030551	Nr2f2	987.056	1524.14	-0.61321	1.6971e-11	1098	898	1017	1488	1423	1609	11.9775	11.3866	11.9206	16.7296	17.7453	17.1215
ENSMUSG00000074580	4931440P22Rik	51.5103	86.0571	-0.61317	0.023369	47	61	47	99	64	94	0.910294	1.37331	0.978124	1.97623	1.41702	1.77596
ENSMUSG00000084842	Pabpc1l2b-ps	61.8196	101.631	-0.61238	0.01369	54	62	71	90	100	111	2.5116	3.35199	3.54836	4.31438	5.31705	5.03619
ENSMUSG00000086841	2410006H16Rik	1669.67	2579.31	-0.61233	8.4888e-10	1709	1737	1617	2532	2406	2711	118.715	140.255	120.694	181.279	191.062	183.703
ENSMUSG00000025171	Ubtd1	1541.25	2393.65	-0.61204	7.3762e-07	1559	1615	1497	2198	2028	2907	32.7653	39.4542	33.8066	47.6117	48.7247	59.5984
ENSMUSG00000021319	Sfrp4	73.7637	120.814	-0.61138	0.0095912	99	52	77	125	106	128	1.80933	1.10469	1.51211	2.35456	2.21463	2.28199
ENSMUSG00000033763	Mtss1l	184.826	291.534	-0.61115	0.00041502	180	190	190	274	307	279	3.06293	3.75813	3.474	4.80545	5.97196	4.63117
ENSMUSG00000025225	Nfkb2	4349.66	6697.01	-0.61112	1.1322e-12	4431	4361	4413	6625	6172	7072	45.4322	51.9759	48.6192	70.011	72.3438	70.7337
ENSMUSG00000020282	Rhbdf1	2666.36	4126.08	-0.61087	4.0467e-08	2696	2627	2775	3754	3565	4968	54.4506	61.6732	60.2223	78.144	82.3106	97.8782
ENSMUSG00000003534	Ddr1	8039.29	12471.4	-0.61082	4.2501e-07	7733	8195	8430	11357	10509	15310	108.848	134.083	127.5	164.761	169.101	210.217
ENSMUSG00000003824	Syce2	82.3381	137.586	-0.61079	0.023327	84	92	73	85	127	198	2.86481	3.64719	2.67517	2.98782	4.95147	6.58725
ENSMUSG00000038387	Rras	1745.6	2710.84	-0.61076	1.2079e-06	1894	1732	1684	2371	2300	3411	93.9469	99.8628	89.7545	121.214	130.42	165.046
ENSMUSG00000038388	Mpp6	594.603	919.284	-0.61062	9.8504e-09	673	569	571	905	865	955	15.651	15.3813	14.2684	21.6917	22.9963	21.6647
ENSMUSG00000067629	Syngap1	569.672	883.387	-0.6096	1.6546e-06	564	612	548	839	815	968	4.55353	5.74347	4.75403	6.98152	7.52212	7.62371
ENSMUSG00000074802	Gas2l3	214.523	338.066	-0.60954	0.00030071	242	196	217	353	356	287	1.1511	1.08369	1.10909	1.73057	1.93579	1.33168
ENSMUSG00000091021	Gm17300	39.5646	67.7638	-0.6081	0.038816	31	34	55	66	56	80	0.651522	0.830616	1.24206	1.42965	1.34545	1.64013
ENSMUSG00000041828	Abca8a	45.6478	77.474	-0.6078	0.030651	57	30	54	94	66	70	0.75063	0.459225	0.764111	1.27584	0.993593	0.89923
ENSMUSG00000036278	Macrod1	1869.99	2901.1	-0.6067	5.7518e-06	1792	2006	1857	2684	2384	3587	45.1414	58.7383	50.2644	69.6848	68.6526	88.1435
ENSMUSG00000063146	Clip2	1882.01	2914.96	-0.60652	2.1816e-06	1813	1942	1945	2641	2454	3595	11.771	14.6561	13.569	17.6727	18.2139	22.7686
ENSMUSG00000046694	Fam46b	60.8096	99.8594	-0.6063	0.01817	58	64	62	114	69	116	0.813895	1.04394	0.934854	1.64878	1.10689	1.58789
ENSMUSG00000026418	Tnni1	46.1667	78.0745	-0.60573	0.034296	34	48	57	63	80	88	1.1319	1.85748	2.039	2.16167	3.04462	2.85781
ENSMUSG00000036529	Sbf1	7652.28	11742.6	-0.60557	7.6909e-12	7758	7513	7974	11070	10893	12885	123.133	138.609	135.992	181.089	197.645	199.495
ENSMUSG00000014786	Slc9a5	249.553	390.737	-0.60453	0.0004736	221	290	240	382	349	430	1.35819	2.07167	1.58487	2.41964	2.45193	2.57786
ENSMUSG00000021594	Srd5a1	79.4173	127.505	-0.60402	0.0066133	81	71	90	128	105	147	1.47198	1.49978	1.7574	2.39742	2.18132	2.60588
ENSMUSG00000039158	Akna	80.2225	128.381	-0.60357	0.005939	78	83	82	133	116	132	0.82154	1.01617	0.928025	1.44379	1.39671	1.35622
ENSMUSG00000028883	Sema3a	890.932	1374.94	-0.60339	3.6725e-07	1107	765	861	1252	1261	1571	13.6536	10.9677	11.4108	15.9156	17.7798	18.9015
ENSMUSG00000046324	Ermp1	1137.7	1745.76	-0.60281	5.6427e-10	1321	1006	1153	1752	1500	1942	17.4607	15.4564	16.3757	23.8677	22.6654	25.0397
ENSMUSG00000031558	Slit2	294.972	457.776	-0.60236	3.716e-05	347	286	267	456	380	528	4.16306	3.98843	3.44196	5.63853	5.21171	6.17929
ENSMUSG00000022391	Rangap1	5435.68	8314.69	-0.60224	5.9372e-13	5867	5264	5415	8792	7783	8056	64.9493	67.7373	64.4123	100.315	98.4961	86.996
ENSMUSG00000003970	Rpl8	31549.1	48248.5	-0.6011	4.2198e-12	33084	31573	31199	50662	45497	46735	1231.74	1366.37	1248.11	1944.02	1936.4	1697.32
ENSMUSG00000022414	Tab1	1666.66	2548.75	-0.60107	6.4122e-12	1732	1568	1773	2491	2390	2676	18.9644	19.9568	20.8599	28.1114	29.9159	28.5824
ENSMUSG00000000567	Sox9	3195.78	4897.49	-0.60074	2.027e-09	3271	3157	3280	4709	4169	5706	25.387	28.4813	27.3537	37.6685	36.9893	43.2001
ENSMUSG00000048200	Efcab4a	961.441	1473.14	-0.6004	2.7861e-09	971	927	1024	1524	1373	1469	42.805	47.5016	48.5051	69.2434	69.1925	63.1711
ENSMUSG00000035376	Ptplb	1208.83	1852.49	-0.60009	1.2551e-09	1398	1051	1250	2010	1670	1815	12.4523	10.8817	11.9637	18.4526	17.0048	15.7703
ENSMUSG00000050410	Tcf19	630.927	980.727	-0.59992	0.00011201	619	658	634	1113	992	787	15.1298	18.6948	16.6511	28.0385	27.7183	18.7646
ENSMUSG00000051790	Nlgn2	2846.01	4404.91	-0.59969	2.5191e-05	2836	2915	2878	3664	3698	5783	31.0843	37.1388	33.8952	41.3913	46.3357	61.8316
ENSMUSG00000084159	Gm12696	152.264	238.2	-0.59912	0.00091919	143	156	162	257	198	254	5.071	6.43037	6.17284	9.39311	8.02669	8.78645
ENSMUSG00000031565	Fgfr1	3565.43	5451.26	-0.59905	2.1338e-10	3505	3581	3728	5574	5091	5492	45.302	53.8007	51.7747	74.2532	75.2223	69.244
ENSMUSG00000046179	E2f8	211.842	334.903	-0.59887	0.0024818	209	199	236	403	337	247	2.76593	3.06127	3.35597	5.49691	5.09845	3.1887
ENSMUSG00000054999	Naaladl1	38.4459	65.3671	-0.59862	0.042064	33	41	42	64	74	54	0.425154	0.614003	0.581425	0.849828	1.08988	0.678654
ENSMUSG00000078532	Nkain1	236.061	364.811	-0.59681	5.3042e-05	252	232	234	351	320	414	9.52575	10.1939	9.50444	13.6749	13.8281	15.2658
ENSMUSG00000045752	Tssc4	1058.72	1619.43	-0.59673	2.7102e-08	1036	1090	1082	1676	1457	1674	30.1433	36.8647	33.8275	50.2601	48.4623	47.5125
ENSMUSG00000041859	Mcm3	1193.21	1835.43	-0.59663	2.7893e-06	1254	1180	1193	2024	1839	1554	23.1688	25.3421	23.6842	38.5421	38.842	28.0078
ENSMUSG00000056481	Cd248	6804.76	10406.2	-0.59659	7.9655e-09	6953	6793	6917	9597	9054	12324	87.1643	98.9878	93.1743	124	129.754	150.709
ENSMUSG00000029070	Mxra8	6656.72	10123.7	-0.59643	4.5715e-16	7202	6312	6764	10510	9293	10220	252.327	257.058	254.64	379.518	372.204	349.288
ENSMUSG00000024742	Fen1	37.7334	63.775	-0.59603	0.04442	29	46	38	64	53	73	0.415115	0.765389	0.584476	0.944212	0.867282	1.01933
ENSMUSG00000097487	Ptges3l	50.0505	82.9853	-0.59579	0.027098	62	48	43	78	93	73	2.59758	2.33761	1.93579	3.36815	4.45425	2.98347
ENSMUSG00000022096	Hr	2654.86	4302.82	-0.59561	0.015365	2656	2818	2566	3548	3468	5846	25.0259	30.8643	25.9795	34.4559	37.3555	53.7332
ENSMUSG00000027330	Cdc25b	1537.91	2346.48	-0.59538	4.857e-10	1628	1450	1605	2439	2271	2232	39.4614	40.8545	41.8028	60.9325	62.9288	52.7758
ENSMUSG00000026944	Abca2	7353.3	11213.6	-0.59512	3.0509e-10	7338	7123	7877	11902	10574	10730	138.609	156.397	159.877	231.714	228.332	197.713
ENSMUSG00000015452	Ager	63.7571	103.001	-0.59459	0.016154	59	65	69	94	87	126	1.27765	1.63616	1.60553	2.098	2.15373	2.66165
ENSMUSG00000024429	Gnl1	2647.4	4037.78	-0.59364	5.8355e-09	2641	2712	2674	3820	3628	4551	50.9663	60.8356	55.4482	75.9794	80.0378	85.6728
ENSMUSG00000020897	Aurkb	684.632	1055.93	-0.59338	4.7681e-05	683	690	704	1223	1025	871	23.0003	27.0095	25.4741	42.4481	39.4594	28.6124
ENSMUSG00000048332	Lhfp	749.62	1143.32	-0.59273	1.4632e-08	774	718	788	1092	1099	1196	13.3404	14.3848	14.5937	19.3985	21.654	20.1085
ENSMUSG00000023004	Tuba1b	12430.1	18928.7	-0.5926	7.7697e-10	12629	12284	12839	21176	16627	18384	357.092	403.742	390.08	617.125	537.45	507.075
ENSMUSG00000019970	Sgk1	3090.29	4729.3	-0.59256	5.395e-07	3853	2631	2999	4222	4172	5680	90.5885	71.9032	75.7639	102.308	112.133	130.27
ENSMUSG00000030867	Plk1	1015.8	1558.41	-0.59245	3.4694e-06	1107	905	1089	1786	1491	1330	16.1265	15.3248	17.0464	26.8159	24.8304	18.9002
ENSMUSG00000055926	Gm14137	55.7159	90.2265	-0.59207	0.019198	55	56	58	89	74	106	0.575513	0.681137	0.652128	0.959845	0.885193	1.08198
ENSMUSG00000049556	Lingo1	231.736	360.059	-0.59202	0.00085629	197	267	233	370	323	376	2.26767	3.57255	2.88192	4.38969	4.2504	4.22205
ENSMUSG00000039910	Cited2	1071.49	1648.3	-0.59149	3.6581e-05	1099	1069	1086	1436	1331	2157	17.9217	20.2634	19.0293	24.1354	24.8126	34.3126
ENSMUSG00000037902	Sirpa	325.299	502.058	-0.59033	0.00021785	331	341	314	438	432	626	5.53265	6.62542	5.63958	7.54567	8.25472	10.2071
ENSMUSG00000027523	Gnas	493.727	759.897	-0.58998	7.048e-05	509	421	577	777	578	916	7.96062	7.65359	9.69654	12.5247	10.334	13.9748
ENSMUSG00000024330	Col11a2	89.3877	143.855	-0.58995	0.016659	94	105	71	111	132	185	1.01334	1.31574	0.822428	1.2333	1.62673	1.94545
ENSMUSG00000031400	G6pdx	3700.83	5624.67	-0.58965	1.0284e-09	4033	3430	3821	6221	5254	5179	102.885	101.712	104.741	163.57	153.225	128.882
ENSMUSG00000048399	Tprg	103.001	162.296	-0.58941	0.0038087	132	91	93	165	145	172	3.73237	2.99093	2.82557	4.80854	4.68697	4.74418
ENSMUSG00000012296	Tjap1	1416.97	2151.14	-0.58869	1.3848e-09	1414	1416	1470	2129	2004	2246	18.3276	21.334	20.4732	28.4413	29.6939	28.398
ENSMUSG00000030729	Pgm2l1	118.028	187.154	-0.58775	0.0072001	161	93	110	170	150	239	1.31174	0.880759	0.962997	1.42754	1.39709	1.8995
ENSMUSG00000025867	Cplx2	483.11	739.784	-0.5871	9.8022e-06	543	431	502	775	754	654	3.53619	3.26262	3.51278	5.20183	5.61333	4.15466
ENSMUSG00000030695	Aldoa	36123	59744.6	-0.58654	0.035749	38659	37722	33268	47414	45828	85744	1155.19	1310.24	1068.17	1460.25	1565.48	2499.35
ENSMUSG00000038274	Fau	20813.6	31666.4	-0.58596	3.01e-07	20761	22457	19772	30172	27116	36997	1062.64	1336.12	1087.43	1591.7	1586.64	1847.26
ENSMUSG00000026509	Capn2	5097.79	7739.47	-0.58481	7.8154e-08	5604	4880	5047	7145	6438	9496	56.2024	56.8892	54.3878	73.8546	73.811	92.9007
ENSMUSG00000029516	Cit	531.649	812.018	-0.58394	1.7695e-05	534	489	595	928	746	731	5.41983	5.76909	6.48894	9.70758	8.6556	7.23742
ENSMUSG00000006398	Cdc20	1208.97	1852.63	-0.58365	8.3925e-05	1106	1230	1323	2128	1812	1531	34.4607	44.548	44.2936	68.3376	64.5418	46.5336
ENSMUSG00000022568	Scrib	5208.76	7882.82	-0.5829	6.7999e-09	4948	5234	5603	7732	7184	8485	46.6358	57.3425	56.7443	75.1103	77.405	78.0123
ENSMUSG00000033721	Vav3	371.968	574.817	-0.58247	0.00079468	468	295	381	490	468	759	7.4464	5.45602	6.51385	8.03554	8.51256	11.7805
ENSMUSG00000025176	Hoga1	124.7	194.619	-0.58221	0.0030273	146	96	141	201	159	220	5.08193	3.88419	5.27359	7.21091	6.32683	7.46999
ENSMUSG00000002808	Epdr1	1961.09	2956.87	-0.58196	1.8475e-12	2183	1836	1962	3050	2761	2952	29.3623	28.7053	28.3561	42.2819	42.4537	38.7324
ENSMUSG00000092074	Dynlt1a	43.9931	71.9337	-0.58156	0.034262	40	46	47	76	68	69	1.73007	2.31267	2.1843	3.38793	3.36221	2.91121
ENSMUSG00000032374	Plod2	972.364	1495.65	-0.58135	0.00039619	1289	853	845	1274	1215	1979	20.6219	15.8627	14.5259	21.007	22.2211	30.8847
ENSMUSG00000038168	Leprel1	384.324	594.521	-0.58128	0.00155	347	399	416	491	480	806	9.66682	12.9205	12.4526	14.0979	15.2865	21.9034
ENSMUSG00000024905	Mtl5	59.4724	95.1144	-0.57916	0.017716	68	51	63	102	87	93	1.05937	0.923556	1.05461	1.63779	1.54943	1.41333
ENSMUSG00000096971	4930556M19Rik	64.2641	101.964	-0.57797	0.014507	70	59	67	99	91	113	0.55758	0.54628	0.573451	0.812761	0.828637	0.87803
ENSMUSG00000044033	Ccdc141	268.762	409.068	-0.57754	5.5152e-05	287	259	272	454	348	414	4.11555	4.31718	4.19109	6.70997	5.70478	5.7912
ENSMUSG00000092203	1110038B12Rik	917.438	1385.34	-0.57744	6.8751e-08	1070	885	844	1448	1300	1356	51.5604	49.5712	43.7005	71.915	71.6126	63.7402
ENSMUSG00000022799	Arhgap31	65.0075	104.002	-0.57672	0.020414	81	60	58	86	97	126	0.625033	0.538174	0.480903	0.683966	0.855663	0.94844
ENSMUSG00000031543	Ank1	1398.47	2109.33	-0.57608	9.8452e-08	1381	1347	1520	2248	2002	1994	8.40669	9.53131	9.94229	14.1041	13.9318	11.8407
ENSMUSG00000069255	Dusp22	42.4381	70.1224	-0.57519	0.043104	52	28	51	77	63	68	1.92927	1.20754	2.03316	2.94442	2.67205	2.46105
ENSMUSG00000024327	Slc39a7	110.33	170.958	-0.57303	0.0055131	98	119	116	169	152	187	2.15417	3.04056	2.73983	3.82877	3.81954	4.00975
ENSMUSG00000044244	Il20rb	152.263	234.781	-0.57282	0.0017772	166	134	165	218	252	222	3.24445	3.04433	3.46521	4.39145	5.63051	4.23261
ENSMUSG00000000028	Cdc45	249.663	384.303	-0.57198	0.0016547	273	215	275	438	397	297	5.56627	5.09558	6.02485	9.20438	9.2535	5.90718
ENSMUSG00000054146	Krt15	82.4412	129.21	-0.5698	0.0099391	100	68	85	130	128	124	2.68558	2.12276	2.45284	3.59833	3.92972	3.24849
ENSMUSG00000023505	Cdca3	957.651	1451.62	-0.56968	9.4609e-05	958	960	988	1649	1465	1167	26.642	31.0331	29.5236	47.265	46.5749	31.6587
ENSMUSG00000003051	Elf3	118.056	182.98	-0.56963	0.0073139	102	138	115	192	172	178	2.16785	3.40928	2.62627	4.20581	4.17899	3.69038
ENSMUSG00000024912	Fosl1	973.839	1465.67	-0.56956	3.0487e-06	958	956	1042	1379	1238	1750	18.011	20.8922	21.05	26.7212	26.6077	32.0947
ENSMUSG00000042770	Hebp1	73.3315	119.458	-0.56888	0.045376	73	88	60	82	94	182	2.20808	3.09405	1.95009	2.55637	3.25037	5.37012
ENSMUSG00000028919	Arhgef19	1118.41	1684.43	-0.56844	7.8687e-06	1192	1105	1104	1499	1422	2101	34.3398	37.003	34.1745	44.5083	46.8311	59.0431
ENSMUSG00000032776	Mctp2	77.096	122.228	-0.56841	0.019779	99	54	85	117	97	151	0.54883	0.347977	0.50633	0.668509	0.614735	0.816586
ENSMUSG00000024810	Il33	576.281	868.937	-0.56838	1.2546e-05	687	520	556	814	728	1048	16.8175	14.7966	14.6248	20.5375	20.3727	25.0257
ENSMUSG00000020895	Tmem107	418.187	630.741	-0.56817	2.5404e-05	420	401	450	566	577	731	22.3531	24.8077	25.7344	31.0473	35.1058	37.9514
ENSMUSG00000025648	Pfkfb4	135.513	208.06	-0.56791	0.0028444	132	145	133	197	210	208	2.78334	3.55397	3.01339	4.28131	5.06203	4.27836
ENSMUSG00000001741	Il16	267.947	408.874	-0.5679	0.00094082	272	282	258	454	414	338	3.65852	4.40899	3.72879	6.29376	6.36576	4.43481
ENSMUSG00000027230	Creb3l1	64.4482	102.477	-0.56757	0.026257	68	63	65	84	85	137	0.838381	0.902873	0.861108	1.06741	1.19802	1.64769
ENSMUSG00000074476	Spc24	667.608	1015.7	-0.56695	0.000538	679	647	703	1206	1022	766	16.1534	17.8917	17.9706	29.5706	27.7945	17.7765
ENSMUSG00000051518	Rps19bp1	1395.38	2090.02	-0.56695	1.2992e-07	1407	1458	1364	2174	1968	2049	54.403	65.5299	56.6702	86.6376	86.9895	77.2845
ENSMUSG00000006360	Crip1	3352.88	5325.49	-0.5668	0.024395	3345	3532	3279	6131	5709	3815	241.236	296.088	254.097	455.718	470.674	268.388
ENSMUSG00000020023	Tmcc3	243.108	367.96	-0.56633	0.00023502	252	228	260	363	302	432	4.17736	4.39329	4.63112	6.20192	5.72297	6.98565
ENSMUSG00000060860	Ube2s	3388.3	5091.86	-0.56622	4.5186e-06	3094	3538	3613	5662	4646	4783	115.728	153.826	145.211	218.277	198.661	174.518
ENSMUSG00000001517	Foxm1	1428.56	2153.81	-0.56588	3.7339e-05	1372	1487	1466	2404	2134	1821	26.8647	33.8448	30.8442	48.5155	47.7678	34.7824
ENSMUSG00000018821	Avpi1	3852.73	5769.85	-0.56584	2.331e-07	3711	4156	3783	5854	5388	5861	148.499	193.313	162.66	241.437	246.475	228.784
ENSMUSG00000013698	Pea15a	1244.6	1856.25	-0.56578	5.3264e-11	1384	1143	1271	1849	1695	1965	29.4929	28.3127	29.1031	40.6104	41.2919	40.8475
ENSMUSG00000032501	Trib1	1373.02	2049.16	-0.56517	3.4358e-09	1394	1357	1419	2143	1849	2089	13.0391	14.7543	14.262	20.6598	19.7713	19.061
ENSMUSG00000050860	Phospho1	90.8579	141.668	-0.56449	0.012125	102	77	99	119	124	179	3.17503	2.78607	3.31127	3.8178	4.41248	5.43529
ENSMUSG00000034161	Scx	1685.53	2550.55	-0.56437	0.00026974	1572	1817	1704	2177	2087	3353	44.41	59.6674	51.7261	63.3877	67.4007	92.4025
ENSMUSG00000041734	Kirrel	3209.32	4778.07	-0.56429	1.3835e-11	3316	3088	3356	4678	4344	5164	19.1471	20.7262	20.822	27.8398	28.6742	29.0868
ENSMUSG00000040987	Mill2	149.475	229.408	-0.56327	0.0040069	164	137	155	186	205	292	4.79345	4.65456	4.86797	5.60319	6.8497	8.32547
ENSMUSG00000041797	Abca9	121.242	193.186	-0.56271	0.030425	119	119	130	240	216	110	0.86423	1.00458	1.01447	1.79644	1.79329	0.779286
ENSMUSG00000027200	Sema6d	1007.34	1502.51	-0.56256	1.0486e-08	1169	883	1030	1492	1318	1657	8.34625	7.3281	7.9018	10.979	10.7574	11.5404
ENSMUSG00000038943	Prc1	1362.72	2047.73	-0.56167	2.9366e-05	1525	1205	1434	2403	1963	1685	24.8056	22.7835	25.0634	40.2858	36.5017	26.7363
ENSMUSG00000022440	C1qtnf6	1419.53	2119.84	-0.56008	1.5494e-06	1361	1492	1443	2235	2012	2029	27.5398	35.0934	31.3748	46.6122	46.542	40.0504
ENSMUSG00000046432	Ngfrap1	614.552	920.71	-0.5598	1.5844e-05	667	614	588	1022	881	820	24.7753	26.5103	23.4683	39.1257	37.4095	29.7118
ENSMUSG00000021486	Prelid1	6109.06	9163.2	-0.5596	3.3263e-05	6321	6257	5962	7956	7486	11920	186.45	214.535	188.965	241.875	252.43	342.985
ENSMUSG00000037570	Mcrs1	2484.22	3693.69	-0.55833	3.0265e-08	2410	2517	2603	3851	3394	3708	41.6946	50.6174	48.3892	68.668	67.1256	62.5783
ENSMUSG00000064120	Mocs1	1636.01	2436.16	-0.55814	3.6577e-07	1686	1671	1608	2238	2181	2824	39.3515	45.335	40.3275	53.8372	58.1933	64.2969
ENSMUSG00000059323	Tonsl	2546.12	3778.02	-0.55784	8.2983e-10	2633	2530	2572	3975	3498	3725	66.7458	74.5499	70.0577	103.855	101.369	92.113
ENSMUSG00000054263	Lifr	3413.76	5057.49	-0.55667	3.2806e-11	4065	3054	3327	5120	4588	5303	23.5269	20.546	20.6904	30.5417	30.3558	29.9398
ENSMUSG00000038718	Pbx3	583.956	872.314	-0.55616	6.1301e-06	711	465	618	863	790	937	17.2341	13.1016	16.096	21.56	21.8907	22.1554
ENSMUSG00000068391	Chrac1	1127.39	1674.17	-0.55576	1.2274e-07	1225	1095	1112	1654	1403	1930	33.4869	34.7941	32.6629	46.6007	43.8439	51.4657
ENSMUSG00000099083	Atf7	2134.53	3163.54	-0.55574	7.5268e-10	2544	1946	2038	3294	2816	3284	47.7729	42.4777	41.1226	63.7539	60.452	60.1574
ENSMUSG00000033020	Polr2f	3109.23	4596.71	-0.55462	1.517e-11	3215	2980	3262	4728	4196	4713	190.015	204.728	207.158	288.007	283.502	271.723
ENSMUSG00000026875	Traf1	208.296	313.306	-0.55407	0.0006145	198	202	232	304	301	323	4.1943	4.97392	5.28073	6.63722	7.2891	6.67449
ENSMUSG00000027669	Gnb4	57.2496	90.5673	-0.55383	0.031918	65	41	70	91	81	97	0.658676	0.482943	0.762199	0.950426	0.938333	0.958853
ENSMUSG00000037820	Tgm2	3456.13	5150.98	-0.55351	1.4587e-05	3507	3681	3281	4539	4481	6320	68.5022	83.5773	68.8632	91.3793	100.059	120.423
ENSMUSG00000079362	Gbp6	328.374	495.505	-0.55241	0.0010209	375	290	339	548	520	391	3.06931	2.75906	2.98141	4.62284	4.86549	3.12182
ENSMUSG00000022419	Deptor	2801.31	4176.91	-0.55177	3.3555e-05	3499	2353	2748	3587	3609	5250	25.4747	19.9132	21.4978	26.9163	30.0376	37.286
ENSMUSG00000060882	Kcnd2	101.365	156.202	-0.55149	0.012238	117	80	114	190	131	143	0.728814	0.579261	0.76304	1.21984	0.932858	0.868937
ENSMUSG00000019370	Calm3	10886.9	16070.7	-0.55076	5.0575e-10	11268	10332	11525	17130	15135	15324	369.755	394.099	406.369	579.353	567.758	490.525
ENSMUSG00000032372	Plscr2	238.726	358.863	-0.55072	0.00051122	304	194	236	385	321	359	7.22146	5.35681	6.02386	9.42606	8.71705	8.31893
ENSMUSG00000021256	Vash1	174.706	264.724	-0.55022	0.0040039	157	183	188	293	260	229	1.93865	2.62667	2.49442	3.72895	3.67018	2.7584
ENSMUSG00000030353	Tead4	316.506	471.707	-0.54976	5.9068e-05	354	281	332	439	424	539	7.48407	6.90549	7.54197	9.56572	10.2474	11.1159
ENSMUSG00000022305	Lrp12	613.456	908.388	-0.54945	6.943e-07	686	547	641	888	791	1023	7.52928	6.97863	7.55961	10.0452	9.92474	10.9528
ENSMUSG00000022394	L3mbtl2	1302.95	1922.73	-0.54915	9.4808e-09	1335	1279	1345	2006	1770	1925	21.8479	24.3306	23.6517	33.8359	33.1143	30.7313
ENSMUSG00000038167	Plekhg6	215.966	323.486	-0.54915	0.00078713	207	223	224	301	294	366	2.0137	2.52164	2.34145	3.01793	3.26953	3.47318
ENSMUSG00000035595	1600002K03Rik	131.467	199.071	-0.5488	0.0043113	145	141	113	196	188	206	6.86349	7.758	5.74734	9.56206	10.173	9.51187
ENSMUSG00000097643	A130051J06Rik	150.163	225.843	-0.54759	0.0020502	147	145	164	221	202	248	1.802	2.06613	2.16019	2.79221	2.83075	2.96558
ENSMUSG00000038803	Ost4	546.515	818.196	-0.54736	0.000927	463	636	544	869	665	904	17.2778	27.5879	21.8132	33.4231	28.3689	32.9078
ENSMUSG00000034371	Dak	4415.86	6549.09	-0.5472	1.2442e-05	4528	4410	4472	7428	6423	5490	64.4988	73.0193	68.4477	109.053	104.592	76.285
ENSMUSG00000025083	Afap1l2	6311.29	9285.88	-0.54718	8.4745e-11	6859	5898	6480	8753	8328	10517	100.697	100.65	102.222	132.444	139.769	150.616
ENSMUSG00000022893	Adamts1	194.295	297.712	-0.54704	0.013781	185	184	221	227	230	435	2.2379	2.58726	2.87259	2.83018	3.18061	5.13311
ENSMUSG00000072082	Ccnf	553.962	824.119	-0.54699	7.0687e-05	556	518	611	887	826	720	5.75784	6.23546	6.79889	9.46732	9.77864	7.27343
ENSMUSG00000037020	Wdr62	200.174	302.723	-0.54698	0.0041759	195	201	211	367	284	244	2.89324	3.46657	3.36391	5.61222	4.81706	3.53152
ENSMUSG00000026674	Ddr2	1130.57	1665.96	-0.54643	6.2661e-09	1265	1025	1162	1728	1576	1630	7.23788	6.81708	7.14396	10.1902	10.3084	9.09768
ENSMUSG00000030162	Olr1	205.973	316.535	-0.54559	0.016193	278	201	152	239	269	437	7.19498	6.04692	4.22708	6.37531	7.95886	11.0329
ENSMUSG00000020758	Itgb4	11389.7	16776.7	-0.54498	5.4124e-08	10792	11368	12362	16950	14880	18014	84.9926	104.068	104.612	137.584	133.966	138.392
ENSMUSG00000025574	Tk1	1372.06	2032.24	-0.5448	1.7804e-05	1392	1327	1451	2214	2049	1734	40.7229	45.1258	45.612	66.7569	68.526	49.4847
ENSMUSG00000042340	Ctf1	166.971	250.172	-0.54413	0.0011064	186	149	175	260	236	245	4.4381	4.13261	4.48677	6.39405	6.43739	5.70259
ENSMUSG00000021697	Depdc1b	126.179	193.37	-0.54384	0.014908	116	118	149	216	205	148	2.83099	3.34747	3.90732	5.43317	5.71937	3.52342
ENSMUSG00000019189	Rnf145	3265.15	4803.58	-0.54337	4.4688e-08	3746	2946	3286	4431	4209	5654	70.7589	64.6844	66.6949	86.2648	90.8878	104.182
ENSMUSG00000038119	Cdon	2925.03	4315.9	-0.54245	4.3618e-06	3369	2732	2829	4007	3507	5367	34.8551	32.8548	31.4492	42.727	41.4776	54.1649
ENSMUSG00000031169	Porcn	313.29	474.412	-0.54218	0.007771	363	318	273	356	385	678	6.6342	6.75558	5.36113	6.7058	8.04371	12.0874
ENSMUSG00000086098	Gm14291	44.4008	70.2465	-0.54208	0.049136	50	46	39	68	68	72	1.99582	2.13433	1.67273	2.79755	3.10294	2.80353
ENSMUSG00000047878	A4galt	3001.44	4406.86	-0.54206	7.7317e-09	3147	2987	2987	4541	4265	4233	47.9107	52.8597	48.8633	71.2535	74.2281	62.8646
ENSMUSG00000024660	Incenp	1996.92	2951.66	-0.54183	2.1012e-05	2065	1893	2118	3420	2820	2485	20.6004	21.9513	22.7035	35.1641	32.1602	24.1826
ENSMUSG00000022306	Zfpm2	1600.25	2349.27	-0.5417	5.6121e-09	1778	1462	1644	2518	2186	2256	11.4718	10.9648	11.3976	16.7446	16.1237	14.1991
ENSMUSG00000035385	Ccl2	93.7844	145.491	-0.54051	0.032117	119	89	79	130	100	207	3.99899	3.47654	2.85261	4.50262	3.84164	6.78571
ENSMUSG00000024793	Tnfrsf25	306.298	455.115	-0.54009	0.00038201	341	298	294	384	459	504	10.0863	10.2458	9.34407	11.7065	15.5204	14.5422
ENSMUSG00000017716	Birc5	625.648	931.074	-0.54004	0.00057824	647	580	678	1076	941	728	9.69827	10.1058	10.9202	16.6234	16.1247	10.6449
ENSMUSG00000024038	Ndufv3	1520.82	2244.42	-0.53981	3.1867e-05	1540	1615	1452	2099	1852	2743	64.8593	79.0638	65.7098	91.1134	89.1674	112.694
ENSMUSG00000020185	E2f7	117.524	180.193	-0.53947	0.018964	109	108	140	188	203	138	1.79666	2.06927	2.47959	3.19387	3.82516	2.21892
ENSMUSG00000020846	Fam101b	1135.36	1669.96	-0.53864	2.2116e-06	1381	990	1108	1519	1520	1923	12.6196	10.5158	10.8794	14.3063	15.8785	17.1417
ENSMUSG00000038205	Prkab2	200.739	305.719	-0.53851	0.014792	250	190	174	218	261	434	2.52063	2.22678	1.88509	2.2654	3.00832	4.26856
ENSMUSG00000045349	Sh2d5	1613.31	2363.9	-0.53836	6.6146e-08	1587	1623	1683	2350	2178	2485	27.9688	33.2482	31.8708	42.6858	43.8801	42.7213
ENSMUSG00000022144	Gdnf	154.881	232.556	-0.53798	0.005003	180	154	138	206	199	288	1.64625	1.63718	1.35617	1.94182	2.08061	2.56943
ENSMUSG00000019214	Chtf18	271.108	403.711	-0.5365	0.001448	262	262	299	441	409	341	4.62248	5.37315	5.66835	8.0192	8.24918	5.86881
ENSMUSG00000058655	Eif4b	23383.7	34067.1	-0.53642	2.7784e-15	25442	22128	23678	34204	31283	35583	211.914	214.241	211.916	293.632	297.872	289.116
ENSMUSG00000022377	Asap1	5128.98	7478.92	-0.53589	6.0616e-12	5564	4827	5238	7328	6649	8249	65.3601	65.9108	66.1155	88.7217	89.2885	94.5255
ENSMUSG00000031004	Mki67	2187.56	3232.81	-0.53584	0.00019641	2325	2023	2318	3906	3105	2537	7.40601	7.4905	7.9339	12.8237	11.3067	7.88322
ENSMUSG00000003585	Sec14l2	87.0909	133.442	-0.53583	0.02444	83	87	94	165	121	109	2.21421	2.69783	2.69452	4.53673	3.69011	2.83654
ENSMUSG00000055053	Nfic	13495.2	19716.7	-0.53554	5.6304e-09	13160	13353	14431	20202	17640	20705	163.952	193.372	193.183	259.402	251.231	251.627
ENSMUSG00000037211	Spry1	450.739	663.404	-0.53452	0.00010512	439	470	456	608	604	759	5.48626	6.82752	6.12334	7.83129	8.62903	9.25284
ENSMUSG00000000791	Il12rb1	76.044	115.983	-0.53448	0.022715	79	76	76	109	95	142	0.882466	0.98682	0.912213	1.25492	1.21313	1.54732
ENSMUSG00000026938	Fcna	254.095	376.086	-0.53417	0.00074441	241	265	263	361	376	375	7.99829	10.223	9.37881	12.3483	14.2653	12.1404
ENSMUSG00000075600	Zc3h3	968.27	1416.23	-0.53401	7.6135e-07	973	976	989	1343	1304	1557	9.29352	10.836	10.1502	13.2209	14.2383	14.507
ENSMUSG00000043091	Tuba1c	3241.14	4729.29	-0.53393	4.9457e-09	3340	3139	3375	4991	4456	4559	54.2184	59.2304	58.8689	83.5037	82.6911	72.1924
ENSMUSG00000037185	Krt80	859.128	1263.22	-0.5336	6.5498e-05	788	916	892	1348	1201	1190	14.2554	19.262	17.3392	25.134	24.8376	21.0001
ENSMUSG00000040035	Disp2	1532.32	2240.7	-0.53359	3.0434e-07	1637	1465	1563	2416	2154	2058	17.5119	18.217	17.9662	26.6379	26.3417	21.476
ENSMUSG00000036718	Micall2	972.483	1427.64	-0.5331	3.2853e-05	1000	956	999	1294	1195	1768	16.1351	17.9301	17.3201	21.5191	22.0421	27.8276
ENSMUSG00000061360	Phf5a	1424.43	2083.53	-0.53261	8.4538e-07	1587	1289	1473	2300	1976	1889	76.2442	71.9841	76.0405	113.888	108.525	88.5286
ENSMUSG00000041779	Tram2	656.484	964.224	-0.53226	5.5392e-05	719	627	654	836	853	1181	6.43107	6.51891	6.28556	7.70688	8.72201	10.3045
ENSMUSG00000044551	9930012K11Rik	80.0661	122.051	-0.5319	0.022285	83	82	78	106	131	123	1.8232	2.09375	1.84104	2.39983	3.28959	2.63562
ENSMUSG00000024339	Tap2	1356.74	1978.72	-0.53145	1.5419e-07	1408	1320	1397	1886	1740	2259	31.8215	34.6773	33.9255	43.9317	44.9553	49.8031
ENSMUSG00000063011	Msln	4168.29	6078.46	-0.53115	1.0304e-07	4291	4380	3966	5960	5797	6251	65.1418	77.2911	64.6943	93.2537	100.605	92.5705
ENSMUSG00000073489	Ifi204	181.633	269.339	-0.5296	0.0014998	206	153	197	250	260	288	2.93435	2.53332	3.01525	3.67032	4.23382	4.00184
ENSMUSG00000022351	Sqle	3505.81	5100.4	-0.52954	7.9676e-09	3657	3231	3791	5520	4666	4934	42.1866	43.3251	46.991	65.6307	61.5329	55.5227
ENSMUSG00000057914	Cacnb2	193.701	286.897	-0.52943	0.0016781	217	180	194	334	246	272	3.34653	3.22671	3.21476	5.30884	4.33694	4.0919
ENSMUSG00000019992	Mtfr2	54.3027	84.3666	-0.52937	0.046617	58	55	52	95	84	70	0.806839	0.889355	0.777274	1.36208	1.33583	0.949902
ENSMUSG00000030681	Mvp	6397.73	9322.46	-0.52919	2.9754e-07	6230	6773	6361	9111	8678	9861	121.028	152.944	132.78	182.424	192.721	186.87
ENSMUSG00000070565	Rasal2	373.303	549.165	-0.52859	0.00037587	448	349	344	519	451	668	5.38888	4.87977	4.44622	6.43438	6.2017	7.83825
ENSMUSG00000033720	Sfxn5	941.514	1368.94	-0.52783	8.2275e-08	994	895	977	1340	1219	1509	30.6438	32.0725	32.364	42.5774	42.9609	45.3802
ENSMUSG00000020689	Itgb3	6658.54	9661.46	-0.52755	4.0719e-10	7064	6343	6863	9150	8705	10852	44.6266	46.5791	46.5874	59.5775	62.8673	66.8766
ENSMUSG00000035642	Aamdc	743.79	1084.91	-0.52739	3.7269e-06	801	710	754	1170	1037	1003	38.5401	39.7093	38.982	58.021	57.0391	47.0764
ENSMUSG00000031756	Cenpn	145.064	216.597	-0.52735	0.0057269	180	134	130	230	214	196	3.26736	2.82737	2.53559	4.30299	4.4407	3.47058
ENSMUSG00000001473	Tubb6	2507.98	3638.6	-0.52729	7.7697e-10	2581	2436	2607	3733	3349	3709	47.1436	51.7209	51.1667	70.2767	69.93	66.0866
ENSMUSG00000027883	Gpsm2	523.625	765.445	-0.52632	3.4015e-05	538	467	591	810	734	721	13.6381	13.7608	16.098	21.163	21.2707	17.8291
ENSMUSG00000023942	Slc29a1	9931.55	14423.7	-0.5256	8.7899e-08	10129	9820	10217	15530	13741	13413	291.018	327.958	315.42	459.879	451.321	375.925
ENSMUSG00000026785	Pkn3	655.019	955.381	-0.52509	3.3316e-05	652	651	685	868	854	1119	11.2497	13.0565	12.6998	15.4359	16.8448	18.8341
ENSMUSG00000073434	Wdr90	627.318	912.764	-0.52479	5.832e-06	628	635	640	881	861	964	6.72032	7.89873	7.35905	9.71683	10.5329	10.063
ENSMUSG00000043448	Gjc2	1101.4	1610.37	-0.52478	0.00012138	1161	1120	1064	1412	1352	2039	17.1073	19.1832	16.8462	21.4438	22.774	29.3081
ENSMUSG00000007029	Vars	6155.46	8931.73	-0.52464	7.6968e-08	6058	6251	6354	9399	8301	8769	140.07	168.004	157.861	223.984	219.412	197.783
ENSMUSG00000004043	Stat5a	924.32	1342.7	-0.52463	3.4367e-07	957	852	1006	1331	1297	1347	12.6546	13.0957	14.2938	18.1398	19.6061	17.3751
ENSMUSG00000022353	Mtss1	2986.14	4324.64	-0.52451	8.4086e-10	3205	2808	3084	4564	4051	4196	20.7164	21.0978	21.4197	30.4054	29.9339	26.4572
ENSMUSG00000022571	Pycrl	1675.88	2431.54	-0.52374	1.8225e-07	1728	1606	1763	2554	2344	2296	40.9876	44.28	44.9338	62.4379	63.5594	53.1254
ENSMUSG00000033192	Lpcat2	272.053	405.816	-0.52338	0.0086799	330	204	303	321	338	553	7.6577	5.5026	7.55508	7.67729	8.96633	12.5179
ENSMUSG00000029162	Khk	498.651	726.942	-0.52324	4.2923e-05	579	492	449	695	646	820	18.5261	18.2989	15.437	22.9197	23.6293	25.5942
ENSMUSG00000089762	Ier5l	2575.07	3756.78	-0.5218	0.00011738	2333	2599	2862	3538	3077	4592	27.9062	36.1365	36.7847	43.6176	42.0753	53.5808
ENSMUSG00000053801	Grwd1	972.249	1406.98	-0.5215	4.2943e-08	1038	909	1015	1363	1306	1505	20.5758	20.9448	21.6191	27.8467	29.5949	29.1017
ENSMUSG00000019194	Scn1b	785.879	1144.7	-0.52127	8.6345e-05	769	773	843	1063	954	1396	19.6648	22.9771	23.1634	28.0165	27.8885	34.8233
ENSMUSG00000074364	Ehd2	5324.78	7693.28	-0.52111	1.8117e-09	5657	5105	5445	7432	6726	8725	66.307	69.5541	68.5777	89.7837	90.1246	99.7609
ENSMUSG00000003868	Ruvbl2	1354.14	1961.7	-0.52046	8.9159e-07	1379	1338	1396	2086	1870	1850	27.101	30.5654	29.4793	42.2526	42.0122	35.4661
ENSMUSG00000062619	2310039H08Rik	880.326	1278.63	-0.52006	3.1278e-05	816	926	920	1303	1116	1382	33.878	44.6881	41.0418	55.7558	52.9669	55.9702
ENSMUSG00000046434	Hnrnpa1	16906.6	24394.2	-0.51985	2.8076e-10	19328	15321	17004	25172	23525	23491	337.296	310.789	318.851	452.753	469.319	399.897
ENSMUSG00000042406	Atf4	5200.1	7508.63	-0.51964	4.2942e-09	5655	5027	5151	7755	7294	7163	105.269	108.776	103.032	148.789	155.22	130.073
ENSMUSG00000038644	Pold1	1403.27	2039.41	-0.51929	3.6144e-05	1338	1400	1516	2123	2061	1837	32.3101	39.2973	39.3362	52.8384	56.8949	43.2725
ENSMUSG00000023051	Tarbp2	1571.98	2271.32	-0.51882	1.7564e-07	1577	1581	1612	2191	2098	2451	48.5237	56.5468	53.2966	69.4837	73.7974	73.5677
ENSMUSG00000079523	Tmsb10	1183.14	1714.43	-0.51877	8.384e-06	1240	1268	1078	1779	1492	1825	68.7305	81.696	64.2035	101.63	94.5388	98.6762
ENSMUSG00000033147	Slc22a15	130.05	192.358	-0.51869	0.0075152	128	135	131	175	179	217	1.60715	1.9703	1.76738	2.26466	2.56928	2.65783
ENSMUSG00000027238	Frmd5	138.681	205.819	-0.51859	0.0080675	141	110	173	208	186	217	2.15994	1.9587	2.84761	3.28401	3.25723	3.24268
ENSMUSG00000007039	Ddah2	1211.01	1764.1	-0.51683	0.00037587	1135	1263	1266	1495	1554	2204	39.809	51.4923	47.7124	54.0437	62.3089	75.4082
ENSMUSG00000059625	Sohlh1	821.947	1189.92	-0.51638	7.6708e-06	871	726	911	1308	1094	1124	21.6856	21.0109	24.3716	33.5645	31.1376	27.2987
ENSMUSG00000007833	Aldh16a1	1049.44	1518.8	-0.51607	1.9262e-05	1001	1099	1076	1454	1349	1712	22.5437	28.7702	26.0385	33.7501	34.731	37.6112
ENSMUSG00000033075	Senp1	1504.68	2166.01	-0.51602	1.2551e-09	1631	1377	1581	2182	2002	2240	18.7007	18.3523	19.4781	25.7856	26.241	25.0538
ENSMUSG00000042082	Arsb	1574.1	2269.32	-0.51593	1.2018e-07	1572	1553	1654	2236	2148	2341	12.6472	14.5234	14.2985	18.541	19.7556	18.3724
ENSMUSG00000002524	Puf60	6805.12	9778.35	-0.51582	1.9227e-12	7369	6400	6967	9977	9131	9875	125.327	126.523	127.319	174.885	177.528	163.83
ENSMUSG00000097405	D630044L22Rik	69.3903	105.037	-0.51562	0.036342	68	74	68	93	111	106	0.73627	0.931352	0.791132	1.03784	1.37393	1.11958
ENSMUSG00000046591	Ticrr	155.793	230.137	-0.51422	0.006906	163	130	183	250	226	204	0.72806	0.674958	0.8783	1.1509	1.15399	0.888857
ENSMUSG00000022556	Hsf1	2240.02	3222.08	-0.51412	2.012e-08	2304	2237	2262	3137	2936	3493	36.641	41.3528	38.6536	51.4184	53.3771	54.1883
ENSMUSG00000028337	Coro2a	160.052	235.886	-0.51388	0.0062022	161	158	167	215	256	224	2.24551	2.56154	2.50275	3.09063	4.08172	3.04761
ENSMUSG00000032014	Oaf	1486.2	2138.1	-0.51367	8.7019e-08	1547	1494	1473	2195	1876	2283	20.7904	23.3387	21.2709	30.4036	28.8216	29.9295
ENSMUSG00000008206	Cers4	1101.78	1586.08	-0.51185	9.8401e-07	1172	1062	1119	1722	1477	1499	13.3758	14.0886	13.7225	20.2555	19.2702	16.6884
ENSMUSG00000034361	Cpne2	638.443	920.95	-0.51183	2.3319e-05	671	667	599	942	794	1003	16.3015	18.8358	15.6366	23.587	22.0515	23.7698
ENSMUSG00000050382	Kif7	408.274	590.852	-0.51173	0.0002062	423	419	397	573	498	689	3.06508	3.52914	3.09103	4.27931	4.12519	4.87014
ENSMUSG00000001289	Pfdn5	3697.08	5300.56	-0.5111	5.1078e-10	4076	3621	3559	5445	4848	5431	218.381	225.508	204.889	300.674	296.931	283.845
ENSMUSG00000042292	Mkl1	1165.01	1673.69	-0.50954	1.5511e-06	1186	1156	1196	1652	1435	1894	16.7822	19.0141	18.1847	24.0931	23.2129	26.1436
ENSMUSG00000037466	4930427A07Rik	337.529	489.964	-0.50952	0.00063912	357	316	355	553	467	429	3.41697	3.51572	3.65101	5.45527	5.10979	4.00546
ENSMUSG00000046841	Ckap4	1983.31	2840.61	-0.50916	3.3183e-09	2099	1940	1993	2939	2569	2922	24.3979	26.2117	24.892	35.2094	34.1364	33.1316
ENSMUSG00000028977	Casz1	142.493	210.11	-0.50898	0.013413	132	139	161	256	163	207	1.35257	1.65559	1.77265	2.7036	1.90935	2.06908
ENSMUSG00000032666	1700025G04Rik	573.229	826.02	-0.50761	8.3925e-05	609	547	589	784	683	996	5.69976	5.95086	5.92333	7.56264	7.30757	9.09327
ENSMUSG00000007041	Clic1	7594.85	10858.3	-0.50759	1.8904e-10	8212	7515	7376	10804	9983	11429	228.178	242.721	220.22	309.405	317.102	309.781
ENSMUSG00000037337	Map4k1	83.8325	125.051	-0.50725	0.029219	91	93	70	129	121	120	1.08204	1.28541	0.894363	1.58093	1.64476	1.3919
ENSMUSG00000056758	Hmga2	761.627	1097.34	-0.5062	7.5456e-05	911	651	772	1008	937	1324	8.04083	6.67909	7.3217	9.16984	9.45444	11.3997
ENSMUSG00000087687	Pet100	260.037	377.267	-0.50601	0.0022939	253	295	237	392	338	390	6.82881	9.25551	6.87361	10.9051	10.4293	10.2686
ENSMUSG00000051517	Arhgef39	135.966	199.754	-0.50589	0.0096116	142	127	145	220	197	173	4.25109	4.41946	4.66436	6.78817	6.74204	5.05219
ENSMUSG00000017607	Tns4	138.662	203.083	-0.50458	0.008112	167	138	118	208	189	205	3.11961	2.99651	2.36852	4.00466	4.03607	3.73559
ENSMUSG00000022505	Emp2	6438.39	9179.16	-0.50421	4.7435e-11	6733	6138	6721	9396	8360	9480	62.814	66.5623	67.3742	90.3461	89.1596	86.2737
ENSMUSG00000034659	Tmem109	5017.08	7167.08	-0.50406	4.4392e-08	5235	4987	5023	6979	6230	8112	204.138	226.048	210.466	280.491	277.721	308.572
ENSMUSG00000034429	Zfp707	503.837	722.867	-0.50367	1.6978e-05	531	456	549	698	682	763	11.0157	10.996	12.2377	14.9242	16.1739	15.4405
ENSMUSG00000019942	Cdk1	1014.56	1462.61	-0.50305	0.00032943	1126	911	1061	1716	1409	1196	35.7786	33.6478	36.2253	56.198	51.1811	37.0713
ENSMUSG00000022475	Hdac7	7087.25	10127.8	-0.50294	3.3905e-07	6843	7151	7489	10224	9603	10175	70.5916	85.7486	83.0123	108.704	113.247	102.391
ENSMUSG00000044533	Rps2	33952.9	48450.4	-0.50276	2.232e-08	33993	34495	34497	50283	44361	49058	1264.11	1491.1	1378.44	1927.24	1885.86	1779.62
ENSMUSG00000023939	Mrpl14	677.039	973.787	-0.50207	0.00032964	674	768	603	995	890	1004	38.4884	50.9783	36.9998	58.5614	58.0997	55.9275
ENSMUSG00000039109	F13a1	254.2	368.174	-0.50173	0.001933	312	223	244	342	312	443	2.59	2.15181	2.17644	2.9261	2.96083	3.58732
ENSMUSG00000026204	Ptprn	689.459	989.807	-0.50169	0.00012579	735	658	706	900	831	1220	23.2396	24.1835	23.986	29.3293	30.0369	37.6289
ENSMUSG00000038473	Nos1ap	252.069	363.954	-0.50144	0.0015108	241	263	259	384	342	352	4.35738	5.52736	5.03176	7.15579	7.06883	6.2083
ENSMUSG00000023020	Cox14	3871.36	5517.87	-0.50075	5.6369e-08	4107	3932	3721	5577	5264	5500	182.303	202.878	177.476	255.145	267.115	238.151
ENSMUSG00000092118	Fancf	119.985	175.813	-0.50065	0.015641	117	119	128	159	149	216	2.22049	2.62521	2.61027	3.11013	3.23268	3.99888
ENSMUSG00000061175	Fnip2	526.826	755.863	-0.50045	9.8069e-05	620	486	504	685	681	881	5.39227	4.91326	4.71002	6.14029	6.77081	7.47443
ENSMUSG00000004947	Dtx2	1772.78	2542.65	-0.50025	0.00011803	1875	1798	1712	2264	2123	3197	25.209	28.0994	24.7326	31.3725	32.63	41.9294
ENSMUSG00000042535	Gtpbp1	2669.79	3801.2	-0.50006	2.1034e-08	2690	2579	2844	3892	3460	3927	25.406	28.3131	28.8619	37.8856	37.3571	36.1798
ENSMUSG00000074825	Itpripl1	353.019	506.249	-0.49993	7.9101e-05	391	316	371	502	466	534	5.32157	4.99923	5.42561	7.04182	7.2504	7.08967
ENSMUSG00000020882	Cacnb1	365.764	523.847	-0.49958	9.9387e-05	379	356	377	518	470	568	6.73485	7.35347	7.1985	9.48718	9.54773	9.84598
ENSMUSG00000024063	Lbh	2473.94	3526.29	-0.49942	3.3354e-07	2715	2405	2413	3830	3297	3316	51.254	52.7748	48.9471	74.5203	71.1525	61.0652
ENSMUSG00000005354	Txn2	3531.32	5038.3	-0.4991	2.1636e-06	3635	3574	3511	5309	4933	4653	123.447	141.086	128.12	185.826	191.513	154.145
ENSMUSG00000023905	Tnfrsf12a	3497.88	4997.17	-0.49904	1.2715e-05	3473	3694	3426	4745	4310	5820	122.347	151.265	129.684	172.283	173.572	200.001
ENSMUSG00000095440	Fignl2	446.004	642.131	-0.49887	0.0012351	409	453	488	577	558	777	3.12076	4.01781	4.001	4.53766	4.86726	5.78336
ENSMUSG00000014303	Glis2	1242.5	1772.27	-0.49853	5.6243e-06	1202	1287	1274	1788	1632	1837	21.6351	26.927	24.6398	33.1697	33.5806	32.2542
ENSMUSG00000033055	Ankrd54	1562.25	2223.77	-0.49818	4.1416e-07	1567	1566	1608	2209	1995	2401	38.6543	44.9029	42.6213	56.1621	56.2582	57.7754
ENSMUSG00000030189	Ybx3	9734.52	13859.9	-0.49816	2.7279e-07	10094	9287	10234	13266	11783	16228	184.164	196.956	200.631	249.459	245.759	288.82
ENSMUSG00000033060	Lmo7	2230.42	3166.85	-0.49792	2.9756e-10	2443	2073	2285	3225	2850	3327	29.222	28.823	29.3686	39.7589	38.9712	38.8204
ENSMUSG00000026207	Speg	1662.85	2374.55	-0.4979	2.1579e-05	1638	1638	1771	2179	2069	2820	23.426	27.2302	27.2154	32.1188	33.8265	39.3418
ENSMUSG00000033016	Nfatc1	893.195	1276.15	-0.49765	4.8301e-05	944	878	894	1237	1036	1534	6.51097	7.03917	6.62556	8.7935	8.16858	10.321
ENSMUSG00000030319	Cand2	342.141	489.455	-0.49735	0.00014051	364	332	345	496	428	531	2.42864	2.57486	2.47339	3.41084	3.26452	3.45603
ENSMUSG00000039959	Hip1	2009.79	2855.04	-0.49732	6.9296e-09	2240	1850	2043	2805	2520	3162	9.15767	8.79149	8.97464	11.8192	11.7774	12.6102
ENSMUSG00000022995	Enah	823.683	1176.63	-0.49726	6.6597e-05	791	845	859	1169	991	1344	6.24025	7.74883	7.28166	9.50514	8.93743	10.343
ENSMUSG00000026196	Bard1	172.53	252.813	-0.49688	0.014959	198	158	171	288	266	190	1.12288	1.04154	1.04202	1.68336	1.7245	1.0511
ENSMUSG00000069808	Fam57a	161.385	234.126	-0.49643	0.0080462	170	175	144	212	218	265	2.79926	3.34955	2.54782	3.5979	4.1036	4.25659
ENSMUSG00000005470	Asf1b	265.371	385.446	-0.49635	0.0074138	271	263	272	458	382	297	8.78498	9.91016	9.47441	15.3023	14.1562	9.39182
ENSMUSG00000022364	Tbc1d31	854.631	1218.83	-0.49621	6.124e-06	1004	727	887	1301	1128	1183	12.6061	10.6104	11.9669	16.8361	16.1908	14.4895
ENSMUSG00000009035	Tmem184b	6285.11	8927.23	-0.49598	7.1708e-08	6388	6308	6383	8846	7786	9916	61.4165	70.4962	65.9412	87.6568	85.5752	92.999
ENSMUSG00000028551	Cdkn2c	2693.76	3821.18	-0.4954	6.2037e-09	2844	2463	2903	4020	3411	3913	51.0183	51.3587	55.9571	74.326	69.9506	68.4743
ENSMUSG00000032715	Trib3	295.194	423.101	-0.49478	0.00071191	293	292	311	450	398	405	8.90451	10.3152	10.1558	14.0953	13.8274	12.0066
ENSMUSG00000020331	Hcn2	171.886	254.053	-0.49457	0.037055	171	187	162	192	191	379	1.74661	2.22022	1.77798	2.02125	2.23022	3.77625
ENSMUSG00000028755	Cda	824.225	1179.45	-0.49443	0.0004077	896	889	715	1050	1076	1379	36.7242	42.3546	31.4893	44.356	50.4163	55.1354
ENSMUSG00000045934	Mtmr11	452.523	647.175	-0.49441	0.00026505	526	441	413	588	589	746	8.36925	8.15629	7.06094	9.64265	10.7135	11.5787
ENSMUSG00000027978	Prss12	231.934	333.082	-0.49416	0.0017375	233	241	229	351	310	326	2.86828	3.44855	3.0291	4.45339	4.36255	3.91476
ENSMUSG00000026890	Lhx6	458.982	656.52	-0.49402	0.0004125	421	440	531	656	616	674	5.75673	6.99358	7.80189	9.24519	9.62914	8.99032
ENSMUSG00000046380	Jrk	263.229	378.436	-0.49336	0.0026527	256	266	276	327	352	445	1.40368	1.69537	1.62611	1.84797	2.2064	2.38018
ENSMUSG00000040204	2810417H13Rik	656.588	941.541	-0.49333	0.00071641	746	553	711	1078	918	785	13.3006	11.4607	13.6212	19.8094	18.7107	13.6529
ENSMUSG00000022346	Myc	2479.55	3511.37	-0.49328	1.4275e-09	2804	2249	2520	3507	3338	3557	50.812	47.373	49.0682	65.5001	69.1493	62.8773
ENSMUSG00000027715	Ccna2	908.031	1298.59	-0.49325	0.00030894	951	839	976	1437	1311	1083	18.8048	19.2843	20.7372	29.2862	29.635	20.89
ENSMUSG00000028063	Lmna	22071.9	31287.3	-0.4929	9.3951e-08	22064	22427	22454	30604	27992	34361	504.34	595.887	551.499	721.001	731.454	766.173
ENSMUSG00000001300	Efnb2	4647.58	6577.39	-0.49281	1.1254e-09	5086	4117	4989	6522	5869	7150	65.6043	61.7292	69.1483	86.7073	86.5434	89.9671
ENSMUSG00000028873	Cdca8	544.562	784	-0.4926	0.0029209	556	520	580	942	765	607	12.7819	13.8956	14.3272	22.3198	20.1046	13.6123
ENSMUSG00000033039	Micall1	2357.03	3350.75	-0.49196	2.1158e-05	2166	2450	2513	3283	3076	3585	10.3735	13.6391	12.9322	16.2053	16.841	16.7486
ENSMUSG00000022369	Mtbp	355.593	510.703	-0.49178	0.0013504	404	276	411	549	489	473	7.32926	5.82025	8.01184	10.2652	10.1415	8.3707
ENSMUSG00000001403	Ube2c	996.146	1425.67	-0.49174	0.00072401	1034	937	1061	1675	1386	1149	21.0158	22.1369	23.1714	35.0879	32.2034	22.7807
ENSMUSG00000079659	Tmem243	285.75	411.801	-0.49171	0.0049482	337	286	248	366	339	524	10.9466	10.7986	8.65592	12.2532	12.5882	16.6036
ENSMUSG00000027864	Ptgfrn	10052.9	14329.3	-0.49141	0.00014367	10864	9799	9932	12354	11886	18526	59.0741	61.9359	58.0305	69.2362	73.885	98.2677
ENSMUSG00000022272	Myo10	3112.3	4401.19	-0.4913	4.5598e-09	3293	2973	3207	4608	4081	4356	57.5293	60.3734	60.2016	82.9714	81.5037	74.2347
ENSMUSG00000018648	Dusp14	112.715	163.949	-0.49089	0.016769	116	106	121	150	143	195	2.97107	3.15584	3.33007	3.95973	4.18702	4.87205
ENSMUSG00000048915	Efna5	1138.44	1618.48	-0.49045	4.0816e-05	1383	1073	1024	1536	1401	1880	18.9838	17.1205	15.1034	21.7306	21.9844	25.1734
ENSMUSG00000012017	Scarf2	2256.23	3201.63	-0.48935	2.4408e-05	2204	2277	2360	2922	2835	3767	21.4211	25.7245	24.6464	29.2704	31.4989	35.7147
ENSMUSG00000003423	Pih1d1	814.677	1153.88	-0.48881	7.3087e-06	875	794	810	1097	1021	1313	41.3566	43.6225	41.1371	53.4394	55.1666	60.5373
ENSMUSG00000071424	Grid2	122.397	178.882	-0.4888	0.024161	138	109	127	228	150	153	1.27594	1.17147	1.26173	2.17273	1.58547	1.37996
ENSMUSG00000040363	Bcor	358.301	509.614	-0.48836	0.00019783	373	324	395	509	454	551	2.42221	2.4457	2.75621	3.40675	3.37034	3.49042
ENSMUSG00000024308	Tapbp	10832.1	15311.2	-0.48782	5.5916e-07	10651	10792	11420	16184	14341	14831	323.081	380.519	372.219	505.971	497.295	438.847
ENSMUSG00000041319	Thoc6	294.05	419.146	-0.4878	0.0008907	285	291	316	399	387	458	8.18838	9.71852	9.75556	11.8153	12.7109	12.8363
ENSMUSG00000031886	Ces2e	120.518	177.672	-0.4878	0.041458	104	106	156	222	160	144	1.41846	1.68052	2.28624	3.12073	2.4947	1.91588
ENSMUSG00000034259	Exosc4	777.737	1101.12	-0.48683	1.2126e-05	860	743	767	1204	1013	1046	26.4873	26.6	25.3832	38.2194	35.6666	31.4262
ENSMUSG00000022420	Dnal4	1870.9	2647.03	-0.48585	2.0084e-05	1827	1836	2015	2472	2310	3095	60.2604	70.3915	71.4136	84.0351	87.1002	99.5809
ENSMUSG00000010830	Kdelr3	286.271	409.311	-0.48503	0.0038238	313	284	274	399	311	514	7.10398	7.49254	6.6822	9.33359	8.06921	11.38
ENSMUSG00000071711	Mpst	2101.68	2960.27	-0.48488	4.702e-08	2195	2054	2141	2877	2816	3079	52.8062	57.4387	55.3451	71.336	77.4456	72.2574
ENSMUSG00000042606	Hirip3	484.176	687.604	-0.48448	0.0003057	528	471	475	732	684	615	16.4674	17.0752	15.9183	23.5299	24.3871	18.7106
ENSMUSG00000031955	Bcar1	3762.16	5302.77	-0.48447	4.0685e-07	3707	3627	4093	5206	4746	5802	37.5174	42.6689	44.5107	54.3041	54.91	57.2809
ENSMUSG00000028838	Extl1	136.741	197.574	-0.48432	0.011379	154	120	144	189	206	188	2.85681	2.58759	2.87035	3.61361	4.36859	3.40204
ENSMUSG00000030103	Bhlhe40	5077.35	7169.53	-0.48417	7.299e-06	5466	5064	4909	6874	5931	8570	132.994	143.222	128.341	172.381	164.969	203.406
ENSMUSG00000033161	Atp1a1	17905	25157.9	-0.4841	3.3148e-11	19112	16829	18598	25521	22237	26994	353.112	361.425	369.22	485.985	469.674	486.514
ENSMUSG00000040339	Fam102b	2792.97	3956.84	-0.4828	0.00020067	3318	2429	2806	3541	3230	5041	19.2382	16.3708	17.4819	21.1609	21.4094	28.512
ENSMUSG00000022553	Maf1	5024.17	7063.31	-0.48249	3.2507e-08	5246	4944	5082	6836	6300	7855	182.403	199.819	189.868	244.977	250.414	266.424
ENSMUSG00000022090	Pdlim2	3691.47	5199.89	-0.48235	1.935e-06	3544	3726	3918	5281	4879	5250	107.705	131.625	127.944	165.416	169.507	155.641
ENSMUSG00000022557	Bop1	3002.57	4224.71	-0.48233	3.1123e-07	2981	2987	3144	4315	3937	4271	38.6383	45.0033	43.7875	57.6441	58.3358	54.0017
ENSMUSG00000032591	Mst1	498.597	703.467	-0.48182	3.4514e-05	522	478	517	699	627	764	11.8224	12.584	12.5817	16.3167	16.2337	16.8792
ENSMUSG00000022575	Gsdmd	4328.62	6080.62	-0.48168	1.4766e-08	4535	4268	4355	6097	5803	6109	81.9485	89.6482	84.5597	113.553	119.875	107.685
ENSMUSG00000003352	Cacnb3	4331.85	6103.61	-0.48118	8.7749e-06	4048	4387	4684	6041	5459	6632	47.3265	59.6191	58.8428	72.7933	72.961	75.6363
ENSMUSG00000042489	Clspn	335.337	477.973	-0.48068	0.0032881	333	340	344	545	465	402	6.43788	7.64066	7.1461	10.8596	10.277	7.58134
ENSMUSG00000027777	Schip1	733.629	1032.97	-0.48058	5.8329e-06	760	679	795	1029	969	1064	12.9324	13.4304	14.536	18.0467	18.8496	17.6615
ENSMUSG00000021676	Iqgap2	749.516	1058.12	-0.48055	2.8205e-05	865	636	794	1088	1030	1012	4.81029	4.11118	4.74447	6.23595	6.54796	5.48982
ENSMUSG00000037894	H2afz	5125.64	7203.26	-0.48033	4.0331e-07	5184	5100	5278	7584	6797	6951	243.585	278.554	266.482	367.285	365.104	318.607
ENSMUSG00000042462	Dctpp1	452.412	640.2	-0.48025	0.00032376	458	427	491	688	614	592	21.7433	23.5636	25.0469	33.6641	33.3228	27.4159
ENSMUSG00000015363	Trabd	2834.88	3978.21	-0.47987	5.7396e-08	2939	2844	2827	3969	3635	4202	46.3719	52.1601	47.9284	64.5439	65.5652	64.6745
ENSMUSG00000031821	Gins2	281.248	399.86	-0.47969	0.0017884	292	265	299	423	399	359	4.38515	4.62596	4.82486	6.54728	6.84997	5.25918
ENSMUSG00000000531	Grasp	154.429	221.353	-0.47959	0.01277	158	173	136	215	196	247	2.51895	3.20599	2.32977	3.53281	3.57217	3.84133
ENSMUSG00000005447	Pafah1b3	1285.84	1824.58	-0.47957	0.0013507	1328	1328	1245	1509	1554	2379	54.9216	63.8405	55.3256	64.321	73.4699	95.9756
ENSMUSG00000027803	Wwtr1	2595.3	3641.04	-0.47924	6.7026e-08	2845	2400	2670	3580	3139	4115	19.7841	19.3999	19.9507	25.6588	24.954	27.9143
ENSMUSG00000041841	Rpl37	15776.6	22171.3	-0.4792	1.4643e-06	16654	15988	15280	23994	20903	20741	616.462	687.916	607.747	915.395	884.524	748.926
ENSMUSG00000049521	Cdc42ep1	4448.77	6249.64	-0.47918	1.0937e-06	4300	4436	4755	6122	5794	6623	54.2875	65.0993	64.505	79.6605	83.6225	81.5657
ENSMUSG00000001946	Esam	755.247	1062.55	-0.47898	1.7999e-05	780	773	739	1092	986	1072	29.0398	33.4528	29.5635	41.9025	41.9652	38.9328
ENSMUSG00000005580	Adcy9	498.007	702.687	-0.47893	0.00023375	485	511	513	667	646	773	3.35019	4.103	3.80765	4.74867	5.10121	5.20869
ENSMUSG00000057322	Rpl38	7361.69	10389.7	-0.47864	0.00015176	6833	8165	7220	10692	10128	9911	571.067	793.204	648.372	920.985	967.637	808.006
ENSMUSG00000022283	Pabpc1	30561.1	42788.6	-0.478	1.1648e-09	35280	27065	31116	44738	39720	42362	852.584	760.274	807.987	1114.3	1097.31	998.635
ENSMUSG00000054843	Atrnl1	1075.02	1510.04	-0.47759	6.8057e-06	1205	1038	1033	1453	1311	1729	5.87627	5.8839	5.41286	7.30296	7.30854	8.22491
ENSMUSG00000051853	Arf3	22906.1	32029.5	-0.4775	2.0109e-11	24324	21674	23750	32505	28873	33711	521.807	540.465	547.458	718.693	708.077	705.453
ENSMUSG00000021900	Btd	545.268	766.488	-0.47733	2.0928e-05	580	510	571	761	685	831	12.3515	12.6246	13.066	16.7031	16.6762	17.263
ENSMUSG00000045954	Sdpr	149.201	215.329	-0.4771	0.021993	138	139	176	223	230	181	1.44969	1.69732	1.98664	2.41445	2.76208	1.85479
ENSMUSG00000031980	Agt	893.836	1261.75	-0.47708	0.00036644	944	955	811	1336	1249	1143	16.0209	18.8396	14.7893	23.369	24.2321	18.9227
ENSMUSG00000031930	Wwp2	2194.14	3074.74	-0.47683	3.88e-07	2229	2129	2310	2960	2786	3386	16.7137	18.5563	18.6117	22.8756	23.8813	24.7669
ENSMUSG00000008348	Ubc	10493.5	14844.6	-0.47658	0.00093104	11127	11610	9040	15192	15793	12738	181.821	220.521	158.725	255.858	295.014	203.043
ENSMUSG00000054889	Dsp	645.194	908.801	-0.47651	0.00026868	606	665	682	904	782	1018	3.2719	4.17353	3.95662	5.03054	4.82667	5.36164
ENSMUSG00000040084	Bub1b	817.845	1151.38	-0.47602	8.4719e-05	856	758	877	1200	1158	1042	20.7802	21.3894	22.8763	30.0244	32.1364	24.6754
ENSMUSG00000020914	Top2a	3917.8	5537.4	-0.47595	0.00076775	4435	3370	4180	6639	5314	4404	83.9217	74.1249	84.9902	129.48	114.952	81.2924
ENSMUSG00000035370	Adat3	182.759	261.19	-0.47593	0.011457	172	181	201	219	250	306	1.86233	2.27804	2.33849	2.44394	3.09444	3.232
ENSMUSG00000028066	Pmf1	561.16	791.978	-0.47588	0.00042074	615	542	552	890	757	695	19.8962	20.382	19.1887	29.6759	27.9965	21.9332
ENSMUSG00000058586	Serhl	330.717	467.739	-0.47555	0.0016746	357	356	290	443	434	511	12.2667	14.2188	10.707	15.6885	17.0476	17.1278
ENSMUSG00000054115	Skp2	359.648	510.738	-0.47509	0.0025731	420	282	402	564	493	453	5.04263	3.93559	5.18616	6.97919	6.76656	5.30551
ENSMUSG00000036678	Aaas	1366.57	1921.41	-0.4743	0.00011128	1392	1348	1411	2064	1923	1686	24.5997	27.6907	26.7935	37.594	38.8493	29.065
ENSMUSG00000024335	Brd2	11117.3	15534	-0.47395	3.4997e-08	11628	10714	11476	14860	13819	17497	193.054	206.766	204.728	254.28	262.28	283.374
ENSMUSG00000058756	Thra	3558.29	4977.84	-0.47339	1.59e-06	3480	3535	3780	4953	4387	5456	104.376	123.244	121.822	153.112	150.419	159.632
ENSMUSG00000063382	Bcl9l	5566.69	7794.01	-0.4731	6.1154e-06	5393	5725	5746	7380	7116	8649	32.6312	40.2654	37.3577	46.0233	49.2212	51.0494
ENSMUSG00000024952	Rps6ka4	2810.65	3953.02	-0.47271	0.00032964	2748	2819	2957	3547	3271	4976	28.4028	33.8683	32.8404	37.7855	38.6491	50.1703
ENSMUSG00000042524	Sun2	5860.18	8181.06	-0.47263	4.8533e-08	5994	5765	6045	8549	7544	8162	93.4258	104.449	101.241	137.336	134.42	124.099
ENSMUSG00000031538	Plat	1221.9	1708.18	-0.47202	2.1806e-06	1288	1194	1234	1781	1621	1656	16.3317	17.5984	16.8129	23.2754	23.4969	20.4831
ENSMUSG00000026683	Nuf2	392.656	559.619	-0.47195	0.0087657	481	308	418	677	536	440	6.90367	5.13853	6.44648	10.0148	8.79454	6.1604
ENSMUSG00000058254	Tspan7	1418.4	1984.67	-0.4718	3.5515e-06	1672	1201	1473	2113	1821	1950	10.325	8.62086	9.77391	13.4484	12.8552	11.7465
ENSMUSG00000037679	Inf2	15702.6	21953.1	-0.47172	2.8149e-06	15267	16422	15857	22321	20497	22254	106.513	133.177	118.873	160.502	163.475	151.453
ENSMUSG00000003355	Fkbp11	176.475	251.082	-0.47159	0.01039	173	189	172	264	248	230	7.59513	9.64505	8.1139	11.9457	12.4467	9.85006
ENSMUSG00000042766	Trim46	101.867	147.675	-0.47127	0.045517	108	98	104	118	123	200	1.61285	1.70118	1.66884	1.81623	2.09985	2.91355
ENSMUSG00000026202	Tuba4a	374.731	529.543	-0.47125	0.0031546	415	348	380	489	413	681	11.4224	11.1337	11.2384	13.8719	12.9949	18.2842
ENSMUSG00000071369	Map3k5	905.51	1266.86	-0.47108	1.7013e-05	995	835	932	1187	1111	1471	17.8692	17.431	17.985	21.9711	22.8092	25.7701
ENSMUSG00000020733	Slc9a3r1	1941.81	2721.73	-0.47092	9.5699e-05	1838	2020	2019	2901	2610	2542	30.6423	39.1454	36.168	49.8473	49.7428	41.3402
ENSMUSG00000026121	Sema4c	1985.45	2767.41	-0.4701	1.6816e-07	2172	1950	1921	2807	2431	2987	18.3194	19.1179	17.4097	24.4013	23.4396	24.5759
ENSMUSG00000016262	Sertad4	619.24	867.997	-0.46951	0.00017396	676	537	679	808	758	1017	11.5705	10.684	12.4878	14.2539	14.8316	16.9804
ENSMUSG00000068874	Selenbp1	1178.85	1650.02	-0.46924	7.0585e-05	1252	1140	1195	1841	1569	1471	30.2561	32.0234	31.0305	45.8544	43.3456	34.6771
ENSMUSG00000012443	Kif11	1521.69	2139.08	-0.46919	0.00071557	1695	1347	1607	2522	2054	1744	11.2881	10.4273	11.4995	17.3106	15.6374	11.3297
ENSMUSG00000025188	Hps1	2885.82	4050.1	-0.46899	0.00049004	2820	3048	2868	3532	3501	5033	40.7664	51.2179	44.5497	52.6251	57.8574	70.9745
ENSMUSG00000024217	Snrpc	1036.68	1452.73	-0.46867	0.00026392	1010	1066	1065	1578	1409	1308	9.35729	11.4799	10.6021	15.0679	14.9229	11.8211
ENSMUSG00000027074	Slc43a3	1332.94	1863.58	-0.46858	3.2494e-05	1442	1220	1403	2025	1812	1672	38.5969	37.9578	40.3512	55.8639	55.4446	43.6561
ENSMUSG00000063268	Parp10	1519.84	2118.5	-0.46853	1.4921e-06	1535	1476	1607	2102	2023	2150	24.4478	27.3257	27.5017	34.5051	36.8333	33.4035
ENSMUSG00000062825	Actg1	24649	34277.9	-0.46846	2.4679e-09	27448	24133	23486	34376	31525	35789	851.093	869.824	782.505	1098.6	1117.47	1082.52
ENSMUSG00000019302	Atp6v0a1	3412.5	4761.33	-0.46793	8.2118e-06	3554	3274	3553	5203	4560	4321	52.8044	56.5438	56.7231	79.6756	77.4517	62.6266
ENSMUSG00000030752	Kdm8	173.579	245.912	-0.46743	0.0080783	197	169	163	274	223	232	4.23461	4.22267	3.76484	6.07038	5.4798	4.8647
ENSMUSG00000022428	Cby1	929.111	1296.21	-0.46724	2.5783e-05	953	962	903	1307	1228	1305	27.3319	32.0705	27.8276	38.6341	40.2613	36.5097
ENSMUSG00000057863	Rpl36	6700.25	9339.21	-0.46594	1.6793e-05	6979	7188	6137	9632	8782	9255	554.394	663.723	523.833	788.606	797.503	717.172
ENSMUSG00000032254	Kif23	613.483	859.413	-0.46535	0.00052749	667	563	641	932	861	744	6.25353	6.13567	6.45758	9.00604	9.22818	6.80447
ENSMUSG00000023050	Map3k12	1177.61	1637.79	-0.46531	1.7307e-06	1258	1156	1168	1593	1573	1685	16.9065	18.0586	16.8666	22.0651	24.1665	22.0899
ENSMUSG00000006378	Gcat	311.407	437.451	-0.46527	0.0026887	303	325	315	485	403	408	5.42942	6.76937	6.06504	8.95718	8.25524	7.1317
ENSMUSG00000044345	Marveld1	9524.69	13217.8	-0.46469	3.0801e-08	9668	9338	9929	13257	11871	14125	90.9623	102.125	100.379	128.555	127.681	129.639
ENSMUSG00000024856	Cdk2ap2	4238	5895.3	-0.46466	5.5742e-06	4280	4406	4161	5769	5171	6590	168.951	202.169	176.492	234.712	233.348	253.76
ENSMUSG00000013419	Zfp651	1782.6	2487.7	-0.4636	0.00024249	1866	1792	1757	2192	2140	3080	9.42626	10.5225	9.53699	11.4127	12.3582	15.1775
ENSMUSG00000055762	Eef1d	6786.66	9414.95	-0.46348	1.2593e-07	7213	6823	6588	9655	8870	9368	197.008	216.62	193.346	271.794	276.953	249.596
ENSMUSG00000027134	Lpcat4	1756.45	2445.56	-0.46312	5.2937e-05	1689	1769	1866	2549	2373	2312	47.6315	57.989	56.5442	74.0888	76.5025	63.6025
ENSMUSG00000025504	Eps8l2	335.386	469.941	-0.46235	0.002596	359	312	351	471	363	570	9.94071	10.0423	10.4434	13.442	11.4906	15.3964
ENSMUSG00000036966	Spryd3	3830.57	5306.23	-0.46196	7.7722e-08	3970	3746	3928	5245	4721	5801	82.7325	90.7418	87.9568	112.655	112.469	117.926
ENSMUSG00000024968	Rcor2	1967.7	2746.74	-0.46166	0.00063648	1910	2114	1928	2442	2384	3354	41.5855	53.5017	45.1053	54.7991	59.3374	71.2351
ENSMUSG00000014846	Tppp3	212.082	297.709	-0.46165	0.0035121	224	188	235	307	266	311	6.65011	6.48772	7.49654	9.39372	9.02768	9.00664
ENSMUSG00000021025	Nfkbia	1782.17	2471.53	-0.46163	1.3896e-06	2034	1708	1693	2429	2167	2753	41.3929	40.4033	37.0206	50.9473	50.4135	54.6516
ENSMUSG00000005986	Ankrd13d	153.899	219.118	-0.46139	0.030909	142	165	158	179	191	283	4.18473	5.65218	5.0032	5.43689	6.43466	8.13555
ENSMUSG00000036918	Ttc7	621.72	864.216	-0.46131	3.8471e-05	708	595	593	912	768	886	12.0667	11.7876	10.8598	16.0203	14.9634	14.7303
ENSMUSG00000042734	Ttc9	2783.02	3853.48	-0.46104	1.8054e-07	2866	2773	2814	3891	3480	4069	45.043	50.6587	47.5211	63.0276	62.5235	62.3821
ENSMUSG00000054871	Tmem158	202.726	288.951	-0.46065	0.033021	230	215	171	250	214	402	4.26174	4.63074	3.4046	4.77438	4.533	7.26618
ENSMUSG00000058624	Gda	2885.12	4000.19	-0.46003	3.3888e-06	3531	2509	2803	3841	3610	4432	36.8279	30.4182	31.4133	41.2897	43.0427	45.0921
ENSMUSG00000025371	Chmp6	1627.29	2258	-0.45995	2.9223e-05	1610	1725	1592	2317	2040	2345	69.6351	86.7252	73.9874	103.287	100.866	98.9389
ENSMUSG00000037960	1110007C09Rik	2467.6	3425.56	-0.45986	3.9122e-05	2485	2524	2475	3210	2971	4015	99.1921	117.11	106.154	132.061	135.571	156.336
ENSMUSG00000036478	Btg1	4249.02	5905.93	-0.45977	8.382e-05	5079	3611	4333	5440	4961	7204	32.5347	26.8875	29.8242	35.9159	36.3288	45.0157
ENSMUSG00000020847	Rph3al	427.558	598.128	-0.45947	0.002478	440	432	426	688	566	515	11.603	13.242	12.0708	18.6992	17.0626	13.2478
ENSMUSG00000014778	Fhod1	813.419	1127.75	-0.45941	1.1835e-05	846	755	876	1089	1045	1212	11.4318	11.8589	12.7192	15.1666	16.1426	15.976
ENSMUSG00000031378	Abcd1	1103.64	1530.7	-0.45894	4.3565e-05	1118	1165	1061	1511	1421	1608	12.016	14.5545	12.253	16.7379	17.4592	16.8587
ENSMUSG00000033530	Ttc7b	271.335	378.911	-0.45881	0.0020193	306	262	259	376	322	430	2.85393	2.84038	2.59557	3.61433	3.43314	3.91212
ENSMUSG00000024953	Prdx5	4152.98	5777.1	-0.45843	0.00034299	4283	4230	4092	5124	4832	7275	126.568	145.302	129.934	156.065	163.236	209.716
ENSMUSG00000079662	Ntn3	264.974	371.566	-0.45813	0.0059979	273	243	291	316	337	452	1.79022	1.85226	2.05044	2.13574	2.52631	2.89136
ENSMUSG00000033249	Hsf4	258.429	361.04	-0.4578	0.0035543	269	259	257	340	310	425	5.72856	6.41131	5.88083	7.46261	7.5469	8.82885
ENSMUSG00000034394	Lif	896.037	1241.94	-0.45736	6.1983e-05	964	880	882	1145	1107	1441	11.2993	11.9897	11.1085	13.8324	14.8332	16.4763
ENSMUSG00000051817	Sox12	4034.85	5600.64	-0.45727	0.00016131	3731	4111	4372	5278	4871	6518	27.775	35.5737	34.972	40.4964	41.4534	47.3331
ENSMUSG00000022426	Josd1	3736.42	5153.17	-0.45705	2.2574e-09	4045	3468	3877	5249	4786	5243	38.2484	38.1178	39.3915	51.1552	51.7346	48.3611
ENSMUSG00000037966	Ninj1	1955.31	2706.31	-0.45691	1.9204e-05	1917	1955	2059	2567	2432	3043	66.0105	78.2512	76.1831	91.1035	95.7343	102.215
ENSMUSG00000008384	Sertad1	590.716	823.201	-0.45646	0.0023649	579	637	571	816	648	994	23.2271	29.7036	24.613	33.7385	29.717	38.8978
ENSMUSG00000038252	Ncapd2	2780.34	3867.54	-0.45626	0.00068848	2929	2604	2934	4385	3890	3133	94.0937	97.2379	101.278	145.187	142.858	98.18
ENSMUSG00000025402	Nab2	877.828	1216.11	-0.45518	0.00018967	832	912	913	1171	1150	1284	18.8036	23.9589	22.1718	27.2768	29.7118	28.3077
ENSMUSG00000099655	RP23-62I23.3	242.564	338.155	-0.45455	0.0035285	237	230	270	352	302	350	7.44225	8.39532	9.11027	11.3924	10.8412	10.7213
ENSMUSG00000000346	Dazap2	6084.92	8375.81	-0.45423	2.4726e-09	7035	5529	6031	8366	7662	8827	123.643	112.955	113.896	151.545	153.944	151.335
ENSMUSG00000025372	Baiap2	6419.2	8853.41	-0.45348	3.1914e-06	6568	6233	6710	8245	7886	10193	108.933	120.165	119.58	140.94	149.519	164.911
ENSMUSG00000033728	Lrrc14	2357.59	3250.66	-0.45336	3.4064e-06	2376	2329	2454	3108	2940	3608	34.2246	38.9955	37.982	46.1414	48.4119	50.6967
ENSMUSG00000038618	Rassf7	186.815	264.574	-0.45329	0.036416	148	216	197	220	254	311	5.95203	10.0974	8.51298	9.11895	11.6775	12.2007
ENSMUSG00000002804	Nudt14	542.313	752.431	-0.45295	0.0010215	560	582	501	800	717	710	22.6632	27.3785	21.7863	33.3689	33.1716	28.0294
ENSMUSG00000044847	Lsm11	439.818	608.868	-0.45282	0.00023819	479	427	433	591	588	624	3.58331	3.71305	3.48056	4.55675	5.02852	4.55361
ENSMUSG00000063236	1110038F14Rik	1066.71	1470.49	-0.45275	2.9503e-06	1122	983	1145	1448	1383	1528	35.6515	36.3072	39.0933	47.4212	50.2367	47.362
ENSMUSG00000016637	Ift27	602.975	833.228	-0.45265	0.00010487	658	603	573	885	746	842	20.8666	22.2278	19.5251	28.926	27.0445	26.0471
ENSMUSG00000063480	Nhp2l1	3349	4608.4	-0.45218	1.1751e-07	3664	3059	3494	4835	4342	4472	113.283	109.937	116.076	154.072	153.466	134.875
ENSMUSG00000023973	Cnpy3	2317.6	3197.66	-0.4518	3.8749e-05	2259	2452	2304	3345	2915	3225	68.0089	85.8071	74.5322	103.792	100.323	94.7111
ENSMUSG00000044456	Rin3	1647.5	2266.99	-0.45126	1.4076e-06	1729	1588	1695	2162	2073	2496	30.9299	33.0208	32.5811	39.8619	42.3933	43.5562
ENSMUSG00000016757	Ttll12	5493.36	7564.63	-0.45126	3.148e-06	5601	5290	5809	8046	7210	7133	71.8718	78.9046	80.0951	106.412	105.765	89.2867
ENSMUSG00000002504	Slc9a3r2	2128.22	2938.52	-0.45117	0.00011745	1965	2228	2243	3027	2707	2980	33.1383	43.6754	40.6452	52.6137	52.1879	49.0237
ENSMUSG00000002768	Mea1	1136.55	1567.56	-0.45108	6.8612e-05	1112	1149	1185	1532	1370	1760	42.4846	51.0271	48.6472	60.326	59.8358	65.5936
ENSMUSG00000003380	Rabac1	6303.11	8708.35	-0.4509	0.00017821	6273	6574	6251	8086	7332	10536	230.077	280.273	246.354	305.669	307.422	376.961
ENSMUSG00000019558	Slc6a8	3741.81	5156.48	-0.45061	2.1872e-05	3768	3639	3961	4695	4633	6002	71.6383	80.4211	80.9191	92.0001	100.695	111.315
ENSMUSG00000032624	Eml4	706.793	976.526	-0.45011	0.00013716	815	630	716	1036	947	905	4.96876	4.46462	4.69046	6.50982	6.60015	5.38221
ENSMUSG00000022561	Gpaa1	2780.26	3825.74	-0.44985	6.1004e-06	2810	2757	2875	3976	3677	3669	85.8862	97.9507	94.4207	125.251	128.477	109.392
ENSMUSG00000004099	Dnmt1	2727.84	3748.07	-0.44949	7.4147e-07	2813	2657	2822	3935	3481	3692	16.417	18.0247	17.6967	23.6693	23.2242	21.0187
ENSMUSG00000024661	Fth1	69001.3	94771.2	-0.44947	2.0133e-07	76651	65709	67956	100764	89972	89810	2840.58	2830.53	2706	3848.69	3811.62	3246.65
ENSMUSG00000006575	Rundc3a	798.773	1102.2	-0.44934	0.00030643	767	815	838	1043	986	1247	19.3211	23.8643	22.6826	27.0795	28.3941	30.6426
ENSMUSG00000020577	Tspan13	731.367	1007.29	-0.44926	2.2666e-05	799	650	784	975	930	1084	22.434	21.2142	23.6531	28.2152	29.8509	29.6901
ENSMUSG00000001240	Ramp2	884.29	1221.19	-0.44916	0.00025872	950	841	902	1337	1192	1080	35.0438	36.0609	35.7524	50.832	50.2663	38.8627
ENSMUSG00000024791	Cdca5	385.514	538.3	-0.44867	0.0097819	405	341	430	662	499	431	7.02191	6.8724	8.01088	11.8298	9.89041	7.28952
ENSMUSG00000015094	Npdc1	4381.45	6029.26	-0.44836	2.7739e-05	4294	4507	4476	6361	5737	5750	145.827	177.916	163.334	222.648	222.727	190.487
ENSMUSG00000075394	Hoxc4	163.451	228.644	-0.44806	0.013239	184	140	176	207	211	261	2.87771	2.54514	2.9577	3.33671	3.77246	3.98191
ENSMUSG00000046295	Ankle1	211.393	296.445	-0.44797	0.019845	203	220	217	301	324	247	3.72276	4.6897	4.27602	5.68923	6.79246	4.41863
ENSMUSG00000035900	Gramd4	5904.6	8091.25	-0.44791	7.1158e-09	6223	5632	6116	7950	7453	8605	70.1239	73.7705	74.0536	92.332	96.0088	94.5887
ENSMUSG00000041220	Elovl6	685.931	951.505	-0.44732	0.0029234	765	614	716	1124	915	772	4.12551	3.84892	4.14898	6.24743	5.64094	4.06121
ENSMUSG00000028393	Alad	6259.05	8597.43	-0.44721	7.0808e-06	6471	6167	6382	9302	8153	7991	147.599	163.508	156.416	218.679	212.59	177.801
ENSMUSG00000026657	Frmd4a	1555.76	2146.3	-0.44712	0.00040827	1831	1372	1558	1903	1828	2666	22.4625	19.5649	20.5375	24.0617	25.6365	31.9044
ENSMUSG00000067713	Prkag1	987.848	1356.86	-0.44656	3.2679e-05	978	989	1030	1384	1223	1421	19.1616	22.5238	21.6841	27.9478	27.3926	27.1587
ENSMUSG00000038368	Focad	431.936	595.805	-0.44634	0.0004077	508	379	435	584	527	660	7.16305	6.21194	6.59076	8.48722	8.4949	9.0782
ENSMUSG00000027204	Fbn1	123.729	173.566	-0.44611	0.02452	125	110	142	170	160	185	0.506834	0.518444	0.618665	0.710433	0.741633	0.731727
ENSMUSG00000051864	Tbc1d22a	2032.09	2788.59	-0.44609	9.8718e-06	1999	2055	2108	2843	2586	2839	19.8679	23.7413	22.5124	29.1228	29.3819	27.5249
ENSMUSG00000023755	Rhebl1	147.37	205.478	-0.44596	0.014132	153	144	151	214	184	212	5.30831	5.80739	5.62929	7.65239	7.29787	7.17501
ENSMUSG00000002365	Snx9	1890.51	2590.11	-0.44535	1.4815e-06	2052	1797	1910	2553	2238	2915	27.3141	27.8042	27.3184	35.025	34.0552	37.8503
ENSMUSG00000074170	Plekhf1	423.274	582.964	-0.44525	0.00030798	460	397	433	570	564	592	9.46931	9.49958	9.57768	12.0935	13.2725	11.8879
ENSMUSG00000025384	2310003H01Rik	1064.75	1463.04	-0.44525	0.00013417	1054	1127	1043	1449	1303	1595	19.0246	23.6457	20.2288	26.9564	26.8864	28.0839
ENSMUSG00000025503	Taldo1	7524.32	10293.4	-0.44508	3.0959e-08	7955	7357	7572	10302	9132	11151	270.156	290.422	276.31	360.591	354.531	369.411
ENSMUSG00000023959	Clic5	1541.2	2114.93	-0.44479	1.8448e-05	1638	1458	1597	2229	2060	1965	8.95535	9.26573	9.38178	12.5602	12.8751	10.4798
ENSMUSG00000029723	Tsc22d4	3450.78	4745.59	-0.44449	0.00024913	3365	3671	3407	4481	4058	5593	69.137	87.6725	75.2159	94.8897	95.3128	112.097
ENSMUSG00000052146	Rps10	10295.2	14106.9	-0.44445	3.8433e-06	10683	10561	10001	14896	13185	13712	517.895	595.124	520.959	744.281	730.705	648.442
ENSMUSG00000003360	Ddx23	7111.11	9716.56	-0.4441	4.2081e-09	7511	6699	7443	9708	8794	10345	126.668	131.32	134.874	168.739	169.538	170.184
ENSMUSG00000022307	Oxr1	3199.91	4385.58	-0.44405	5.413e-06	3799	2725	3281	4768	3922	4323	29.6787	24.7455	27.5419	38.3911	35.0265	32.9445
ENSMUSG00000018672	Copz2	932.162	1278.99	-0.44342	7.5456e-05	987	874	978	1164	1166	1470	43.8112	45.0955	46.6465	53.2525	59.1671	63.6513
ENSMUSG00000051065	Mb21d2	491.028	675.578	-0.44326	0.00051454	569	433	500	703	553	757	5.92882	5.24442	5.59806	7.5497	6.5871	7.69438
ENSMUSG00000070738	Dgkd	2236.47	3057.33	-0.44317	3.3434e-07	2432	2186	2189	3179	2720	3180	42.557	44.4643	41.159	57.3345	54.4114	54.282
ENSMUSG00000032586	Traip	159.787	224.74	-0.44291	0.033271	170	147	170	229	253	178	2.0229	2.03328	2.17363	2.80853	3.44159	2.06618
ENSMUSG00000048546	Tob2	1622.81	2218.27	-0.44284	3.4367e-07	1724	1501	1720	2239	2028	2315	13.8527	14.0195	14.8504	18.5426	18.6286	18.1456
ENSMUSG00000020235	Fzr1	2357.56	3227.07	-0.4425	1.296e-05	2300	2389	2458	3230	2910	3442	43.2162	52.1781	49.6264	62.5518	62.5065	63.0887
ENSMUSG00000045751	Mms22l	598.994	826.171	-0.4424	0.0012181	712	505	619	887	822	731	9.90894	8.16944	9.25656	12.723	13.0777	9.92399
ENSMUSG00000030346	Rad51ap1	226.737	318.124	-0.44221	0.027422	276	186	234	359	337	240	5.91294	4.63192	5.3867	7.92698	8.2535	5.01566
ENSMUSG00000045273	Cenph	215.456	299.576	-0.44168	0.01053	254	184	222	335	286	265	8.41233	7.0836	7.90037	11.4353	10.8284	8.56151
ENSMUSG00000032218	Ccnb2	699.266	967.819	-0.44145	0.0058368	751	670	708	1085	1017	747	15.6403	16.2193	15.8434	23.2891	24.2124	15.1756
ENSMUSG00000034118	Tpst1	459.902	632.901	-0.44117	0.0011634	546	413	448	587	549	748	12.6244	11.0999	11.1303	13.9886	14.5112	16.871
ENSMUSG00000032855	Pkd1	4391.01	6006.9	-0.44106	1.8232e-05	4532	4373	4433	5599	5268	7005	10.2642	11.5125	10.7881	13.0697	13.6394	15.4763
ENSMUSG00000036206	Sh3bp4	916.117	1252.71	-0.441	1.9059e-05	938	895	951	1234	1146	1338	11.283	12.514	12.2917	15.2987	15.7586	15.7
ENSMUSG00000021678	F2rl1	147.429	205.888	-0.44051	0.029065	129	138	180	214	186	211	1.50325	1.86928	2.25386	2.57025	2.47782	2.39854
ENSMUSG00000022452	Smdt1	4191.65	5724.22	-0.44049	1.7054e-06	4372	4096	4276	5999	5457	5489	280.059	304.988	294.319	396.065	399.61	342.992
ENSMUSG00000041852	Tcf20	3963.27	5407.72	-0.43972	8.0027e-07	4349	3784	3942	5765	5075	5176	19.1561	19.3741	18.6572	26.1719	25.5545	22.2399
ENSMUSG00000037032	Apbb1	581.28	799.466	-0.43922	0.0025961	569	592	601	695	711	973	12.5159	15.1365	14.2049	15.7563	17.8786	20.8779
ENSMUSG00000003271	Sult2b1	127.826	178.911	-0.43862	0.033025	131	110	149	195	173	161	5.53177	5.39932	6.76069	8.48684	8.35127	6.63194
ENSMUSG00000029096	Htra3	2304.88	3171.43	-0.4386	0.0026599	2570	2340	2101	2682	2645	4138	55.2433	58.4677	48.5271	59.4188	64.9959	86.7679
ENSMUSG00000058886	Deaf1	769.323	1051.18	-0.4385	3.9932e-05	885	715	749	1065	911	1150	12.9571	12.1682	11.7831	16.0707	15.2475	16.4243
ENSMUSG00000044037	Als2cl	741.688	1018.53	-0.43828	0.0012488	710	688	856	999	1045	963	7.52504	8.47604	9.74847	10.9128	12.6614	9.95632
ENSMUSG00000036046	5031439G07Rik	4683.57	6399.24	-0.43828	4.9144e-05	4716	4682	4818	6004	5506	7543	34.9214	40.2998	38.3351	45.8223	46.6087	54.4858
ENSMUSG00000018921	Pelp1	3310.03	4520.14	-0.43798	3.2463e-05	3318	3297	3432	4902	4244	4238	53.2685	61.5271	59.2043	81.1121	77.8902	66.3707
ENSMUSG00000046034	Otulin	1433.65	1953.51	-0.43785	2.0909e-06	1527	1412	1421	2003	1767	2028	32.8676	35.3279	32.8651	44.4353	43.4789	42.5813
ENSMUSG00000024050	Wiz	2454.14	3344.69	-0.43782	2.817e-06	2481	2364	2614	3397	2921	3625	32.4723	35.9656	36.7624	45.8247	43.705	46.2824
ENSMUSG00000036989	Trim3	2151.12	2935.65	-0.43733	2.9738e-05	2278	1983	2294	2757	2529	3454	52.2941	52.9146	56.5854	65.2311	66.3685	77.347
ENSMUSG00000026622	Nek2	709.864	974.809	-0.4373	0.0015387	760	652	752	1113	939	829	15.028	14.9861	15.9778	22.6831	21.2259	15.9906
ENSMUSG00000060601	Nr1h2	4220.8	5757.93	-0.43687	2.7777e-05	4405	4229	4188	5313	5093	6721	116.448	129.951	118.962	144.759	153.913	173.318
ENSMUSG00000036078	Sigmar1	7165.29	9772.19	-0.43685	1.8631e-05	7332	7168	7257	9108	8603	11359	265.58	301.804	282.45	340.028	356.235	401.361
ENSMUSG00000009614	Sardh	2452.6	3351.77	-0.43676	0.00016506	2461	2507	2470	3603	3264	3042	64.2638	76.0961	69.3048	96.97	97.4357	77.4882
ENSMUSG00000001655	Hoxc13	402.509	551.68	-0.43671	0.000798	474	353	405	552	477	612	6.18121	5.35086	5.67495	7.41912	7.11094	7.78517
ENSMUSG00000023966	Rsph9	180.007	249.493	-0.43643	0.016322	225	167	159	252	209	282	10.6189	9.16152	8.06319	12.2579	11.2761	12.9828
ENSMUSG00000023904	Hcfc1r1	1166.82	1589.78	-0.43625	1.4282e-05	1272	1156	1122	1547	1434	1741	54.7946	57.8844	51.9344	68.6846	70.6176	73.1595
ENSMUSG00000004562	Arhgef40	1821.29	2494.36	-0.43623	0.00096684	1875	1852	1801	2207	2100	3131	29.8481	34.2697	30.8064	36.2107	38.2163	48.6207
ENSMUSG00000062510	Nsl1	160.144	224.257	-0.43598	0.039575	194	146	150	270	218	174	4.23825	3.70759	3.52118	6.07949	5.44446	3.70814
ENSMUSG00000047557	Lxn	401.255	550.496	-0.43589	0.0031455	431	420	367	528	464	648	15.647	17.7238	14.3163	19.7563	19.2569	22.9483
ENSMUSG00000051335	Gfod1	1491.73	2034.6	-0.43586	7.9401e-05	1514	1479	1537	1945	1747	2365	7.30213	8.29174	7.96544	9.66856	9.6323	11.127
ENSMUSG00000022554	Fam203a	1122.54	1527.91	-0.43577	5.9692e-06	1176	1090	1148	1565	1360	1613	19.2655	20.7564	20.2081	26.4244	25.4697	25.7768
ENSMUSG00000067370	B3galt4	171.113	236.635	-0.43552	0.016111	164	159	197	232	212	259	3.3545	3.78037	4.32974	4.89091	4.95716	5.16779
ENSMUSG00000040093	Bmf	2035.91	2782.07	-0.4352	0.00038257	2312	1970	1924	2466	2404	3417	53.6891	53.1763	48.0082	59.0215	63.8185	77.4043
ENSMUSG00000023243	Kcnk5	391.564	539.447	-0.43505	0.0064638	436	359	400	631	518	445	4.15946	3.98106	4.10036	6.20438	5.64929	4.14126
ENSMUSG00000025204	Ndufb8	1496.27	2040.6	-0.43469	0.0001291	1579	1564	1397	2181	1904	1960	74.0854	85.2984	70.4302	105.469	102.125	89.7074
ENSMUSG00000020086	H2afy2	169.226	234.204	-0.43468	0.015803	173	158	184	239	234	219	2.55266	2.70993	2.91727	3.63466	3.94709	3.1522
ENSMUSG00000052684	Jun	4372.74	5975.64	-0.4344	0.00059726	4163	4647	4416	5648	5010	7151	41.8946	54.3599	47.7522	58.5821	57.6372	70.2006
ENSMUSG00000095115	Itpripl2	2554.75	3475.08	-0.43365	1.7816e-05	2699	2495	2576	3330	2977	4039	12.6229	13.5638	12.9453	16.0516	15.9165	18.4269
ENSMUSG00000024962	Vegfb	1301.06	1772.64	-0.43364	0.00016703	1313	1381	1247	1787	1542	1942	43.6209	53.3306	44.5151	61.1889	58.5635	62.9362
ENSMUSG00000041168	Lonp1	6335.81	8678.91	-0.43326	0.0024101	6538	6391	6308	7519	6932	11488	70.8141	80.4632	73.4139	83.937	85.8315	121.378
ENSMUSG00000037855	Zfp365	539.888	737.581	-0.43321	0.00082215	635	497	518	708	624	865	8.51604	7.74772	7.46458	9.78623	9.56669	11.3162
ENSMUSG00000020474	Polm	634.825	864.965	-0.43319	0.00017086	668	635	626	835	832	895	15.8682	17.5339	15.9786	20.4435	22.5937	20.7394
ENSMUSG00000043587	Pxylp1	416.867	570.33	-0.43311	0.0022025	477	413	380	576	467	657	10.9344	11.0048	9.35996	13.6088	12.238	14.6915
ENSMUSG00000018849	Wwc1	826.329	1128.53	-0.43292	0.0011348	746	852	901	1093	1026	1232	12.7823	16.9692	16.5884	19.3022	20.0969	20.5921
ENSMUSG00000023571	Fam132a	350.303	480.866	-0.43234	0.0080794	319	396	341	475	462	487	14.2189	20.5174	16.332	21.8216	23.5412	21.1751
ENSMUSG00000032280	Tle3	2822.34	3833.78	-0.4322	1.083e-05	2766	2811	2985	3947	3503	3923	30.0299	35.4745	34.8224	44.166	43.4766	41.5472
ENSMUSG00000007817	Zmiz1	7264.04	9884.73	-0.43218	7.9114e-05	7516	7287	7258	9316	8302	11840	89.7021	101.092	93.0775	114.594	113.269	137.844
ENSMUSG00000030539	Sema4b	3549.92	4815.81	-0.43204	1.1169e-06	3600	3500	3682	4876	4317	5108	44.2828	50.0442	48.6663	61.818	60.7055	61.2922
ENSMUSG00000022610	Mapk12	595.385	812.68	-0.4318	0.0010303	614	617	575	855	793	755	10.4314	12.1847	10.4967	14.9713	15.4014	12.5125
ENSMUSG00000020911	Krt19	19595.5	26608.1	-0.43161	8.1103e-06	19729	20459	19200	27408	24412	27099	644.763	777.201	674.23	923.19	912.036	863.913
ENSMUSG00000028718	Stil	181.486	253.721	-0.43148	0.044427	201	145	210	268	284	193	2.60948	2.18816	2.92947	3.58601	4.21493	2.4442
ENSMUSG00000041560	Gltscr2	4662.96	6334.43	-0.43146	2.4576e-05	4664	4875	4590	6416	5535	6880	96.2575	116.951	101.789	136.477	130.589	138.512
ENSMUSG00000024914	Drap1	7986.49	10862.8	-0.43138	9.1295e-05	7474	8406	8275	11186	9740	11325	307.12	401.512	365.372	473.75	457.539	453.958
ENSMUSG00000044986	Tst	2099.25	2859.8	-0.43134	0.00029881	2184	2032	2168	3075	2873	2494	63.9512	69.1629	68.213	92.8025	96.1712	71.2384
ENSMUSG00000029363	Rfc5	807.723	1099.88	-0.43124	0.00020269	879	765	817	1180	1062	1011	18.3656	18.5793	18.3421	25.4107	25.3661	20.6057
ENSMUSG00000039976	Tbc1d16	8722.05	11842.7	-0.431	1.6964e-05	8978	9151	8315	11756	10492	12946	79.814	94.5631	79.428	107.715	106.628	112.268
ENSMUSG00000073982	Rhog	1011.69	1374.58	-0.43084	0.0001027	1046	1029	996	1378	1179	1533	25.922	29.6419	26.5221	35.1969	33.4014	37.0596
ENSMUSG00000055116	Arntl	372.151	511.205	-0.43076	0.0063032	467	290	388	457	467	595	5.16092	3.7253	4.60737	5.20529	5.89984	6.41429
ENSMUSG00000040254	Sema3d	454.365	623.627	-0.43066	0.0065169	562	367	467	561	520	779	2.76585	2.09948	2.46957	2.8456	2.92556	3.73983
ENSMUSG00000039656	Rxrb	2716.13	3682.33	-0.42828	4.2443e-05	2667	2707	2866	3494	3311	4137	68.6378	80.9808	79.2553	92.679	97.4121	103.86
ENSMUSG00000051439	Cd14	170.093	234.43	-0.42787	0.0176	184	153	182	231	241	220	3.7564	3.63077	3.99243	4.86054	5.62451	4.38125
ENSMUSG00000025403	Shmt2	2092.63	2841.44	-0.42783	0.00026428	2088	2095	2167	2537	2562	3349	29.0714	33.9057	32.4195	36.4061	40.7782	45.4855
ENSMUSG00000035285	Nat14	585.774	794.831	-0.42762	0.00028691	596	590	592	820	718	821	11.8655	13.6536	12.6641	16.8257	16.341	15.9443
ENSMUSG00000007570	Fance	767.872	1043.18	-0.42756	0.00069129	733	784	809	1000	927	1174	23.245	28.8999	27.5668	32.6847	33.6062	36.3175
ENSMUSG00000055041	Commd5	814.516	1104.59	-0.42706	0.00023372	826	831	814	1192	980	1107	27.0772	31.6649	28.6721	40.2734	36.7251	35.3992
ENSMUSG00000056313	1810011O10Rik	121.18	168.644	-0.4269	0.045594	161	109	102	178	155	167	2.86256	2.25273	1.94868	3.26188	3.15046	2.89646
ENSMUSG00000023044	Csad	2262.97	3057.76	-0.42673	1.0285e-06	2374	2223	2283	3030	2795	3250	33.6371	36.6127	34.7581	44.2486	45.2724	44.9204
ENSMUSG00000001333	Sync	309.445	424.167	-0.42653	0.013825	338	302	302	371	343	553	4.96219	5.15367	4.76404	5.61369	5.75657	7.9196
ENSMUSG00000024378	Stard4	459.501	625.311	-0.42624	0.0012847	516	418	469	701	571	581	8.64292	8.13844	8.44104	12.1017	10.9335	9.49312
ENSMUSG00000068114	Ccdc134	401.695	547.719	-0.42524	0.0049227	397	418	402	486	568	564	6.23632	7.63252	6.78541	7.86852	10.2	8.64249
ENSMUSG00000046056	Sbsn	2371.32	3223.27	-0.42513	0.0016303	2459	2535	2192	2989	2641	3987	69.5908	83.3921	66.657	87.1842	85.4428	110.068
ENSMUSG00000041889	Shisa4	857.162	1161.42	-0.4251	0.00025439	842	839	921	1172	1126	1139	20.1808	23.3745	23.7191	28.9516	30.8516	26.63
ENSMUSG00000017861	Mybl2	304.746	418.123	-0.42509	0.0162	307	295	324	501	395	340	7.49807	8.37504	8.50292	12.6115	11.0286	8.1005
ENSMUSG00000020974	Pole2	106.792	147.915	-0.42399	0.047984	122	109	94	159	132	148	2.30992	2.39893	1.91239	3.10279	2.85709	2.73351
ENSMUSG00000026547	Tagln2	6464.89	8714.13	-0.42396	1.8981e-07	6774	6392	6484	8801	8010	9039	191.707	210.273	197.173	256.711	259.143	249.537
ENSMUSG00000037003	Tenc1	9281.12	12532.7	-0.42359	1.6793e-05	9149	9318	9685	11872	11498	13839	62.2992	73.754	70.8632	83.3204	89.5045	91.9254
ENSMUSG00000024854	Pold4	1954.53	2648.64	-0.4235	0.00072401	1917	2164	1826	2558	2380	2931	67.6063	88.7107	69.1955	92.9788	95.9523	100.833
ENSMUSG00000070348	Ccnd1	8647.09	11667.8	-0.42337	5.0474e-06	9262	8307	8754	12458	11159	10909	141.208	147.215	143.408	195.759	194.488	162.241
ENSMUSG00000035455	Fignl1	272.788	374.265	-0.42319	0.015557	306	218	312	413	372	320	4.62353	3.8288	5.06546	6.43162	6.42552	4.71654
ENSMUSG00000001036	Epn2	2157.62	2910.08	-0.42284	4.8757e-06	2445	1968	2176	2767	2596	3287	34.2052	32.0031	32.7103	39.897	41.5175	44.8574
ENSMUSG00000036492	Rnf39	400.334	544.452	-0.42218	0.0053424	363	382	469	574	495	546	13.1783	16.1202	18.2953	21.4775	20.5434	19.3361
ENSMUSG00000035372	1810055G02Rik	1824.5	2457.61	-0.42149	5.663e-06	1882	1807	1854	2417	2271	2603	32.0927	35.8178	33.971	42.4798	44.2708	43.2995
ENSMUSG00000019768	Esr1	563.255	763.912	-0.42137	0.0011671	699	491	537	823	704	737	8.33934	6.80909	6.88399	10.1198	9.60153	8.57716
ENSMUSG00000042644	Itpr3	7606.57	10255.4	-0.42128	2.0928e-05	7398	7696	7965	10675	9446	10287	26.4096	31.9349	30.5523	39.2765	38.5486	35.8226
ENSMUSG00000037089	Slc35b2	2656.62	3577.42	-0.42114	5.0154e-06	2725	2669	2672	3564	3225	3834	37.5979	42.8054	39.6137	50.6819	50.8675	51.6025
ENSMUSG00000062753	AI413582	652.338	881.381	-0.42113	0.00042596	653	669	656	891	828	893	30.0668	35.8058	32.4556	42.2834	43.583	40.1095
ENSMUSG00000075266	Cenpw	215.687	295.303	-0.42108	0.019163	223	207	226	340	282	251	4.73952	5.11392	5.16119	7.44778	6.8516	5.20385
ENSMUSG00000026669	Mcm10	324.463	443.9	-0.421	0.0167	349	310	329	531	428	352	6.13382	6.33317	6.21317	9.61875	8.5993	6.0349
ENSMUSG00000022443	Myh9	50022.2	67442.4	-0.42073	3.2538e-05	48638	50981	51982	70962	63126	65713	601.05	732.313	690.239	903.814	891.777	792.15
ENSMUSG00000026605	Cenpf	842.887	1144.56	-0.42042	0.0033009	949	755	871	1328	1109	944	8.06568	7.45891	7.95435	11.633	10.7751	7.82651
ENSMUSG00000038880	Mrps34	850.453	1151.75	-0.41989	0.0026554	785	947	834	1226	1019	1175	20.4155	28.6283	23.3061	32.8625	30.2956	29.8092
ENSMUSG00000001285	Myg1	1681.59	2266.45	-0.41965	6.3029e-05	1723	1636	1752	2356	2209	2138	63.7048	70.3111	69.6038	89.7802	93.3676	77.111
ENSMUSG00000071648	Rom1	385.562	523.35	-0.41893	0.0087495	358	434	371	534	448	575	7.52896	10.6095	8.38374	11.5748	10.7707	11.7962
ENSMUSG00000008035	Mid1ip1	668.687	899.812	-0.41691	0.00011256	708	613	717	900	824	946	22.6086	22.7538	24.6021	29.6211	30.0802	29.4682
ENSMUSG00000022033	Pbk	636.543	868.645	-0.4169	0.017554	777	533	643	1022	887	650	28.9281	23.0664	25.723	39.2165	37.7517	23.6067
ENSMUSG00000028161	Ppp3ca	5285.99	7129.95	-0.41686	0.00072401	5908	4796	5435	6504	5757	9028	119.624	112.878	118.247	135.73	133.256	178.316
ENSMUSG00000023277	Twf2	534.887	721.403	-0.41662	0.0015323	524	568	527	729	656	756	17.2655	21.7545	18.6582	24.7567	24.7096	24.2992
ENSMUSG00000022615	Tymp	111.015	152.517	-0.41644	0.044926	116	104	118	143	139	171	1.82757	1.90459	1.9976	2.32204	2.50348	2.62805
ENSMUSG00000048967	Yjefn3	182.821	250.642	-0.41631	0.046157	147	213	189	269	223	252	8.62455	14.5262	11.915	16.2663	14.9568	14.4225
ENSMUSG00000053617	Sh3pxd2a	6980.14	9359.98	-0.41621	7.5084e-07	7137	6890	7177	9440	8585	9744	21.9771	24.662	23.7471	29.9603	30.221	29.2694
ENSMUSG00000050737	Ptges	132.109	181.407	-0.41591	0.046699	145	131	126	154	161	225	3.48573	3.66058	3.25468	3.81561	4.4245	5.2763
ENSMUSG00000051390	Zbtb22	1680.8	2261.27	-0.41576	0.00032376	1667	1717	1712	2206	1908	2621	35.6895	42.7296	39.3841	48.6776	46.6978	54.7386
ENSMUSG00000069910	Spdl1	218.462	298.618	-0.41575	0.024874	237	193	237	347	290	245	5.31515	5.03127	5.7112	8.02075	7.43496	5.35988
ENSMUSG00000024525	Impa2	450.944	608.318	-0.41534	0.0016487	477	436	459	674	555	574	9.21627	9.79213	9.52931	13.4219	12.2587	10.8186
ENSMUSG00000020538	Srebf1	5927.6	7964.2	-0.4152	9.0253e-05	5606	6049	6297	7970	7110	8578	122.723	153.925	148.122	179.825	177.933	183.181
ENSMUSG00000053113	Socs3	2710.31	3646.42	-0.41519	0.00037619	2665	2891	2647	3419	3291	4125	78.0357	98.4006	83.284	103.184	110.163	117.826
ENSMUSG00000096054	Syne1	652.442	883.916	-0.41513	0.0077542	758	613	621	776	709	1156	4.1224	3.87521	3.62898	4.34972	4.40799	6.13282
ENSMUSG00000023953	Polh	504.391	679.898	-0.4151	0.00069791	608	451	485	699	614	705	7.59532	6.54896	6.51023	8.99991	8.76848	8.59119
ENSMUSG00000037010	Apln	4941.28	6623.06	-0.41481	3.0839e-06	5288	4956	4776	6386	6185	7073	53.8921	58.7109	52.301	67.0782	72.0588	70.3168
ENSMUSG00000050721	Plekho2	1136.38	1526.93	-0.41444	0.00027962	1200	1179	1070	1471	1355	1713	11.7735	13.446	11.2803	14.875	15.1977	16.3948
ENSMUSG00000017499	Cdc6	390.378	530.179	-0.41444	0.013191	399	384	403	614	522	429	4.04326	4.52317	4.38809	6.41277	6.04703	4.2407
ENSMUSG00000034612	Chst11	422.714	570.775	-0.41359	0.0024461	531	374	391	572	527	594	3.08327	2.52431	2.43953	3.42319	3.49817	3.36454
ENSMUSG00000024349	Tmem173	723.744	979.122	-0.41333	0.0075017	732	743	720	1163	923	809	10.205	12.0405	10.7856	16.7109	14.7101	11.002
ENSMUSG00000024369	Nelfe	1334.49	1791.19	-0.41319	0.00023438	1315	1396	1331	1856	1652	1803	44.1443	54.4738	48.0108	64.2163	63.3975	59.0427
ENSMUSG00000018899	Irf1	976.809	1312.91	-0.41317	0.00067453	1026	1045	890	1356	1218	1318	29.2686	34.6517	27.2807	39.8687	39.7205	36.6768
ENSMUSG00000024037	Wdr4	1091.75	1464.7	-0.41316	0.00012856	1148	1086	1084	1356	1370	1620	22.4649	24.7028	22.7931	27.349	30.6476	30.9243
ENSMUSG00000010755	Cars	1836.77	2458.54	-0.41311	3.3354e-06	1961	1783	1845	2398	2254	2645	59.7662	63.166	60.4208	75.3262	78.5318	78.6368
ENSMUSG00000021453	Gadd45g	731.126	984.554	-0.41233	0.0030773	694	818	695	972	908	1041	23.0324	31.5564	24.7843	33.2479	34.4492	33.7018
ENSMUSG00000035960	Apex1	375.543	508.611	-0.41207	0.016577	341	444	345	525	456	529	12.9972	19.6712	14.1295	20.624	19.8689	19.6685
ENSMUSG00000078773	Rad54b	198.16	272.243	-0.41153	0.049247	228	146	235	301	283	218	6.1644	4.58841	6.82709	8.38766	8.74693	5.74955
ENSMUSG00000024844	Banf1	4830.35	6453.51	-0.41105	9.8439e-07	5063	4727	4897	6733	5913	6493	219.872	238.617	228.509	301.362	293.551	275.061
ENSMUSG00000019952	Poc1b	339.136	458.46	-0.41088	0.0093073	364	272	402	464	379	523	6.91637	6.00758	8.20757	9.08685	8.23246	9.69394
ENSMUSG00000037992	Rara	4649.28	6211.94	-0.41048	2.9607e-06	4716	4411	5012	6083	5803	6535	69.4263	75.4815	79.2817	92.2967	97.6599	93.8463
ENSMUSG00000056708	Ier5	3655.9	4900.55	-0.41033	0.00035959	3506	3718	3853	4667	4233	5686	34.3459	42.3375	40.5577	47.1215	47.405	54.3364
ENSMUSG00000039774	Galnt12	529.763	711.387	-0.40964	0.0023304	559	548	501	666	627	823	8.21797	9.36455	7.91412	10.0913	10.5374	11.8025
ENSMUSG00000040663	Clcf1	2823.24	3775.43	-0.40958	5.465e-05	2865	2871	2830	3530	3553	4115	46.4372	54.0914	49.2878	58.9705	65.834	65.0628
ENSMUSG00000020680	Taf15	2137.34	2853.41	-0.40936	2.2116e-06	2402	2013	2104	2986	2614	2862	67.5607	65.814	63.5885	86.5624	84.0504	78.5258
ENSMUSG00000031983	2310022B05Rik	3235.91	4323.61	-0.40929	2.0854e-05	3293	3298	3227	4331	4101	4377	32.0538	37.3157	33.7519	43.4504	45.6342	41.561
ENSMUSG00000026478	Lamc1	5712.89	7643.07	-0.40914	0.00011831	6011	5505	5865	7203	6416	9159	85.9667	91.5155	90.1288	106.173	104.897	127.777
ENSMUSG00000055633	Zfp580	241.741	327.418	-0.40904	0.012635	294	189	260	338	301	332	8.56972	6.40375	8.14338	10.1544	10.03	9.44015
ENSMUSG00000057969	Sema3b	1727.02	2306.16	-0.40872	2.4864e-05	1760	1703	1783	2267	2066	2518	18.092	20.3489	19.6941	24.0184	24.2783	25.2494
ENSMUSG00000031388	Naa10	519.154	697.074	-0.40779	0.0039385	488	540	543	762	632	673	17.6564	22.7107	21.1103	28.4156	26.1405	23.7531
ENSMUSG00000033356	Pus7l	162.041	219.848	-0.4077	0.027821	163	141	190	219	197	237	3.35758	3.37607	4.20537	4.64945	4.63894	4.76222
ENSMUSG00000024208	Uqcc2	2697.85	3600.84	-0.40708	5.8944e-05	2870	2748	2577	3589	3095	4030	181.669	202.194	175.277	234.148	223.961	248.843
ENSMUSG00000022570	Tsta3	1792.16	2391.06	-0.40706	2.9318e-05	1838	1765	1842	2489	2242	2353	44.9935	50.2229	48.4513	62.7982	62.7412	56.1885
ENSMUSG00000051786	Tubgcp6	1473.6	1966.35	-0.40692	6.3029e-05	1462	1465	1545	1966	1792	2078	23.045	26.8423	26.1679	31.9397	32.2909	31.9519
ENSMUSG00000035890	Rnf126	1666.09	2232.92	-0.40685	0.0020052	1541	1712	1789	2142	1869	2643	30.1738	38.9659	37.64	43.228	41.836	50.4832
ENSMUSG00000046897	Zfp740	4742.04	6311.42	-0.40674	7.7207e-08	5245	4458	4755	6222	5773	6737	77.2139	76.2858	75.2164	94.4058	97.155	96.7472
ENSMUSG00000062397	Zfp706	11849	15758.6	-0.40601	2.4779e-08	13155	10686	12336	15864	14091	16850	95.6673	90.332	96.396	118.906	117.146	119.535
ENSMUSG00000054342	Kcnn4	3141.29	4189.74	-0.40576	8.0652e-05	3043	3205	3271	4260	3743	4440	48.0129	58.781	55.4559	69.2761	67.5132	68.3377
ENSMUSG00000024937	Ehbp1l1	4777.86	6383.24	-0.40573	0.0003914	4787	4954	4741	5956	5524	7522	30.7995	37.0501	32.7765	39.496	40.63	47.2101
ENSMUSG00000032431	Crtap	3345.85	4465.51	-0.40566	0.00017215	3375	3326	3457	4198	3865	5229	94.5964	108.362	104.115	121.272	123.841	142.969
ENSMUSG00000032815	Fanca	275.274	372.712	-0.40564	0.022973	301	259	279	413	387	298	5.84387	5.84503	5.82036	8.26423	8.58931	5.6438
ENSMUSG00000034022	Cpsf1	5023.31	6685.88	-0.40558	1.7468e-06	5143	4921	5200	6652	6180	7000	36.5566	40.6589	39.7159	48.7326	50.217	48.5365
ENSMUSG00000027215	Cd82	6980.67	9282.59	-0.40504	3.237e-07	7295	6711	7230	9138	8510	9900	246.698	263.804	262.718	318.5	328.991	326.586
ENSMUSG00000052353	Cemip	1350.32	1799.57	-0.40451	4.4567e-05	1459	1225	1435	1884	1710	1734	10.8993	10.6373	11.5188	14.5058	14.6033	12.6361
ENSMUSG00000015027	Galns	257.412	345.369	-0.40426	0.0065359	271	240	273	349	307	370	3.36446	3.46347	3.64184	4.4657	4.3571	4.48094
ENSMUSG00000031848	Lsm4	2865.36	3813.23	-0.40405	1.5658e-05	2926	2838	2939	3839	3647	3806	192.425	216.947	207.682	260.21	274.18	244.162
ENSMUSG00000020190	Mknk2	4044.92	5389.52	-0.40373	0.00012801	4034	4233	3988	5114	5028	5847	42.2388	51.5203	44.8687	55.1893	60.1845	59.7215
ENSMUSG00000037204	Atg101	1535.92	2043.2	-0.40368	1.7999e-05	1588	1507	1573	2085	1887	2087	41.4335	45.7055	44.1004	56.0694	56.2842	53.1185
ENSMUSG00000027030	Stk39	450.585	602.306	-0.40366	0.0020607	460	413	499	630	511	651	11.0169	11.4976	12.8415	15.5511	13.9906	15.2091
ENSMUSG00000038545	Cul7	3330.86	4432.04	-0.40347	2.9696e-05	3299	3349	3456	4368	4069	4715	32.7783	38.6788	36.8969	44.7306	46.2174	45.6991
ENSMUSG00000030844	Rgs10	1557.98	2080.75	-0.40342	0.000798	1704	1423	1626	2352	1979	1823	112.988	109.678	115.849	160.737	150.01	117.915
ENSMUSG00000031146	Plp2	2927.85	3889.19	-0.40335	3.105e-07	3217	2686	3029	3930	3624	3976	104.285	101.212	105.507	131.305	134.299	125.73
ENSMUSG00000048997	Atxn7l2	302.187	408.533	-0.40312	0.035152	292	305	319	351	320	551	3.81869	4.63645	4.48265	4.73105	4.78405	7.02919
ENSMUSG00000053004	Hrh1	276.118	372.773	-0.40301	0.028868	273	283	281	298	340	471	3.4104	4.10944	3.7719	3.83687	4.85551	5.73965
ENSMUSG00000070720	Tmem200b	191.186	257.232	-0.40263	0.018909	208	186	188	275	212	279	4.87247	5.06469	4.73212	6.63953	5.67721	6.37547
ENSMUSG00000023832	Acat2	515.712	688.489	-0.40254	0.0012651	526	485	558	729	641	670	10.3818	11.1271	11.834	14.8297	14.463	12.8998
ENSMUSG00000058392	Rrp1b	808.63	1079.63	-0.40249	0.00070823	893	715	862	1068	1101	1019	20.4999	19.0792	21.2627	25.2691	28.8935	22.8189
ENSMUSG00000025144	Stra13	677.407	903.464	-0.4022	0.0012122	665	695	693	853	853	973	29.3962	35.7115	32.9166	38.8631	43.1055	41.957
ENSMUSG00000031788	Kifc3	781.53	1044.5	-0.40205	0.0030938	799	782	792	893	962	1249	8.01566	9.11911	8.53747	9.23341	11.0327	12.223
ENSMUSG00000056870	Gulp1	258.269	346.339	-0.40153	0.0092912	293	233	263	334	297	400	5.08279	4.69834	4.90233	5.97172	5.88986	6.76888
ENSMUSG00000041431	Ccnb1	1118.37	1503.72	-0.40143	0.014439	1200	955	1262	1776	1512	1145	25.5041	23.5932	28.8205	38.9037	36.7363	23.7387
ENSMUSG00000096472	Cdkn2d	650.259	866.65	-0.4004	0.001469	629	648	695	839	847	879	15.8822	19.0191	18.8564	21.8344	24.4488	21.6507
ENSMUSG00000026072	Il1r1	733.913	977.581	-0.39997	0.00047018	871	623	755	1024	903	971	5.84297	4.85799	5.4422	7.08001	6.92495	6.35413
ENSMUSG00000029591	Ung	462.43	618.189	-0.39977	0.0065635	453	459	491	708	560	564	10.0193	11.8006	11.669	16.1395	14.1593	12.1686
ENSMUSG00000056209	Npm3	997.007	1326.61	-0.3997	0.00056681	1059	1000	971	1415	1273	1237	42.5359	46.6889	41.9074	58.578	58.4523	48.4676
ENSMUSG00000002870	Mcm2	2451.3	3270.47	-0.39937	0.0027644	2466	2356	2628	3732	3191	2737	23.4839	26.0799	26.8914	36.63	34.739	25.4257
ENSMUSG00000021782	Dlg5	8273.32	10982.4	-0.39918	7.2075e-05	8082	8389	8610	11544	10175	10832	75.9957	91.6926	86.9932	111.878	109.375	99.3575
ENSMUSG00000015305	Sash1	556.094	741.009	-0.39904	0.0024773	593	521	580	685	635	887	2.64945	2.70578	2.78446	3.15435	3.24331	3.86586
ENSMUSG00000024659	Anxa1	9406.38	12479.3	-0.39903	2.7777e-05	11485	7966	9400	12210	11199	13663	566.183	456.478	497.927	620.383	631.129	657.042
ENSMUSG00000044224	Dnajc21	960.277	1274.02	-0.39892	3.3641e-05	1063	882	985	1260	1173	1347	21.8263	21.0509	21.7318	26.6647	27.5334	26.9797
ENSMUSG00000031453	Rasa3	1967.62	2608.33	-0.39884	8.6848e-06	2199	1867	1933	2706	2446	2576	45.0939	44.5031	42.5928	57.1924	57.3406	51.53
ENSMUSG00000026955	Sapcd2	438.4	586.408	-0.39876	0.0087423	428	435	467	648	571	514	10.1296	11.9671	11.8761	15.8067	15.4489	11.8667
ENSMUSG00000032577	Mapkapk3	1002.06	1331.06	-0.39862	0.00030469	1000	981	1062	1334	1286	1320	24.148	27.5362	27.5561	33.2014	35.5006	31.094
ENSMUSG00000026421	Csrp1	2199.16	2914.41	-0.39843	2.0959e-05	2246	2203	2228	2923	2666	3059	39.4744	45.0064	42.0758	52.9484	53.5648	52.4453
ENSMUSG00000038894	Irs2	1311.17	1743.79	-0.3983	0.001294	1222	1363	1382	1787	1490	1911	9.74585	12.6357	11.8432	14.689	13.5846	14.8673
ENSMUSG00000002210	Smg9	779.753	1036.44	-0.39789	0.0012574	753	812	796	1005	953	1118	22.2932	27.9439	25.3222	30.6663	32.254	32.288
ENSMUSG00000021759	Ppap2a	295.041	393.346	-0.39712	0.0046717	324	281	294	403	359	405	7.71368	7.77636	7.52101	9.88872	9.77068	9.40575
ENSMUSG00000053580	Tanc2	409.355	544.571	-0.39709	0.002715	445	409	391	576	469	574	3.75526	4.01197	3.54543	5.00981	4.52446	4.72513
ENSMUSG00000064043	Trerf1	821.908	1089.16	-0.3967	0.00011753	862	786	853	1099	1008	1123	6.40814	6.79205	6.81374	8.42055	8.5664	8.14378
ENSMUSG00000040048	Ndufb10	2014.79	2670.54	-0.39614	0.0002276	2019	2060	2031	2809	2525	2574	108.172	128.292	116.923	155.114	154.652	134.527
ENSMUSG00000036672	Cenpt	400.442	532.71	-0.39579	0.0027837	455	394	371	532	500	547	8.26383	8.31802	7.24029	9.95864	10.3813	9.69123
ENSMUSG00000058546	Rpl23a	780.382	1036.97	-0.39557	0.0015883	911	723	750	1194	882	1005	53.1572	49.0383	47.0237	71.807	58.8337	57.2047
ENSMUSG00000027907	S100a11	5127.09	6773.46	-0.39542	1.1014e-06	5807	4909	4917	6737	6246	7111	364.701	358.371	331.816	436.085	448.437	435.65
ENSMUSG00000024247	Pkdcc	182.404	244.86	-0.39534	0.031916	181	177	196	214	229	284	5.0249	5.71183	5.84678	6.12324	7.26771	7.69111
ENSMUSG00000034165	Ccnd3	3021.85	3993.68	-0.3953	6.2019e-06	3213	3011	2962	3995	3688	4163	87.3107	95.1089	86.4876	111.89	114.567	110.353
ENSMUSG00000020601	Trib2	2853.25	3769.35	-0.39515	2.4643e-06	3049	2675	2968	3980	3355	3856	39.0778	39.852	40.8741	52.5743	49.1562	48.2093
ENSMUSG00000038860	Garnl3	1143.04	1517.53	-0.39511	0.0015854	1259	1100	1123	1398	1265	1862	22.4346	22.7845	21.5023	25.6755	25.769	32.3664
ENSMUSG00000021318	Gli3	551.069	730.647	-0.39487	0.00059196	595	509	576	768	660	740	5.63446	5.60282	5.86097	7.49574	7.14484	6.83579
ENSMUSG00000035683	Melk	224.057	302.696	-0.3947	0.049105	254	197	234	357	307	228	6.87895	6.20166	6.80951	9.96494	9.50474	6.02344
ENSMUSG00000044250	Pced1b	1134.39	1500.38	-0.3947	3.716e-05	1238	1012	1213	1534	1345	1576	18.0759	17.1756	19.0306	23.0846	22.4499	22.4469
ENSMUSG00000035828	Pim3	2101.08	2778.89	-0.39466	6.878e-05	2136	2090	2154	2633	2573	3041	28.3382	32.2308	30.7064	36.0031	39.0233	39.3558
ENSMUSG00000047040	Prr15l	520.332	691.668	-0.39463	0.0030921	552	515	515	760	654	633	11.8417	12.8421	11.8712	16.8038	16.0386	13.2465
ENSMUSG00000035873	Pawr	1277	1694.41	-0.3946	0.0015168	1349	1236	1300	1590	1387	2078	23.6833	25.2233	24.5237	28.7704	27.8369	35.5875
ENSMUSG00000055491	Pprc1	2561.35	3385.47	-0.39453	2.9358e-05	2714	2508	2568	3284	2969	3815	48.1214	51.6903	48.9255	60.0136	60.1799	65.9849
ENSMUSG00000022895	Ets2	3085.3	4074.44	-0.39419	7.1959e-06	3388	3006	3000	4221	3533	4359	75.8759	78.2534	72.1927	97.4303	90.4519	95.2289
ENSMUSG00000030515	Tarsl2	753.359	997.948	-0.39397	0.00078713	779	726	786	935	889	1143	11.4785	12.4348	12.4447	14.1997	14.9749	16.4292
ENSMUSG00000023827	Agpat4	2526.34	3333.06	-0.39366	1.4422e-06	2747	2375	2577	3397	2953	3552	95.5132	95.9891	96.2789	121.736	117.377	120.476
ENSMUSG00000028896	Rcc1	942.476	1246.62	-0.39353	0.00024932	980	952	930	1236	1180	1278	25.6952	29.0145	26.2011	33.4012	35.3688	32.6872
ENSMUSG00000003200	Sh3gl1	2034.74	2687.15	-0.39305	4.1125e-05	2059	2003	2118	2774	2492	2700	31.8914	36.0621	35.2496	44.2835	44.1243	40.7946
ENSMUSG00000052397	Ezr	9735.67	12863.1	-0.39239	0.00010464	10112	9682	9785	13579	12537	11919	170.442	189.696	177.22	235.899	241.572	195.975
ENSMUSG00000026640	Plxna2	1926.32	2543.93	-0.39206	8.4719e-05	2148	1709	2028	2481	2174	2918	14.6889	13.5848	14.9017	17.4864	16.9953	19.4654
ENSMUSG00000015605	Srf	1739.77	2300.01	-0.39075	0.00094029	1733	1771	1772	2107	2041	2693	13.5882	16.1412	14.9293	17.0274	18.2945	20.5979
ENSMUSG00000038725	Pkhd1l1	2224.88	2953.55	-0.39064	0.0052796	2536	1957	2310	3415	2919	2383	6.38631	5.72856	6.25064	8.8636	8.40327	5.85392
ENSMUSG00000033952	Aspm	543.854	726.759	-0.38999	0.026319	589	465	608	930	639	584	3.42501	3.14306	3.79893	5.57375	4.24777	3.31269
ENSMUSG00000047181	Samd14	4260.01	5637.31	-0.3897	0.0023203	4090	4359	4456	5260	4664	6888	73.2065	90.6915	85.7005	97.0355	95.4329	120.266
ENSMUSG00000030842	Lamtor1	1960.12	2582.97	-0.38911	0.00012059	1947	1955	2046	2633	2433	2587	52.7741	61.5964	59.5899	73.557	75.3894	68.4027
ENSMUSG00000032086	Bace1	1764.72	2321.87	-0.3885	1.7967e-05	1962	1661	1758	2277	2058	2566	25.096	24.6961	24.1622	30.0184	30.0929	32.0173
ENSMUSG00000002372	Ranbp3	2758.33	3627.83	-0.38847	1.0603e-05	2838	2650	2900	3639	3241	3896	36.2721	39.3694	39.8263	47.9358	47.3535	48.5736
ENSMUSG00000038793	Lefty1	441.408	585.129	-0.38843	0.0069042	472	411	462	500	552	685	13.7457	13.913	14.457	15.0077	18.3771	19.4598
ENSMUSG00000006800	Sulf2	6909.44	9136.24	-0.38831	0.0025036	7342	6695	6986	8012	7581	11669	129.964	137.757	132.877	146.173	153.408	201.495
ENSMUSG00000023991	Foxp4	6993.13	9235.18	-0.3883	0.0012645	6286	7343	7504	9346	8278	9801	100.968	137.1	129.514	154.723	152.002	153.569
ENSMUSG00000032518	Rpsa	24141.5	31785.1	-0.38828	5.5514e-05	25073	24238	24012	33485	30456	30122	432.381	485.859	444.939	595.153	600.408	506.717
ENSMUSG00000027860	Vangl1	781.178	1028.92	-0.38798	0.0001843	834	739	806	1009	948	1096	21.9929	22.6524	22.8383	27.4237	28.5784	28.1935
ENSMUSG00000016487	Ppfibp1	5444.31	7159.54	-0.38742	1.7754e-05	6476	4763	5431	6964	6398	7912	84.4161	72.1693	76.0694	93.5612	95.3402	100.607
ENSMUSG00000038384	Setd1b	1650.33	2178.59	-0.38696	0.0023008	1556	1643	1803	2028	1889	2568	10.3581	12.7134	12.8967	13.9141	14.3752	16.6758
ENSMUSG00000019487	Trip10	1898.38	2494.84	-0.38568	0.00011252	1974	1896	1897	2371	2266	2773	27.6642	30.8861	28.5661	34.2469	36.3032	37.909
ENSMUSG00000027331	Knstrn	833.653	1101.18	-0.38546	0.0036812	833	726	982	1162	1067	1028	22.5027	22.7971	28.5045	32.353	32.951	27.0897
ENSMUSG00000043333	Rhbdl2	217.238	289.715	-0.38466	0.03788	213	207	240	318	291	246	6.93985	7.83961	8.40221	10.6786	10.8387	7.81857
ENSMUSG00000092417	Gpank1	235.673	312.146	-0.38448	0.017038	232	235	248	302	290	334	8.61749	10.1465	9.8982	11.5616	12.3141	12.1021
ENSMUSG00000031434	Morc4	461.271	608.619	-0.38438	0.0040168	526	410	474	588	513	712	9.03682	8.1878	8.75024	10.4118	10.0754	11.9325
ENSMUSG00000022191	Drosha	4205.24	5511.03	-0.38399	3.1416e-06	4375	3959	4466	5657	5016	5679	61.0725	64.2402	66.9882	81.3902	80.0458	77.3323
ENSMUSG00000043067	Dpy19l1	2902.88	3818.86	-0.38372	0.00077544	3606	2432	2873	3605	3338	4419	39.4029	30.8901	33.7326	40.6	41.6968	47.103
ENSMUSG00000053553	3110082I17Rik	847.321	1113.13	-0.38307	0.0008436	854	856	861	1189	993	1122	19.1793	22.3461	20.7773	27.5217	25.4939	24.5804
ENSMUSG00000039615	Stub1	2248.39	2949.36	-0.38283	0.00016635	2232	2297	2288	2926	2683	3146	42.8415	51.2489	47.1887	57.8846	58.8714	58.9048
ENSMUSG00000019082	Slc25a22	471.342	621.103	-0.38261	0.0067477	483	503	442	592	555	699	13.5853	16.4453	13.3584	17.1617	17.8454	19.1787
ENSMUSG00000017631	Abr	3182.09	4165.86	-0.38259	3.67e-06	3481	3030	3184	4200	3661	4521	45.7285	46.2679	44.9436	56.8658	54.9789	57.9348
ENSMUSG00000022312	Eif3h	11920.1	15590.6	-0.38254	7.6329e-08	13062	11236	12033	15766	14077	16441	334.553	334.519	331.163	416.194	412.173	410.776
ENSMUSG00000001229	Dpp9	1865.92	2445.2	-0.38227	8.0947e-05	1893	1833	1942	2522	2140	2605	17.3131	19.4867	19.0847	23.7732	22.3744	23.2409
ENSMUSG00000030677	Kif22	1677.45	2210.83	-0.38152	0.0058048	1764	1640	1697	2582	2122	1829	27.4414	29.6555	28.3662	41.3983	37.7369	27.7551
ENSMUSG00000026307	Scly	143.32	190.842	-0.38147	0.047585	157	143	136	178	180	208	5.12048	5.42127	4.76609	5.98343	6.71116	6.61754
ENSMUSG00000034201	Gas2l1	6628.56	8711.78	-0.38131	0.0017899	6273	6708	7100	8113	7457	10376	88.2198	109.657	107.29	117.596	119.886	142.345
ENSMUSG00000030122	Ptms	33350.4	43716.5	-0.38084	0.00024985	31818	34331	34844	45380	40076	44198	1462.93	1834.81	1721.44	2150.47	2106.44	1982.33
ENSMUSG00000000154	Slc22a18	215.009	285.541	-0.38066	0.03765	213	228	210	280	300	262	6.27133	7.80312	6.64372	8.49682	10.0975	7.52494
ENSMUSG00000087259	2610035D17Rik	253.732	335.705	-0.38052	0.021236	304	242	229	317	292	390	6.4525	5.97068	5.22278	6.93478	7.08518	8.07497
ENSMUSG00000031490	Eif4ebp1	2122.47	2787.76	-0.38004	0.0026631	2180	2243	2010	2679	2300	3333	71.3172	85.2944	70.6554	90.3293	86.0159	106.364
ENSMUSG00000038812	Trmt112	2381.28	3114.54	-0.38	3.3588e-05	2472	2327	2440	3260	2870	3104	103.298	113.03	109.559	140.405	137.101	126.529
ENSMUSG00000059883	Irak4	593.015	778.181	-0.37997	0.0013332	662	543	605	743	687	884	8.58053	8.18106	8.42603	9.92575	10.1795	11.1771
ENSMUSG00000038976	Ppp1r9b	15922.3	20840.4	-0.3794	0.00016291	15881	16123	16292	20040	18307	23632	186.145	219.671	205.192	242.097	245.304	270.206
ENSMUSG00000050552	Lamtor4	1328.47	1741.59	-0.37923	0.0011683	1341	1401	1283	1757	1688	1709	49.6955	60.3504	51.089	67.1087	71.5113	61.7806
ENSMUSG00000062012	Zfp13	227.374	300.226	-0.37866	0.019443	261	223	209	292	276	323	3.94917	3.92215	3.39801	4.55373	4.77407	4.76749
ENSMUSG00000040711	Sh3pxd2b	3261.48	4264.37	-0.37855	0.00012748	3278	3300	3317	4150	3826	4693	20.8896	24.4449	22.7132	27.2576	27.8727	29.1738
ENSMUSG00000040714	Klc3	326.971	430.405	-0.37853	0.013636	311	347	331	427	403	446	6.70755	8.69935	7.67085	9.49183	9.93624	9.3834
ENSMUSG00000002250	Ppard	1270.19	1661.36	-0.37829	0.00034261	1279	1293	1281	1644	1545	1738	27.1652	31.9223	29.235	35.9884	37.5132	36.0092
ENSMUSG00000010048	Ifrd2	741.513	972.888	-0.3781	0.0031905	724	751	773	1009	951	917	11.7349	14.1493	13.4627	16.8559	17.6212	14.4988
ENSMUSG00000042724	Map3k9	206.474	273.186	-0.37806	0.03853	186	207	232	295	235	282	0.562129	0.727188	0.753395	0.91889	0.811903	0.831369
ENSMUSG00000048154	Kmt2d	7642	10004	-0.37805	0.00058005	7779	7330	8125	9108	8724	11947	18.5475	20.3151	20.816	22.3822	23.7788	27.787
ENSMUSG00000078350	Smim1	1865.95	2441.08	-0.37798	0.00039193	1944	1900	1821	2622	2263	2348	36.9599	41.9896	37.2011	51.379	49.1849	43.5466
ENSMUSG00000010362	Rdm1	830.81	1087.45	-0.37778	0.0010881	863	857	801	1144	980	1103	36.4421	42.0656	36.3444	49.7895	47.3078	45.435
ENSMUSG00000038034	Igsf8	4209.25	5510.28	-0.3773	0.0010511	4189	4407	4156	5095	4909	6381	73.0236	89.2996	77.8467	91.541	97.8271	108.508
ENSMUSG00000013155	Enkd1	406.543	535.114	-0.37721	0.016901	360	438	429	527	505	554	9.08285	12.8454	11.6302	13.704	14.5655	13.6349
ENSMUSG00000002006	Pdzd4	445.696	584.844	-0.37706	0.0029499	506	408	447	551	568	613	4.27565	4.00742	4.05855	4.79868	5.48673	5.05282
ENSMUSG00000032193	Ldlr	5168.76	6744.26	-0.37674	2.619e-05	5293	4764	5680	7063	6055	6900	37.4899	39.2227	43.2288	51.5609	49.0275	47.6742
ENSMUSG00000006715	Gmnn	461.511	606.9	-0.37667	0.0083016	513	427	468	674	587	533	20.84	20.1633	20.4285	28.2201	27.2603	21.1217
ENSMUSG00000020471	Pold2	1601.68	2096.67	-0.37615	0.0018884	1512	1601	1741	2182	2028	1993	61.2679	75.4095	75.804	91.1286	93.9426	78.779
ENSMUSG00000034957	Cebpa	1244.92	1645.09	-0.37608	0.033321	1176	1282	1311	1326	1323	2270	14.3284	18.1565	17.1635	16.6515	18.4274	26.9798
ENSMUSG00000034445	Cyb561a3	1469.92	1918.71	-0.376	8.3925e-05	1704	1319	1471	1857	1733	2109	37.1004	33.3816	34.4139	41.6715	43.1341	44.7927
ENSMUSG00000034839	Larp6	461.408	605.358	-0.3754	0.008359	480	458	464	527	569	701	6.31332	7.00222	6.55763	7.14407	8.55544	8.99407
ENSMUSG00000032735	Ablim3	291.478	385.697	-0.37537	0.048551	310	291	285	347	289	519	2.27504	2.48241	2.24742	2.62467	2.42459	3.71549
ENSMUSG00000042178	Armc5	932.024	1220.63	-0.37529	0.004963	904	974	944	1138	1054	1442	7.56698	9.47692	8.4906	9.81782	10.0858	11.7745
ENSMUSG00000035547	Capn5	3524.08	4604.68	-0.37506	0.00088354	3652	3546	3504	4093	4194	5398	71.2911	80.4632	73.4989	82.3503	93.5937	102.792
ENSMUSG00000036698	Ago2	4264.02	5559.46	-0.37443	0.00012958	4706	4026	4266	5154	4909	6474	11.0199	10.9586	10.734	12.4391	13.1412	14.7884
ENSMUSG00000028494	Plin2	6585.51	8570.6	-0.3741	4.5279e-06	7264	6269	6536	9022	7921	8462	270.757	271.616	261.774	346.597	337.518	307.679
ENSMUSG00000093674	Rpl41	18790.3	24568.8	-0.37392	0.0022629	19667	19791	17528	27708	23021	21987	1113.17	1302.1	1066.03	1616.39	1489.57	1213.98
ENSMUSG00000042289	Hsd3b7	2376.35	3103.71	-0.37383	0.0012272	2676	2242	2330	2746	2747	3743	60.0141	58.4462	56.1481	63.4725	70.427	81.8858
ENSMUSG00000022234	Cct5	7928.94	10324	-0.37326	4.5931e-05	9076	7343	7790	11027	9764	9774	294.216	276.693	271.344	368.423	361.837	309.076
ENSMUSG00000044857	Lemd2	4014.85	5254.52	-0.37306	0.0056588	3802	4131	4223	4848	4322	6506	47.0199	59.3852	56.118	61.7946	61.1037	78.4883
ENSMUSG00000044948	Wdr96	913.403	1191.44	-0.37294	0.0013244	910	920	941	1134	1080	1325	13.3232	15.657	14.8036	17.1119	18.076	18.9236
ENSMUSG00000006611	Hfe	349.681	459.457	-0.3729	0.013448	427	311	333	508	425	428	9.8658	8.35254	8.26724	12.0972	11.2255	9.6465
ENSMUSG00000008668	Rps18	18200.3	23717.7	-0.37286	0.00026868	19420	18141	17770	25816	22514	21859	1058.13	1148.96	1040.38	1449.77	1402.35	1161.83
ENSMUSG00000001751	Naglu	3111.7	4057.24	-0.37225	0.0010206	3052	3254	3118	3913	3541	4615	68.3987	84.7685	75.0847	90.3841	90.72	100.892
ENSMUSG00000021265	Slc25a29	159.254	210.058	-0.37212	0.047774	155	159	169	204	189	231	4.6446	5.53819	5.44146	6.30037	6.47429	6.75229
ENSMUSG00000030541	Idh2	5972.36	7753.46	-0.37142	1.0967e-06	6429	5729	6026	7911	7059	8037	183.726	190.309	185.041	233.011	230.613	224.049
ENSMUSG00000026566	Mpzl1	284.637	372.663	-0.37122	0.012619	314	275	278	360	329	419	4.37565	4.4545	4.16264	5.17051	5.24109	5.69572
ENSMUSG00000034854	Mfsd12	576.918	752.723	-0.37076	0.0041759	555	559	637	793	676	765	7.72396	9.043	9.52574	11.3747	10.7549	10.3856
ENSMUSG00000030680	Pagr1a	703.9	918.129	-0.37021	0.0043144	691	725	717	999	844	878	5.0343	6.13977	5.61296	7.50144	7.02937	6.23989
ENSMUSG00000021466	Ptch1	1147.91	1491.83	-0.36999	0.00017945	1251	1074	1174	1440	1335	1658	9.3259	9.30661	9.40402	11.0641	11.377	12.057
ENSMUSG00000063531	Sema3e	1344.41	1757.81	-0.36997	0.0095399	1554	1264	1286	1533	1448	2266	8.29404	7.84181	7.37511	8.43288	8.83481	11.7977
ENSMUSG00000033589	Reep4	1106.44	1440.63	-0.36991	0.0015664	1059	1118	1176	1476	1351	1442	20.3754	25.0038	24.3125	29.2695	29.7152	27.0643
ENSMUSG00000036820	Amdhd2	1079.02	1403.5	-0.3699	0.00087843	1063	1092	1117	1417	1251	1501	35.0252	41.8238	39.5469	48.1211	47.1214	48.2447
ENSMUSG00000024944	Arl2	1490.04	1937.05	-0.36948	0.00056725	1516	1527	1477	1859	1771	2121	36.0389	42.1954	37.7281	45.5481	48.1288	49.1853
ENSMUSG00000023019	Gpd1	748.991	978.478	-0.3694	0.0083758	745	746	782	1099	939	855	14.8411	17.2744	16.739	22.5646	21.3841	16.6149
ENSMUSG00000025198	Erlin1	1580.46	2053.97	-0.3694	0.00010886	1862	1372	1605	2031	1920	2139	40.159	34.3963	37.1955	45.1473	47.3389	45.0024
ENSMUSG00000022559	Fbxl6	1836.74	2387.37	-0.36913	0.00051454	1830	1890	1848	2390	2270	2412	34.3047	41.183	37.2235	46.1763	48.6454	44.1064
ENSMUSG00000036777	Anln	1817.67	2375.29	-0.36908	0.0083016	2019	1569	1969	2711	2352	1948	11.9526	10.797	12.5252	16.5415	15.9176	11.2496
ENSMUSG00000028532	Cachd1	3036.72	3963.47	-0.369	0.005945	3086	2808	3349	4553	3838	3319	36.4245	38.5255	42.4741	55.3877	51.7864	38.2143
ENSMUSG00000026637	Traf5	209.364	274.654	-0.36896	0.028304	232	210	195	292	247	276	3.79099	3.98876	3.42383	4.91775	4.61398	4.39942
ENSMUSG00000014633	Cmc2	250.74	329.684	-0.36879	0.039406	247	257	256	369	322	283	9.14291	11.0579	10.1821	14.0777	13.6256	10.2187
ENSMUSG00000025132	Arhgdia	18896	24525	-0.36837	0.00011147	18762	19171	19373	24062	22040	26747	299.713	355.98	332.533	396.166	402.487	416.796
ENSMUSG00000014791	Elmo3	526.314	685.17	-0.36805	0.0038713	516	521	560	686	642	703	5.41171	6.3515	6.31081	7.41528	7.69722	7.19221
ENSMUSG00000090137	Uba52	349.543	455.879	-0.36779	0.0080181	356	323	385	462	414	477	18.9784	20.0155	22.0538	25.3846	25.2304	24.8056
ENSMUSG00000023805	Synj2	2207.06	2859.51	-0.36777	7.2567e-06	2431	2049	2251	2850	2607	3030	22.1075	21.6596	21.9959	26.7127	27.1025	26.8794
ENSMUSG00000023007	Prpf40b	2369.21	3074.12	-0.3675	0.00021477	2497	2297	2413	2808	2916	3393	42.2656	45.1942	43.8872	48.9873	56.4247	56.024
ENSMUSG00000024851	Pitpnm1	6514.76	8450.22	-0.36748	0.00014117	6592	6557	6623	8283	7417	9426	116.112	134.251	125.35	150.371	149.348	161.96
ENSMUSG00000026728	Vim	59501.9	77180.2	-0.36737	0.00012568	63437	57338	60317	72647	66833	90246	1976.57	2076.66	2019.39	2332.95	2380.53	2742.96
ENSMUSG00000070394	Tmem256	1089.18	1413.73	-0.36684	0.0010337	1096	1117	1090	1490	1247	1462	61.6	72.9755	65.8277	86.3128	80.1217	80.1566
ENSMUSG00000048922	Cdca2	371.228	486.546	-0.36658	0.026173	394	316	424	561	460	418	6.18617	5.76722	7.15325	9.07835	8.25652	6.40212
ENSMUSG00000019579	D17Wsu104e	1649.43	2138.35	-0.36649	0.00017396	1739	1604	1674	2211	2039	2081	63.9281	68.541	66.1241	83.7721	85.6886	74.6253
ENSMUSG00000060166	Zdhhc8	2158.26	2799.44	-0.36633	0.00050494	2177	2092	2289	2619	2516	3185	14.355	16.0347	16.2182	17.7991	18.9657	20.4869
ENSMUSG00000020935	Dcakd	1769.8	2295.12	-0.36618	0.00059153	1780	1834	1751	2286	2050	2482	59.8795	71.7152	63.2931	79.2598	78.8362	81.4482
ENSMUSG00000061613	U2af1	1162.86	1508.01	-0.3661	0.00027455	1257	1086	1201	1572	1433	1460	44.4769	44.6666	45.6619	57.3285	57.9641	50.3934
ENSMUSG00000049562	Ap5b1	766.521	1001.88	-0.36597	0.024587	716	838	761	876	850	1261	7.43156	10.1103	8.48718	9.37108	10.0855	12.7674
ENSMUSG00000026355	Mcm6	2608.62	3386.53	-0.36549	0.0011943	2859	2302	2806	3775	3199	3047	44.0909	41.2661	46.498	60.0026	56.3978	45.8383
ENSMUSG00000095098	Ccdc85b	4456.34	5787.48	-0.365	0.0027069	4266	4906	4291	6078	5263	5827	224.807	300.518	242.974	330.117	317.056	299.541
ENSMUSG00000023088	Abcc1	6510.48	8415.27	-0.36499	2.3389e-06	6954	6084	6797	8606	7831	8509	76.1422	77.4343	79.9687	97.1204	98.0215	90.8847
ENSMUSG00000040952	Rps19	10495.1	13573.6	-0.36442	3.9096e-05	10857	10630	10376	13924	12403	13941	420.81	478.92	432.134	556.235	549.562	527.099
ENSMUSG00000041729	Coro2b	1381.16	1788.48	-0.36357	0.00082893	1492	1379	1329	1678	1602	2036	38.5526	41.4193	36.8996	44.6885	47.3218	51.3197
ENSMUSG00000025470	Zfp511	355.574	462.57	-0.36323	0.012941	374	331	378	433	400	544	10.9115	11.2252	11.85	13.0203	13.341	15.4823
ENSMUSG00000020262	Adarb1	459.926	602.065	-0.36295	0.044342	478	432	490	489	492	818	3.97109	4.17176	4.37411	4.18706	4.67262	6.62914
ENSMUSG00000024446	Rpp21	357.548	464.5	-0.36289	0.011571	361	351	374	478	389	516	22.6279	25.5739	25.1895	30.8804	27.874	31.5506
ENSMUSG00000054619	Mettl7a1	1591.26	2078.84	-0.36254	0.030681	1683	1610	1541	2596	1974	1570	28.684	31.896	28.2209	45.6015	38.4607	26.1022
ENSMUSG00000022560	Slc52a2	1057.39	1366.85	-0.36245	0.00025782	1129	1031	1057	1362	1280	1410	13.4195	14.2448	13.4999	16.6855	17.3927	16.3487
ENSMUSG00000074406	Zfp628	924.029	1197.59	-0.36232	0.0043631	877	940	982	1244	1005	1316	7.98675	9.95067	9.60935	11.6764	10.4629	11.6909
ENSMUSG00000029513	Prkab1	2784.4	3594.13	-0.36185	4.8201e-05	2920	2766	2776	3663	3308	3689	100.44	110.594	102.602	129.861	130.078	123.781
ENSMUSG00000079037	Prnp	4124.77	5318.47	-0.36135	3.6268e-06	4538	3715	4338	5332	4828	5627	116.323	110.692	119.482	140.868	141.476	140.702
ENSMUSG00000000740	Rpl13	21433.3	27711.9	-0.36135	0.0006179	21715	22512	20727	29286	26001	26797	625.578	753.857	641.608	869.561	856.298	753.059
ENSMUSG00000012848	Rps5	11965.9	15435	-0.36076	3.7972e-05	13272	11836	11317	16202	14042	15542	616.403	638.98	564.77	775.56	745.54	704.137
ENSMUSG00000030824	Nucb1	9575.91	12360.8	-0.36051	0.00020265	9579	9862	9590	12757	11341	12563	295.592	353.746	317.983	405.733	400.072	378.171
ENSMUSG00000011884	Gltp	1567.42	2024.27	-0.36018	0.00064011	1577	1533	1651	2168	1857	1976	43.3678	49.004	48.7859	61.4488	58.3796	53.0084
ENSMUSG00000009418	Nav1	576.234	745.99	-0.36005	0.0043582	621	519	618	718	638	865	3.50379	3.40383	3.74669	4.17532	4.11511	4.76085
ENSMUSG00000022472	Desi1	1457.55	1879.06	-0.3598	7.6029e-05	1603	1392	1446	1878	1691	2011	31.5224	31.8185	30.5539	38.0628	38.014	38.5763
ENSMUSG00000028645	Slc2a1	2491.12	3244.75	-0.35968	0.028962	2646	2651	2258	2667	2654	4373	65.1207	75.839	59.7124	67.6504	74.6695	104.986
ENSMUSG00000046807	Lrrc75b	1246.02	1610.33	-0.35934	0.0022305	1364	1190	1242	1528	1343	1929	9.51412	9.64839	9.30867	10.9849	10.7089	13.1253
ENSMUSG00000001576	Ergic1	3361.52	4333.45	-0.35926	0.00012194	3607	3224	3403	4056	3916	4904	84.2492	87.5323	85.407	97.6419	104.563	111.736
ENSMUSG00000005686	Ampd3	1079.78	1392.56	-0.35913	0.000269	1194	1026	1071	1349	1273	1512	23.3366	23.3096	22.4923	27.1746	28.443	28.8275
ENSMUSG00000039007	Cpq	2963.02	3832.86	-0.35903	0.0032769	3634	2638	2804	3493	3295	4628	60.6474	51.1747	50.2825	60.082	62.8632	75.3429
ENSMUSG00000020649	Rrm2	1444.3	1875.87	-0.35862	0.017284	1477	1372	1544	2156	1888	1488	41.7262	45.0543	46.8692	62.7763	60.9739	41.0065
ENSMUSG00000019943	Atp2b1	2193.56	2831.61	-0.35835	0.00093104	2619	1815	2294	2922	2382	3125	11.7883	9.49614	11.0949	13.5555	12.2567	13.7211
ENSMUSG00000037563	Rps16	16161.1	20801.8	-0.35828	1.9686e-05	16842	15955	16320	21076	18299	22447	902.347	993.643	939.532	1163.82	1120.78	1173.17
ENSMUSG00000050777	Tmem37	312.159	405.321	-0.35804	0.022861	315	327	304	426	392	381	7.71107	9.30476	7.9963	10.7481	10.9699	9.0981
ENSMUSG00000020467	Efemp1	1730.26	2234.86	-0.35794	0.0015794	2151	1416	1748	2178	2001	2461	53.973	41.3003	47.1291	56.3264	57.398	60.2378
ENSMUSG00000038170	Pde4dip	1702.62	2192.86	-0.35793	0.00013273	1809	1664	1706	2242	2065	2190	10.1995	10.9056	10.3355	13.0285	13.3099	12.045
ENSMUSG00000045659	Plekha7	419.242	545.863	-0.35784	0.034684	416	410	447	642	523	448	4.6877	5.37037	5.41235	7.45624	6.73724	4.92455
ENSMUSG00000006958	Chrd	2149.41	2779.29	-0.35782	0.0054174	2260	2132	2141	2481	2339	3467	21.4394	23.5096	21.8239	24.2577	25.3658	32.0834
ENSMUSG00000022314	Rad21	7677.09	9891.79	-0.35775	0.00019806	8848	6603	8046	10520	9384	9379	78.7892	68.3466	76.9863	96.5508	95.5264	81.4704
ENSMUSG00000024885	Aldh3b1	3258.27	4191.7	-0.35767	2.1012e-05	3423	3078	3418	4134	3797	4515	58.5885	61.2389	62.8622	72.928	74.295	75.385
ENSMUSG00000087598	Zfp111	324.117	419.717	-0.35766	0.010066	359	307	322	409	383	454	3.84043	3.81748	3.70129	4.50949	4.68379	4.73765
ENSMUSG00000032965	Ift57	743.131	958.606	-0.35727	0.0028292	759	747	750	970	815	1068	18.3698	21.0154	19.5046	24.1965	22.5494	25.2148
ENSMUSG00000038762	Abcf1	5130.39	6598.69	-0.35722	2.3638e-05	5277	4960	5361	6658	6135	6772	176.41	192.739	192.572	229.402	234.457	220.838
ENSMUSG00000037622	Wdtc1	2779.66	3586.09	-0.35718	0.0019369	2736	2869	2818	3392	3129	4149	44.1678	53.8362	48.8813	56.4371	57.7443	65.3364
ENSMUSG00000045165	AI467606	2718.11	3495.26	-0.35693	1.857e-05	3058	2508	2730	3443	3140	3799	51.1676	48.7797	49.0832	59.3763	60.0622	62.0082
ENSMUSG00000060803	Gstp1	6605.93	8548.92	-0.35682	0.0092186	7710	6221	6239	6987	7640	10823	326.862	306.566	284.209	305.295	370.269	447.59
ENSMUSG00000032812	Arap1	1993.35	2567.33	-0.35669	0.00067662	1942	1988	2116	2607	2285	2734	42.3397	50.3812	49.5708	58.5812	56.9506	58.1459
ENSMUSG00000079003	Samd1	1507.15	1947.76	-0.35661	0.0072343	1417	1517	1632	1805	1669	2327	21.9582	27.3253	27.1743	28.8285	29.5663	35.1758
ENSMUSG00000040836	Gpr161	505.303	653.779	-0.35657	0.012162	524	475	539	591	565	791	5.65453	5.95817	6.2498	6.57312	6.96992	8.32653
ENSMUSG00000007564	Ppp2r1a	6618.73	8502.97	-0.35646	3.3888e-06	7039	6219	6901	8753	7666	8820	256.123	263.034	269.812	328.257	318.875	313.061
ENSMUSG00000008036	Ap2s1	1885.97	2430.71	-0.35642	0.001334	1913	1958	1847	2572	2279	2349	65.1043	77.4571	67.542	90.2162	88.6651	77.9829
ENSMUSG00000029730	Mcm7	4213.15	5431.05	-0.35639	0.0010423	4650	3813	4397	5832	5368	4845	139.73	133.185	141.972	180.622	184.4	142.02
ENSMUSG00000070003	Ssbp4	7563.3	9746.73	-0.35638	0.0010577	7156	7815	7925	9733	8672	10553	155.804	197.784	185.404	218.411	215.845	224.133
ENSMUSG00000030400	Ercc2	447.54	578.667	-0.35629	0.013726	423	470	461	612	508	599	8.87269	11.4595	10.3903	13.2308	12.1813	12.2564
ENSMUSG00000024160	Spsb3	220.955	287.146	-0.35556	0.045594	223	218	230	268	240	348	4.56421	5.18645	5.05825	5.65345	5.61546	6.94803
ENSMUSG00000023967	Mrps18a	958.568	1235.59	-0.35551	0.002498	983	957	971	1336	1158	1165	32.9646	37.3044	34.9885	46.1763	44.3932	38.1103
ENSMUSG00000063065	Mapk3	8099.38	10401.7	-0.35539	1.3052e-05	8375	7695	8572	10552	9649	10641	239.979	256.301	263.926	311.632	316.071	297.435
ENSMUSG00000007080	Pole	615.642	801.08	-0.35528	0.042068	629	609	632	953	801	608	7.23265	8.13987	7.80865	11.2943	10.5291	6.81981
ENSMUSG00000030847	Bag3	3377.35	4338.16	-0.35526	4.1792e-05	3579	3305	3388	4407	3812	4674	44.3303	47.5844	45.0915	56.2601	53.9766	56.4741
ENSMUSG00000020441	2310033P09Rik	443.587	572.54	-0.35512	0.0065761	452	432	464	591	540	565	11.2886	12.5412	12.4518	15.2128	15.4174	13.7649
ENSMUSG00000020827	Mink1	7615.28	9805.57	-0.35501	0.0012535	7321	7724	8032	9356	8650	11153	94.0179	115.302	110.835	123.837	126.99	139.718
ENSMUSG00000061731	Ext1	5887.9	7590.03	-0.35474	0.0030683	6649	5302	6035	6653	6546	9414	78.2775	72.5561	76.3431	80.7266	88.0988	108.113
ENSMUSG00000052253	Zfp622	4976.52	6395.76	-0.35473	0.00020836	5044	4962	5103	6283	5626	7106	57.7509	66.038	62.7799	74.1428	73.6371	79.3652
ENSMUSG00000024422	Dhx16	2334.58	3003.24	-0.35462	0.00085564	2287	2366	2425	2867	2802	3240	58.5763	70.4407	66.7389	75.6836	82.0422	80.951
ENSMUSG00000024312	Wdr46	1379.15	1777.25	-0.35438	0.0036193	1414	1466	1299	1834	1723	1701	40.4809	48.7853	39.9597	54.1151	56.3897	47.5037
ENSMUSG00000028430	Nol6	6306.93	8099.18	-0.35414	0.00010464	6379	6155	6627	7970	7201	8897	125.058	140.262	139.6	161.04	161.385	170.147
ENSMUSG00000037656	Slc20a2	2394.06	3072.43	-0.35413	2.1799e-05	2593	2242	2461	3173	2822	3117	22.8053	22.9204	23.2571	28.7621	28.3729	26.7418
ENSMUSG00000028849	Map7d1	6744.71	8695.88	-0.3536	0.0058601	6237	7047	7115	8138	7466	10290	91.6075	120.313	112.29	123.194	125.359	147.432
ENSMUSG00000028678	Kif2c	536.005	693.712	-0.35356	0.020248	562	503	567	819	642	592	15.4551	16.0789	16.7545	23.2134	20.1829	15.881
ENSMUSG00000043079	Synpo	3640.82	4688.56	-0.35334	0.0036767	3590	3642	3813	4293	4009	5665	39.0287	46.0239	44.5419	48.1027	49.8241	60.0775
ENSMUSG00000071451	Psmg4	462.078	595.226	-0.35322	0.0070497	466	458	479	633	523	612	29.0957	33.2401	32.1359	40.7348	37.3301	37.2749
ENSMUSG00000054277	Arfgap3	2965.34	3808.15	-0.35321	0.00029807	3291	2883	2858	3524	3523	4258	40.3427	41.0804	37.6453	44.5237	49.37	50.9172
ENSMUSG00000059278	Naa38	246.367	319.085	-0.35242	0.039291	238	266	241	327	303	315	15.6518	20.334	17.03	22.1642	22.7794	20.2078
ENSMUSG00000028980	H6pd	1205.9	1551.33	-0.35223	0.004358	1222	1262	1171	1437	1388	1787	15.1418	18.1769	15.5911	18.3519	19.6612	21.6
ENSMUSG00000024824	Rad9a	717.853	922.251	-0.35217	0.0016361	734	686	763	913	844	980	11.5132	12.5077	12.8599	14.7601	15.1341	14.9951
ENSMUSG00000035048	Anapc13	825.13	1063.07	-0.35183	0.0099886	855	886	759	1189	945	1020	38.756	46.6832	36.9681	55.5487	48.9687	45.1019
ENSMUSG00000061410	Zcchc14	2889.28	3707.81	-0.35171	0.00057137	2992	2724	3077	3485	3263	4281	34.5277	36.5398	38.1544	41.4502	43.0463	48.1917
ENSMUSG00000009681	Bcr	3973.17	5097.75	-0.35147	0.00059091	4026	4007	4025	4962	4425	5779	19.7652	22.8666	21.2327	25.1075	24.8345	27.6759
ENSMUSG00000037706	Cd81	13889.8	17772.4	-0.35118	1.3054e-06	15054	13053	14219	17764	16002	19009	501.166	505.119	508.64	609.521	609	617.32
ENSMUSG00000024947	Men1	2440.91	3130.77	-0.35008	0.0014268	2401	2446	2557	3121	2658	3541	36.7802	43.5545	42.0887	49.2759	46.5469	52.9139
ENSMUSG00000036398	Ppp1r11	1029.95	1320.03	-0.34955	0.0011117	1065	1042	1020	1329	1234	1350	36.95	42.0229	38.0257	47.5235	48.9433	45.6899
ENSMUSG00000024121	Atp6v0c	8073.91	10333	-0.34947	8.9525e-05	8284	7977	8267	10606	9759	10244	260.899	292.029	279.764	344.273	351.359	314.72
ENSMUSG00000030432	Rpl28	16097.9	20589.1	-0.34945	2.1718e-05	17215	15912	15829	21339	18896	20826	1021.21	1097.2	1008.96	1304.67	1281.42	1205.14
ENSMUSG00000020810	Cygb	1906.04	2439.08	-0.34919	0.00013013	1976	1786	2040	2423	2255	2557	27.2052	28.5824	30.1791	34.3824	35.4915	34.3413
ENSMUSG00000025912	Mybl1	240.928	312.612	-0.34917	0.042488	295	185	261	311	298	317	4.97758	3.62845	4.73204	5.40848	5.74812	5.21768
ENSMUSG00000024797	Vps51	1864	2386.54	-0.34912	0.0004562	1959	1892	1810	2491	2142	2451	57.1023	64.1053	56.6904	74.8361	71.376	69.6922
ENSMUSG00000032549	Rab6b	1484.37	1900.23	-0.34887	0.00053791	1580	1483	1449	1859	1698	2089	17.7172	19.33	17.4589	21.485	21.7665	22.8506
ENSMUSG00000027612	Mmp24	236.674	305.868	-0.34856	0.048985	227	261	227	323	280	304	2.94108	3.93074	3.16023	4.31322	4.14717	3.84216
ENSMUSG00000040274	Cdk6	810.289	1037.3	-0.34795	0.00084612	863	752	854	1032	944	1103	8.92556	9.04058	9.49062	11.0008	11.1612	11.1281
ENSMUSG00000019850	Tnfaip3	389.264	501.542	-0.3475	0.022838	471	384	333	473	461	555	5.44121	5.15655	4.13362	5.63189	6.0882	6.25445
ENSMUSG00000023010	Tmbim6	19488.1	24893.3	-0.34719	4.9658e-05	20455	19099	19700	25992	23340	24417	621.056	674.056	642.702	813.373	810.114	723.179
ENSMUSG00000024855	Pacs1	2382.23	3054.07	-0.34713	0.0047954	2269	2401	2549	2892	2615	3587	16.7823	20.6425	20.2581	22.0462	22.1107	25.8803
ENSMUSG00000031879	Fam96b	847.98	1086.08	-0.34705	0.0030815	868	818	892	1009	984	1234	35.3509	38.7246	39.0353	42.3536	45.813	49.025
ENSMUSG00000048807	Slc35e4	4172.93	5348.25	-0.3466	0.0046012	4062	4206	4384	4919	4583	6428	42.5876	51.2585	49.3885	53.1543	54.9296	65.7417
ENSMUSG00000001525	Tubb5	23151.3	29567.5	-0.34655	9.1367e-05	23675	22256	24459	31015	27663	28922	595.918	651.174	661.526	804.612	795.993	710.144
ENSMUSG00000024170	Telo2	1018.15	1302.42	-0.34643	0.0019124	1020	1037	1031	1276	1204	1384	18.0654	21.3492	19.6209	23.2926	24.3775	23.9115
ENSMUSG00000034681	Rnps1	2410.49	3076.83	-0.34624	4.6078e-05	2566	2245	2533	3092	2883	3145	46.316	47.1026	49.1272	57.5218	59.4885	55.3754
ENSMUSG00000022427	Tomm22	2654.37	3391.17	-0.34614	0.00023438	2956	2451	2692	3669	3131	3249	104.593	100.808	102.35	133.803	126.647	112.143
ENSMUSG00000022378	Fam49b	1447.68	1853.71	-0.34598	0.0018032	1740	1199	1502	1958	1724	1811	20.0652	16.0719	18.6112	23.2715	22.7271	20.372
ENSMUSG00000075705	Msrb1	516.242	661.286	-0.34587	0.0051603	537	499	534	694	613	653	16.4288	17.7454	17.5543	21.8831	21.439	19.4879
ENSMUSG00000024087	Cyp1b1	31518.6	40350.6	-0.34579	0.0028296	38669	27108	30867	37555	34170	48503	242.003	197.201	207.57	242.239	244.465	296.107
ENSMUSG00000027459	Fam110a	333.877	429.592	-0.34574	0.030071	331	363	316	420	422	429	6.55317	8.35379	6.72237	8.57021	9.55101	8.28519
ENSMUSG00000061207	Stk19	674.573	862.895	-0.34573	0.0032815	703	658	690	856	746	965	26.6052	28.9461	28.059	33.389	32.2748	35.6254
ENSMUSG00000048175	Asb8	1288.24	1646.28	-0.34558	0.00041849	1510	1154	1276	1712	1498	1674	35.0145	31.105	31.7931	40.916	39.7096	37.8658
ENSMUSG00000074738	B930041F14Rik	980.184	1253.14	-0.3454	0.0016708	1016	983	978	1284	1192	1235	15.2365	17.1356	15.7595	19.8461	20.4354	18.0668
ENSMUSG00000060036	Rpl3	40306.4	51348.2	-0.34507	1.3008e-06	43581	38260	40936	52264	47284	52747	1164.56	1188.4	1175.39	1439.41	1444.41	1374.94
ENSMUSG00000017446	C1qtnf1	8670.33	11060	-0.3449	0.00010868	9076	8725	8536	11496	10168	11133	194.962	217.859	197.025	254.52	249.692	233.287
ENSMUSG00000041199	Rpusd1	334.516	429.697	-0.34475	0.023275	321	336	357	437	413	422	6.04919	7.36012	7.2289	8.48773	8.89724	7.75758
ENSMUSG00000017404	Rpl19	15991.8	20438.6	-0.34446	0.0017446	16646	16727	15131	22283	18965	19298	867.233	1012.97	847.043	1196.51	1129.52	980.754
ENSMUSG00000040312	Cchcr1	824.805	1053.57	-0.34441	0.0015169	877	815	816	1024	995	1104	16.0372	17.3237	16.0336	19.2996	20.8001	19.6934
ENSMUSG00000047166	Tigd5	267.456	344.048	-0.3442	0.040984	281	274	257	321	292	412	3.77799	4.28211	3.71278	4.44813	4.48798	5.40347
ENSMUSG00000040612	Ildr2	10996.1	14004.8	-0.34407	6.4219e-06	12476	9723	11414	14030	12694	14850	48.5261	43.9596	47.7034	56.244	56.4432	56.3441
ENSMUSG00000021275	Tecpr2	593.248	758.641	-0.34405	0.0059685	647	597	560	764	652	841	2.66103	2.85412	2.47483	3.2386	3.06553	3.37414
ENSMUSG00000018076	Med13l	3341.59	4258.96	-0.34375	0.00011738	3629	3104	3454	4106	3760	4797	12.5325	12.4602	12.817	14.6146	14.844	16.16
ENSMUSG00000062906	Hdac10	1289.14	1645.75	-0.34307	0.0020052	1312	1298	1303	1699	1588	1583	20.3311	23.3806	21.6962	27.1355	28.1313	23.9293
ENSMUSG00000019659	Ccdc12	1103.56	1410.11	-0.34284	0.00593	1064	1162	1114	1520	1244	1423	41.7441	52.9923	46.9624	61.4632	55.794	54.4603
ENSMUSG00000024909	Efemp2	4985.22	6346.9	-0.34282	4.9866e-05	5412	4868	4893	6214	5727	6909	212.85	222.546	206.778	251.887	257.488	265.066
ENSMUSG00000040482	Dxo	692.33	883.991	-0.34278	0.0037923	690	691	720	884	824	913	26.9064	31.3212	30.1683	35.5285	36.7322	34.7296
ENSMUSG00000063445	Nmral1	355.558	457.958	-0.34274	0.042068	360	330	392	505	463	383	8.38417	8.93357	9.80969	12.1218	12.3268	8.70117
ENSMUSG00000019362	D8Ertd738e	2765.69	3531.13	-0.34265	0.0028399	2737	2959	2675	3652	3315	3495	133.289	167.502	139.977	183.303	184.552	166.031
ENSMUSG00000042109	Csdc2	2113.3	2703.17	-0.34261	0.0075897	2016	2123	2266	2866	2688	2431	36.5737	44.7695	44.1724	53.5887	55.747	43.0215
ENSMUSG00000023952	Gtpbp2	2163.98	2760.23	-0.34222	0.0018723	2135	2173	2256	2587	2504	3109	65.4422	77.4236	74.3038	81.7287	87.742	92.9613
ENSMUSG00000040414	Slc25a28	1739.37	2216.51	-0.34191	0.00083509	1745	1652	1891	2129	2045	2404	36.9893	40.7047	43.0709	46.513	49.555	49.7092
ENSMUSG00000024309	Pfdn6	1527.42	1947.54	-0.34191	0.0012122	1580	1472	1593	2056	1861	1847	86.2355	93.3879	93.4237	115.657	116.115	98.3372
ENSMUSG00000030720	Cln3	675.485	861.643	-0.34188	0.0024269	703	656	695	871	806	877	20.5288	22.2672	21.8075	26.2147	26.9065	24.9822
ENSMUSG00000036315	Znrd1	370.143	474.549	-0.34143	0.016533	407	332	391	473	478	451	20.9659	19.8797	21.6425	25.113	28.1488	22.663
ENSMUSG00000036599	Chst12	743.57	951.963	-0.3414	0.01904	681	713	861	880	846	1105	14.1092	17.1711	19.1677	18.7913	20.0373	22.3326
ENSMUSG00000023988	Bysl	968.876	1233.65	-0.341	0.00098041	1002	928	1017	1253	1101	1310	8.34377	8.98248	9.09971	10.7539	10.4808	10.6411
ENSMUSG00000022994	Adcy6	8244.48	10504.5	-0.34097	0.0011381	8183	8169	8671	11093	10096	9892	43.6455	50.6465	49.6944	60.9809	61.5587	51.4674
ENSMUSG00000005442	Cic	7400.13	9432.36	-0.34051	0.0024274	7006	7621	7778	9066	8439	10525	101.28	128.062	120.818	135.079	139.463	148.422
ENSMUSG00000030678	Maz	11528.8	14670	-0.3401	0.00058059	11184	11615	12153	14979	13260	15305	151.765	183.21	177.203	209.496	205.699	202.596
ENSMUSG00000025226	Fbxl15	462.01	589.138	-0.33992	0.0068127	483	449	473	599	524	627	11.9605	12.9241	12.5856	15.2879	14.8336	15.1458
ENSMUSG00000024182	Axin1	2545.81	3235.75	-0.33924	0.00037701	2767	2502	2478	3135	2865	3619	43.2962	45.5074	41.6633	50.5588	51.2482	55.2397
ENSMUSG00000022516	Nudt16l1	423.445	540.101	-0.33891	0.012696	436	433	416	568	478	558	11.0263	12.7288	11.3045	14.8051	13.8193	13.7658
ENSMUSG00000030748	Il4ra	4136.79	5269.71	-0.33887	0.0038751	4476	4084	4025	4689	4612	6387	28.2103	29.9197	27.2581	30.4591	33.2293	39.2678
ENSMUSG00000055839	Tceb2	3572.94	4543.32	-0.33882	0.0010018	3647	3742	3442	4571	4114	4802	230.398	274.79	233.65	297.627	297.112	295.928
ENSMUSG00000018362	Kpna2	2515.3	3206.39	-0.33857	0.0054021	2824	2249	2611	3593	3108	2775	91.5453	84.7451	90.9474	120.046	115.177	87.7518
ENSMUSG00000036748	Cuedc2	3325.37	4240.48	-0.33805	0.0095168	3208	3517	3338	4687	4057	3798	54.5593	69.5281	61.0004	82.1577	78.8775	63.0103
ENSMUSG00000059939	9430015G10Rik	307.121	392.807	-0.33802	0.019462	352	282	304	392	378	393	7.61742	7.09362	7.06888	8.74319	9.35127	8.29621
ENSMUSG00000036606	Plxnb2	45107.2	57269.7	-0.33798	0.00018741	45182	43956	47875	59436	53269	57036	565.748	639.779	644.138	767.054	762.511	696.673
ENSMUSG00000004508	Gab2	628.791	800.953	-0.33791	0.0050164	685	575	658	877	726	772	3.66575	3.57679	3.78364	4.83716	4.44143	4.03006
ENSMUSG00000061024	Rrs1	1880.15	2387.12	-0.3379	0.00032983	1963	1764	1997	2331	2139	2622	30.7607	32.1313	33.6253	37.6476	38.3178	40.0803
ENSMUSG00000061607	Mdc1	1216	1545.1	-0.33785	0.0010641	1252	1196	1247	1610	1432	1538	10.3584	11.502	11.0858	13.7288	13.5439	12.4127
ENSMUSG00000025130	P4hb	31675.6	40229	-0.33782	0.00038257	34635	30849	30951	38519	34680	46541	824.578	853.712	791.778	945.17	943.864	1080.87
ENSMUSG00000025289	Prdx4	1023.44	1301.76	-0.33763	0.0032881	1147	1025	943	1265	1150	1455	37.4469	38.8983	33.0808	42.5659	42.9205	46.3381
ENSMUSG00000021360	Gcnt2	491.385	628.454	-0.33705	0.02024	554	394	558	622	632	603	4.19622	3.46895	4.54145	4.85576	5.47241	4.4554
ENSMUSG00000033819	Ppp1r16a	2437.48	3096.81	-0.33675	0.0021916	2403	2549	2431	3012	2809	3375	55.2427	68.1153	60.0507	71.3665	73.8221	75.6862
ENSMUSG00000042492	Tbc1d10b	2736.01	3473.67	-0.33662	0.0011897	2720	2725	2858	3368	3070	3889	83.2941	96.9986	94.0415	106.301	107.472	116.173
ENSMUSG00000036873	2410004B18Rik	413.882	526.985	-0.33658	0.010263	439	384	438	545	455	567	16.8525	17.135	18.067	21.5633	19.9676	21.2327
ENSMUSG00000048755	Mcat	1283.89	1630.6	-0.33648	0.0019612	1292	1302	1301	1673	1535	1623	21.9037	25.6579	23.6998	29.2328	29.7494	26.8408
ENSMUSG00000085795	Zfp703	12668.9	16114.8	-0.33646	0.0046844	12213	12722	13472	15133	13678	19195	121.084	146.613	143.518	154.635	155.024	185.641
ENSMUSG00000024664	Fads3	7935.56	10066.9	-0.33622	0.00046436	8314	7769	8045	9614	8780	11556	81.6209	88.6565	84.8652	97.2779	98.5371	110.668
ENSMUSG00000051768	Xrcc1	1227.37	1558.84	-0.33596	0.0033312	1195	1269	1254	1564	1430	1631	17.7962	21.9672	20.0664	24.0057	24.3449	23.6938
ENSMUSG00000039231	Suv39h1	399.275	509.038	-0.3359	0.013032	425	357	436	515	489	503	5.42322	5.2953	5.97815	6.77321	7.13331	6.26121
ENSMUSG00000023018	Smarcd1	1756.07	2225.4	-0.33514	0.0004626	1797	1720	1819	2205	2067	2328	18.2907	20.35	19.8942	23.1318	24.0512	23.1146
ENSMUSG00000052151	Ppap2c	1969.21	2496.22	-0.33498	0.00089189	1993	2006	1975	2520	2280	2607	47.4487	55.5138	50.5238	61.8352	62.0533	60.5452
ENSMUSG00000071041	Gm15210	333.976	425.554	-0.33445	0.022384	360	329	327	465	385	412	7.47792	7.94379	7.29857	9.95519	9.14223	8.34828
ENSMUSG00000031808	Slc27a1	6038.78	7644.13	-0.33435	0.00012096	6125	5793	6440	7715	7006	7958	70.3284	77.3182	79.4552	91.3018	91.962	89.1354
ENSMUSG00000035640	Dos	2715.52	3451.07	-0.33413	0.0087582	2571	2706	2954	3153	3013	4106	67.7425	82.8783	83.6338	85.6252	90.7553	105.536
ENSMUSG00000004100	Ppan	1563.48	1982.55	-0.33408	0.0024269	1540	1602	1597	1920	1872	2085	47.5677	57.5184	53.0039	61.1238	66.1014	62.823
ENSMUSG00000036553	Sh3tc1	1046.79	1330.75	-0.33379	0.012771	1067	1030	1083	1177	1157	1629	9.74194	10.9313	10.6248	11.0758	12.0761	14.5086
ENSMUSG00000074811	Hps6	1530.62	1943.1	-0.33364	0.0075557	1433	1605	1592	1956	1676	2148	17.0582	22.2083	20.363	23.9979	22.8073	24.9427
ENSMUSG00000038463	Olfml2b	1374.58	1742.25	-0.33336	0.0026004	1510	1410	1258	1725	1563	1887	15.6575	16.9949	14.0165	18.4354	18.5276	19.0871
ENSMUSG00000055538	Zcchc24	4659.89	5890.18	-0.33321	2.9537e-05	4976	4450	4761	6076	5262	6152	37.6547	39.1428	38.7122	47.3887	45.52	45.4126
ENSMUSG00000024067	Dpy30	515.777	655.501	-0.33297	0.008565	595	450	533	710	587	648	24.0191	21.1157	23.1195	29.5404	27.0889	25.5174
ENSMUSG00000008140	Emc10	5806.9	7353.29	-0.3326	0.0014688	5672	5858	6077	7199	6452	8214	154.263	185.194	177.593	201.797	200.601	217.922
ENSMUSG00000024190	Dusp1	369.777	471.129	-0.33248	0.035708	365	339	421	436	405	562	6.83421	7.37818	8.47012	8.41396	8.6689	10.2649
ENSMUSG00000059409	Ppp2r5d	2500.43	3162.6	-0.33244	0.00052981	2534	2507	2549	3205	2860	3323	27.7932	31.9625	30.041	36.2309	35.8601	35.5537
ENSMUSG00000039640	Mrpl12	738.169	940.004	-0.33181	0.035635	707	833	688	1070	844	873	21.775	29.822	22.7687	33.9657	29.7163	26.2286
ENSMUSG00000039183	Nubp2	1636.33	2068.02	-0.3313	0.0006179	1715	1624	1634	2031	1885	2223	38.4888	42.3653	39.4035	46.9785	48.361	48.6667
ENSMUSG00000077450	Rab11b	4912.27	6199.71	-0.33119	2.2455e-05	5303	4688	4969	6353	5564	6490	84.168	86.4901	84.7435	103.926	100.955	100.483
ENSMUSG00000030770	Parva	3561.14	4495.23	-0.33081	4.919e-05	3956	3356	3546	4542	4236	4542	51.7565	51.0369	49.8494	61.2456	63.3546	57.9666
ENSMUSG00000021938	Pspc1	867.495	1097.48	-0.33055	0.0014268	972	785	892	1121	1031	1100	19.5697	18.3714	19.2972	23.2617	23.7296	21.6039
ENSMUSG00000022390	Zc3h7b	9005.11	11367.1	-0.33041	0.00012845	9141	8670	9562	11536	10540	11629	49.2379	54.2849	55.3435	64.0442	64.9023	61.1041
ENSMUSG00000019080	Mfsd3	268.398	342.286	-0.33031	0.049781	266	262	287	359	342	310	3.93576	4.50611	4.5629	5.47469	5.78478	4.47435
ENSMUSG00000022412	Mief1	2402.52	3032.92	-0.33026	0.00015466	2623	2176	2532	2931	2786	3285	21.601	20.83	22.4054	24.8777	26.2283	26.3896
ENSMUSG00000039713	Plekhg5	5344.68	6750.2	-0.33019	0.00048404	5522	5103	5633	6316	6156	7577	64.372	69.148	70.5589	75.8859	82.0375	86.1627
ENSMUSG00000038295	Atg9b	1916.29	2429.78	-0.32997	0.013397	2021	1958	1840	2118	2120	2998	31.2425	35.184	30.5639	33.7461	37.4652	45.2098
ENSMUSG00000049482	Ctu2	633.803	802.909	-0.32966	0.013766	594	638	688	789	728	867	13.5295	16.8916	16.8382	18.5221	18.9557	19.2636
ENSMUSG00000038456	Dennd2a	2607.62	3291.02	-0.32947	0.00054228	2751	2542	2638	3418	2788	3587	40.6104	43.619	41.844	52.0041	47.0493	51.6535
ENSMUSG00000000134	Tfe3	2517.07	3177.07	-0.32943	0.00063731	2636	2513	2499	3090	2842	3508	31.2625	34.6437	31.8461	37.7708	38.5315	40.5845
ENSMUSG00000038872	Zfhx3	727.556	923.792	-0.32942	0.029318	751	744	713	843	748	1167	2.73168	3.1457	2.78671	3.16036	3.11032	4.14079
ENSMUSG00000035891	Cerk	5781.84	7286.01	-0.3293	9.5232e-06	6342	5351	5940	7342	6607	7678	57.7396	56.6286	58.1093	68.8938	68.7646	68.1895
ENSMUSG00000022471	Xrcc6	1461.44	1849.57	-0.32915	0.0050319	1696	1333	1437	2070	1724	1682	54.4837	49.7766	49.6032	68.5378	63.3128	52.7095
ENSMUSG00000038695	Josd2	1214.04	1537.96	-0.32915	0.014439	1215	1266	1198	1458	1271	1857	53.196	64.4303	56.36	65.7928	63.6153	79.3115
ENSMUSG00000025357	Dgka	334.452	424.449	-0.329	0.021015	359	294	368	432	376	453	4.10302	3.9058	4.51928	5.08876	4.91259	5.05044
ENSMUSG00000024833	Pola2	704.42	890.559	-0.32881	0.0050319	724	687	730	944	820	876	9.63713	10.6297	10.441	12.9509	12.4778	11.3746
ENSMUSG00000021458	2010111I01Rik	4973.74	6312.45	-0.3285	0.024022	5926	4563	4719	5233	5363	8233	62.3137	55.7733	53.3192	56.7141	64.4679	84.4504
ENSMUSG00000073684	2610002J02Rik	318.963	404.449	-0.32847	0.030076	313	324	330	417	354	431	12.4166	14.9402	14.0664	17.0495	16.0537	16.6785
ENSMUSG00000024925	Rnaseh2c	2285.63	2892.8	-0.32844	0.010938	2202	2508	2197	2825	2510	3271	103.015	136.384	110.439	136.213	134.236	149.274
ENSMUSG00000064210	Ano6	8569.08	10809.9	-0.32841	0.00044874	9412	7643	9109	11551	10240	10210	53.5562	50.5528	55.6942	67.7432	66.6102	56.6728
ENSMUSG00000002885	Cd97	700.58	887.314	-0.32811	0.018021	668	726	727	979	810	841	12.0709	15.2494	14.1159	18.2333	16.7325	14.8245
ENSMUSG00000004054	Map3k11	4453.81	5622.32	-0.32777	0.0024414	4343	4452	4713	5377	4965	6376	36.669	43.6936	42.7581	46.7915	47.9227	52.5144
ENSMUSG00000039357	Fut11	1072.72	1358.92	-0.32734	0.018398	1218	931	1132	1208	1137	1708	11.6893	10.3859	11.6734	11.9488	12.4742	15.9901
ENSMUSG00000006299	Aamp	3678.92	4637.89	-0.32731	0.00090818	3668	3715	3777	4589	4168	5018	85.3015	100.425	94.3814	109.993	110.807	113.836
ENSMUSG00000041506	Rrp9	930.358	1174.04	-0.32717	0.0033457	932	916	977	1147	1108	1225	35.95	41.0707	40.4939	45.6	48.8581	46.0936
ENSMUSG00000014859	E2f4	1223.32	1541.59	-0.32692	0.00086206	1307	1153	1266	1506	1381	1693	21.0568	21.5924	21.9161	25.0069	25.4346	26.607
ENSMUSG00000036880	Acaa2	5770.1	7286.93	-0.32686	0.0046064	6146	5499	5922	7985	7175	6366	130.193	135.404	134.795	174.336	173.752	131.547
ENSMUSG00000041115	Iqsec2	3174.66	4006.54	-0.32667	0.0043285	3045	3257	3314	3995	3430	4498	26.81	33.3335	31.3526	36.253	34.5236	38.6323
ENSMUSG00000007036	Abhd16a	2060.97	2596.15	-0.32621	0.0010379	2068	2042	2147	2534	2404	2764	69.3498	79.5983	77.3639	87.583	92.16	90.4179
ENSMUSG00000029500	Pgam5	470.298	594.466	-0.32604	0.014476	465	459	504	603	563	595	9.40335	10.7894	10.9515	12.568	13.0152	11.7373
ENSMUSG00000035781	R3hdm4	2139.32	2696.76	-0.32586	0.0026271	2101	2143	2245	2853	2501	2638	40.0873	47.5287	46.0266	56.1049	54.5516	49.0995
ENSMUSG00000007721	Ccdc124	1991.76	2512.21	-0.32559	0.0052647	1873	2055	2101	2488	2352	2608	65.9821	84.1499	79.5291	90.3352	94.7194	89.6226
ENSMUSG00000035585	Tsen34	3949.28	4976.22	-0.32514	0.0028023	3860	4165	3931	4918	4599	5245	128.238	160.841	140.328	168.398	174.665	169.98
ENSMUSG00000037594	BC022687	356.495	451.971	-0.32511	0.036579	431	332	327	419	395	531	8.88373	7.95444	7.24232	8.90124	9.3074	10.6766
ENSMUSG00000025366	Esyt1	1517.58	1911.85	-0.32491	0.0028616	1512	1518	1575	1829	1856	1976	13.1609	15.3589	14.7308	16.4084	18.4682	16.7781
ENSMUSG00000003166	Dgcr2	1999.17	2514.98	-0.32472	0.00056891	2072	1897	2114	2611	2340	2503	22.6794	24.1359	24.8633	29.4556	29.2801	26.7255
ENSMUSG00000016946	Kctd5	1040.55	1312.92	-0.32463	0.010312	1140	1014	1014	1200	1124	1587	23.6189	24.4201	22.5738	25.6245	26.6216	32.074
ENSMUSG00000001082	Mfsd10	3466.26	4359.15	-0.32451	0.00047691	3518	3438	3570	4357	4090	4474	116.997	132.904	127.573	149.343	155.495	145.143
ENSMUSG00000086290	Snhg12	408.251	515.392	-0.32435	0.014501	451	400	392	536	462	532	22.5098	23.2065	21.0229	27.5727	26.3603	25.9017
ENSMUSG00000042737	Dpm3	1164.01	1466.99	-0.32429	0.0070767	1165	1237	1123	1536	1333	1483	67.1239	82.8466	69.5253	91.2139	87.8001	83.3517
ENSMUSG00000047649	Cd3eap	418.473	528.472	-0.32425	0.021384	434	439	396	520	487	561	14.7078	17.2932	14.4199	18.1626	18.8668	18.5456
ENSMUSG00000023022	Lima1	7370.54	9259.27	-0.32423	4.5931e-05	8185	6808	7494	9656	8625	9159	91.2713	88.2448	89.7928	110.977	109.948	99.6289
ENSMUSG00000029408	Abcb9	287.564	364.123	-0.32417	0.042737	286	293	293	335	344	401	4.85123	5.77706	5.34029	5.85664	6.67048	6.63516
ENSMUSG00000007038	Neu1	874.855	1100.84	-0.32407	0.0020048	945	819	902	1119	958	1196	13.9118	14.0148	14.2682	16.9785	16.1224	17.1752
ENSMUSG00000055612	Cdca7	424.733	539.315	-0.32372	0.046348	496	360	445	592	546	453	16.2263	13.6897	15.6426	19.9608	20.4194	14.4563
ENSMUSG00000040943	Tet2	595.784	752.093	-0.32353	0.01311	707	532	584	694	673	869	2.4719	2.1621	2.194	2.50086	2.68992	2.96383
ENSMUSG00000036533	Cdc42ep3	2103.57	2643.42	-0.32315	0.00046208	2413	1862	2157	2691	2295	2874	39.3695	35.3131	37.815	45.2516	42.8054	45.7415
ENSMUSG00000048832	Vps37c	2215.29	2784.54	-0.32302	0.0014555	2242	2233	2248	2727	2491	3055	29.7937	34.4931	32.0995	37.3502	37.8422	39.6025
ENSMUSG00000068856	Sf3b4	2034.83	2558.82	-0.32282	0.0028023	2004	2014	2157	2595	2192	2826	54.6886	63.887	63.2501	72.9886	68.3838	75.2304
ENSMUSG00000013787	Ehmt2	9203.08	11552	-0.32252	0.00018871	9400	9036	9525	11540	10400	12364	170.34	190.335	185.466	215.532	215.444	218.559
ENSMUSG00000034708	Grn	3604.82	4525.19	-0.32237	0.00032766	3713	3574	3664	4490	4192	4740	127.444	142.595	135.133	158.84	164.486	158.707
ENSMUSG00000020238	Ncln	3572.84	4488.88	-0.32178	0.0019742	3510	3688	3628	4444	4156	4715	99.4223	121.429	110.422	129.739	134.575	130.281
ENSMUSG00000022450	Ndufa6	3482.87	4365.81	-0.32106	8.512e-05	3889	3213	3526	4469	3829	4677	222.872	214.034	217.126	263.966	250.852	261.461
ENSMUSG00000023971	Rrp36	1023.66	1285.46	-0.32103	0.0029051	1056	1033	1019	1276	1189	1348	28.3598	32.2472	29.4052	35.319	36.5035	35.3143
ENSMUSG00000020918	Kat2a	2300.45	2886.09	-0.32097	0.00088099	2403	2300	2286	2865	2556	3156	25.0711	27.8934	25.6276	30.808	30.4856	32.1203
ENSMUSG00000034254	Agpat1	2393.28	3005.13	-0.32094	0.0023826	2384	2483	2386	2988	2750	3180	57.4392	69.5397	61.771	74.1996	75.744	74.7397
ENSMUSG00000028975	Pex14	432.87	544.948	-0.32061	0.021154	435	431	448	585	461	575	9.08285	10.4608	10.0513	12.5895	11.0039	11.7118
ENSMUSG00000055024	Ep300	4270.21	5353.16	-0.31993	0.00071213	4415	4230	4329	5480	4585	5860	45.6768	50.8697	48.1243	58.4338	54.2272	59.1404
ENSMUSG00000002658	Gtf2f1	1952.01	2452.54	-0.31992	0.0067594	1882	2064	1961	2497	2329	2438	35.1768	44.8435	39.3845	48.1031	49.7645	44.452
ENSMUSG00000023072	Cep89	687.248	863.829	-0.3199	0.0064254	726	644	723	899	826	832	18.9118	19.5	20.237	24.1365	24.5974	21.1417
[truncated: 642 more rows]

## Sheet: Upregulated in FAK-R454 v KO
Gene ID	Associated Gene Name	Readcount FAK KO	Readcount FAK R454	log2FoldChange	padj	K_1_readcount	K_2_readcount	K_3_readcount	R_1_readcount	R_2_readcount	K_1_fpkm	K_2_fpkm	K_3_fpkm	R_1_fpkm	R_2_fpkm
ENSMUSG00000070509	Rgma	56.9418	580.712	-2.7051	2.0634e-59	71	62	37	531	650	0.843607	0.856303	0.472384	6.95549	7.50373
ENSMUSG00000028989	Angptl7	80.6682	689.723	-2.668	6.8178e-75	78	79	83	671	726	1.16052	1.36627	1.32693	11.006	10.4948
ENSMUSG00000042985	Upk3b	278.145	2186.25	-2.6648	3.0761e-93	267	325	230	2050	2389	3.6525	5.16792	3.38079	30.916	31.7524
ENSMUSG00000031239	Itm2a	19.2072	272.247	-2.5446	1.6359e-37	31	10	18	282	267	0.570455	0.213901	0.355914	5.72085	4.77368
ENSMUSG00000020241	Col6a2	135.525	1001.94	-2.5202	7.6432e-71	116	143	142	1027	995	0.826361	1.18414	1.08696	8.06554	6.88679
ENSMUSG00000029675	Eln	28.851	309.872	-2.502	2.2616e-40	22	32	31	313	313	0.273341	0.462153	0.413862	4.28724	3.77841
ENSMUSG00000020607	Fam84a	50.4228	403.274	-2.3145	3.9759e-38	60	58	32	391	426	0.569862	0.640324	0.326573	4.09399	3.93106
ENSMUSG00000015090	Ptgds	109.76	691.115	-2.3018	7.1459e-58	137	97	96	664	737	4.90703	4.03854	3.69472	26.2191	25.6477
ENSMUSG00000032020	Ubash3b	32.5684	274.649	-2.2617	3.3637e-33	29	29	39	248	311	0.5449	0.633389	0.7874	5.13714	5.67755
ENSMUSG00000056427	Slit3	19.3159	220.987	-2.2508	7.8003e-28	22	26	9	198	252	0.38082	0.523147	0.167398	3.77845	4.23818
ENSMUSG00000045573	Penk	385.959	2040.67	-2.2456	4.9407e-103	457	346	355	1966	2170	13.5174	11.8962	11.2828	64.1079	62.3618
ENSMUSG00000075284	Wipf1	32.1738	284.614	-2.2259	5.6002e-30	20	40	34	259	320	0.351701	0.817631	0.642443	5.02105	5.46734
ENSMUSG00000029771	Irf5	38.3428	283.549	-2.1625	3.1189e-31	42	42	30	271	304	1.28371	1.49218	0.985259	9.13141	9.02761
ENSMUSG00000040907	Atp1a3	713.484	3242.24	-2.063	6.1839e-101	827	672	637	3140	3429	10.8329	10.2321	8.96586	45.3442	43.6405
ENSMUSG00000001119	Col6a1	692.9	3134.83	-2.036	2.0261e-84	678	611	780	3159	3175	8.65852	9.07003	10.7034	44.4749	39.3949
ENSMUSG00000030268	Bcat1	13.6865	165.98	-2.0281	4.1059e-21	6	15	19	184	149	0.107453	0.312258	0.365623	3.63277	2.59261
ENSMUSG00000030317	Timp4	112.456	589.245	-2.0051	1.5247e-36	99	128	105	513	689	2.24377	3.37215	2.55708	12.8178	15.1721
ENSMUSG00000029838	Ptn	253.943	1156.05	-2.0026	3.5625e-65	301	227	234	1100	1245	4.77977	4.19005	3.99271	19.2568	19.2084
ENSMUSG00000032024	Clmp	3.32362	97.0157	-1.9735	1.7223e-19	3	2	5	105	90	0.0640573	0.0496399	0.114717	2.47166	1.86712
ENSMUSG00000018845	Unc45b	12.8654	150.024	-1.9496	2.3345e-19	7	21	9	145	159	0.0920693	0.321063	0.127195	2.1025	2.03187
ENSMUSG00000054966	Ifltd1	35.9	218.872	-1.8999	6.4943e-23	37	35	35	201	244	0.673528	0.740587	0.684596	4.03368	4.31545
ENSMUSG00000025105	Bnc1	30.9186	197.675	-1.8538	2.5365e-20	35	34	23	195	205	0.241402	0.272588	0.170456	1.48272	1.37376
ENSMUSG00000028517	Ppap2b	127.497	563.379	-1.8507	3.8109e-36	128	112	141	570	568	1.30037	1.3226	1.53917	6.38385	5.60644
ENSMUSG00000042757	Tmem108	8.2525	103.498	-1.7838	5.8499e-16	6	12	6	91	120	0.0683308	0.158855	0.0734224	1.14251	1.32779
ENSMUSG00000026418	Tnni1	47.0832	254.582	-1.781	3.923e-20	34	48	57	231	287	1.1319	1.85748	2.039	8.47799	9.28311
ENSMUSG00000096883	AI848285	473.672	1749.05	-1.732	2.8722e-49	425	461	521	1614	1941	7.56065	9.53289	9.95909	31.6537	33.5489
ENSMUSG00000051579	Tceal8	28.0744	163.351	-1.7117	8.0551e-17	30	25	29	165	165	0.865811	0.838678	0.899315	5.24973	4.62666
ENSMUSG00000026043	Col3a1	1165.33	4164.38	-1.6821	1.4415e-45	1551	903	1070	4099	4329	27.5309	18.6316	20.4082	80.2116	74.6582
ENSMUSG00000022607	Ptk2	2425.68	8076.92	-1.6647	2.4456e-88	2798	2058	2428	7344	9088	22.4152	19.1644	20.9005	64.8604	70.7369
ENSMUSG00000021506	Pitx1	110.86	458.262	-1.6638	2.2488e-22	83	118	126	433	497	1.72073	2.84362	2.80684	9.89634	10.0109
ENSMUSG00000029581	Fscn1	282.799	984.478	-1.6386	2.5767e-40	291	284	267	880	1125	10.2852	11.6679	10.1401	34.289	38.6327
ENSMUSG00000030283	St8sia1	14.285	109.891	-1.6351	1.0708e-13	19	13	11	111	111	0.124594	0.0990922	0.0775081	0.802448	0.707209
ENSMUSG00000042759	Apobr	67.7043	307.309	-1.6123	1.0282e-16	64	89	46	295	328	1.76455	2.85231	1.36277	8.96658	8.78637
ENSMUSG00000038453	Srcin1	29.0817	155.049	-1.6032	1.8111e-14	26	32	28	137	179	0.24398	0.349047	0.282326	1.41727	1.63198
ENSMUSG00000040152	Thbs1	450.953	1466.49	-1.5878	1.7608e-49	471	445	428	1351	1630	4.64526	5.10156	4.5357	14.6891	15.6192
ENSMUSG00000026837	Col5a1	1554.18	5176.2	-1.5857	2.8168e-39	1812	1627	1198	4796	5722	12.2995	12.8372	8.73771	35.8888	37.7363
ENSMUSG00000022754	Tmem45a	222.494	767.336	-1.5724	2.8537e-29	283	200	186	755	798	7.80932	6.4152	5.51508	22.9681	21.395
ENSMUSG00000064080	Fbln2	8025.36	24686.6	-1.5471	4.5229e-68	9088	7838	7055	22937	27217	172.477	172.911	143.871	479.9	501.863
ENSMUSG00000028364	Tnc	535.503	1695	-1.5469	2.1024e-46	649	449	513	1558	1888	3.476	2.79534	2.95232	9.19927	9.82469
ENSMUSG00000026833	Olfm1	24.3827	134.902	-1.5465	6.768e-13	22	28	22	140	132	0.34849	0.515559	0.374457	2.44482	2.03153
ENSMUSG00000023987	Pgc	12.2519	100.177	-1.5368	6.4265e-12	15	9	13	118	82	0.512663	0.35755	0.477415	4.44605	2.72293
ENSMUSG00000020674	Pxdn	1000.83	3022.57	-1.5239	1.098e-68	1132	875	994	2849	3286	14.1799	12.7406	13.3791	39.3433	39.9924
ENSMUSG00000026639	Lamb3	17.335	108.187	-1.5152	6.9935e-12	21	16	15	92	129	0.305922	0.270935	0.234798	1.47751	1.82584
ENSMUSG00000052085	Dock8	30.1327	147.451	-1.5072	1.0545e-12	24	32	33	141	158	0.0986204	0.152848	0.145707	0.638743	0.630804
ENSMUSG00000002265	Peg3	14.0878	104.152	-1.4992	2.2674e-11	19	17	6	101	110	0.139502	0.145087	0.0473357	0.81752	0.784694
ENSMUSG00000057751	Megf6	234.579	756.451	-1.4987	1.8878e-27	209	235	252	737	795	2.73324	3.57235	3.54115	10.6255	10.1014
ENSMUSG00000029669	Tspan12	6.86071	77.1602	-1.4955	2.3866e-11	12	5	4	70	87	0.307352	0.14886	0.110085	1.97654	2.16499
ENSMUSG00000026389	Steap3	130.117	441.176	-1.4918	3.1618e-21	146	134	108	405	492	1.56185	1.66626	1.24143	4.7763	5.11367
ENSMUSG00000029231	Pdgfra	574.909	1728.36	-1.4858	4.2216e-46	658	468	602	1644	1862	3.21808	2.66054	3.16358	8.86387	8.84773
ENSMUSG00000024066	Xdh	75.6191	273.458	-1.4791	6.7037e-17	85	73	68	251	305	0.594698	0.593683	0.511209	1.93599	2.07329
ENSMUSG00000045672	Col27a1	73.1418	265.869	-1.4767	1.3226e-16	84	68	67	241	300	0.621436	0.584763	0.532603	1.96556	2.15636
ENSMUSG00000022309	Angpt1	13.3369	92.0706	-1.4639	7.2404e-11	13	10	17	93	93	0.0980276	0.0876513	0.137742	0.773106	0.68135
ENSMUSG00000032523	Hhatl	173.912	559.183	-1.4584	1.9396e-22	152	172	192	527	608	2.76379	3.63533	3.75124	10.5639	10.7411
ENSMUSG00000021057	Akap5	56.343	221.767	-1.4574	1.1473e-13	49	67	50	217	232	0.29333	0.466218	0.32162	1.43209	1.34937
ENSMUSG00000026768	Itga8	5.83491	69.1095	-1.4506	8.8576e-11	4	8	5	60	81	0.0610708	0.141977	0.0820268	1.0099	1.20155
ENSMUSG00000032332	Col12a1	31.0644	139.531	-1.4342	1.3058e-11	37	30	26	133	150	0.235835	0.222271	0.178071	0.934566	0.928925
ENSMUSG00000032179	Bmp5	19.498	116.891	-1.4247	2.0953e-10	30	8	22	112	125	0.441238	0.136771	0.347685	1.81602	1.78626
ENSMUSG00000041605	5730559C18Rik	162.506	500.134	-1.4021	1.3402e-20	160	166	157	437	583	4.08824	4.93036	4.31051	12.3098	14.4733
ENSMUSG00000038146	Notch3	190.762	568.761	-1.4017	1.0929e-24	202	176	192	525	631	0.805909	0.816208	0.823091	2.30911	2.44594
ENSMUSG00000045382	Cxcr4	74.1999	256.683	-1.4005	2.3086e-14	82	78	61	249	271	1.94358	2.149	1.55357	6.50637	6.24079
ENSMUSG00000021186	Fbln5	5.86055	67.6471	-1.3972	4.2649e-10	3	8	6	73	63	0.0165171	0.0511984	0.0354957	0.443085	0.337004
ENSMUSG00000024868	Dkk1	9.57794	78.1452	-1.3966	6.8562e-10	10	5	14	78	80	0.132232	0.0768529	0.198919	1.13706	1.0278
ENSMUSG00000030000	Add2	61.2576	216.354	-1.3959	1.1394e-13	65	57	61	212	226	0.668813	0.681741	0.674424	2.4048	2.25934
ENSMUSG00000016179	Camk1g	1.30735	56.0484	-1.3842	9.1328e-11	1	0	3	37	79	0.023843	0	0.076859	0.972556	1.83008
ENSMUSG00000075402	Krt76	198.89	588.938	-1.3805	6.5976e-23	225	158	215	572	621	3.12321	2.54935	3.20678	8.75318	8.37515
ENSMUSG00000006403	Adamts4	35.176	154.903	-1.3799	1.5135e-10	44	19	44	156	157	0.337899	0.169606	0.363077	1.32072	1.17143
ENSMUSG00000029759	Pon3	10.8765	78.8789	-1.3796	1.1976e-09	14	7	12	68	93	0.406237	0.236104	0.374149	2.17526	2.6219
ENSMUSG00000001435	Col18a1	684.606	1887.14	-1.3796	2.2069e-43	684	646	711	1739	2097	5.81803	6.38713	6.49832	16.3069	17.3301
ENSMUSG00000057897	Camk2b	910.064	2560.64	-1.3702	8.5727e-31	1082	912	727	2459	2732	15.4262	15.114	11.1372	38.6492	37.8437
ENSMUSG00000009633	G0s2	10.9096	82.6229	-1.3629	1.8963e-09	9	14	9	97	68	0.343034	0.620263	0.368595	4.07584	2.51817
ENSMUSG00000020848	Doc2b	115.826	368.805	-1.3501	8.9103e-15	154	102	93	380	364	1.13329	0.872518	0.735386	3.08287	2.60258
ENSMUSG00000045087	S1pr5	78.1405	267.121	-1.3455	1.8598e-12	110	68	58	246	297	1.41208	1.01468	0.80003	3.48139	3.70429
ENSMUSG00000047712	Ust	11.2526	76.6929	-1.2948	1.4235e-08	11	6	17	77	78	0.0824043	0.0522471	0.136842	0.635915	0.567719
ENSMUSG00000006586	Runx1t1	28.2959	130.761	-1.292	9.404e-09	15	30	38	112	155	0.144475	0.335874	0.393276	1.18924	1.45049
ENSMUSG00000043110	Lrrn4	28.9447	123.098	-1.2824	7.8731e-09	34	34	18	115	135	0.293715	0.341413	0.167083	1.09521	1.13309
ENSMUSG00000022382	Wnt7b	365.626	992.614	-1.2801	2.345e-20	414	382	294	863	1162	3.88037	4.16188	2.96096	8.91733	10.5818
ENSMUSG00000001020	S100a4	377.852	1021.07	-1.2798	2.1167e-21	474	336	326	1065	993	34.2611	28.2304	25.3194	84.8642	69.7357
ENSMUSG00000020042	Btbd11	233.635	657.56	-1.2792	2.4403e-16	213	269	208	575	766	2.36531	3.47228	2.4819	7.03927	8.26456
ENSMUSG00000001739	Cldn15	7.32127	68.0541	-1.2712	1.6763e-08	2	11	8	58	81	0.0440229	0.281446	0.189213	1.40743	1.73227
ENSMUSG00000031375	Bgn	3799.39	9443.39	-1.2609	1.1014e-51	4427	3199	3789	9202	9923	97.1782	81.6257	89.3708	222.686	211.633
ENSMUSG00000055368	Slc6a2	125.022	358.02	-1.2567	6.0175e-14	150	95	132	314	416	1.03104	0.759032	0.974919	2.37938	2.77817
ENSMUSG00000024053	Emilin2	259.604	684.24	-1.2545	5.4963e-21	250	257	265	672	713	2.05196	2.45198	2.33716	6.08065	5.68593
ENSMUSG00000073125	Xlr3b	4.06658	51.4853	-1.2509	1.6772e-08	4	5	3	45	60	0.0498334	0.0724076	0.04016	0.618051	0.726263
ENSMUSG00000026414	Tnnt2	357.176	914.374	-1.248	3.2104e-26	383	316	370	826	1035	9.732	9.33349	10.1022	23.1385	25.552
ENSMUSG00000090523	Gypc	95.7827	276.292	-1.2449	7.1117e-13	110	87	90	259	302	2.17779	2.00215	1.9146	5.65294	5.80915
ENSMUSG00000052957	Gas1	1421.99	3527.91	-1.2439	3.8014e-39	1371	1347	1517	3302	3862	14.8595	16.9703	17.6671	39.4545	40.6689
ENSMUSG00000031486	Gpr124	314.454	802.061	-1.2292	1.2251e-22	306	305	325	777	848	3.04036	3.52255	3.46976	8.51091	8.18619
ENSMUSG00000070867	Trabd2b	169.189	445.528	-1.2206	9.5112e-17	176	159	170	415	490	0.853607	0.896388	0.885944	2.21894	2.309
ENSMUSG00000020722	Cacng1	8.2622	63.2298	-1.2161	9.8593e-08	8	4	13	62	66	0.205558	0.11947	0.358921	1.75625	1.64767
ENSMUSG00000016552	Foxred2	151.557	403.681	-1.205	1.54e-14	187	129	140	376	444	1.69099	1.35595	1.36032	3.74835	3.90091
ENSMUSG00000038370	Pcp4l1	22.4106	100.121	-1.2037	1.4963e-07	18	16	33	103	99	0.366309	0.378485	0.721607	2.3108	1.95746
ENSMUSG00000059625	Sohlh1	838.161	2056.32	-1.2012	7.8835e-27	871	726	911	2163	1979	21.6856	21.0109	24.3716	59.3692	47.872
ENSMUSG00000016194	Hsd11b1	38.8064	381.092	-1.2006	6.8439e-08	69	27	23	377	394	2.14782	0.976934	0.769286	12.9372	11.9159
ENSMUSG00000025221	Kcnip2	21.8365	95.503	-1.1971	1.7656e-07	16	27	21	96	97	0.410458	0.805131	0.578869	2.71501	2.4177
ENSMUSG00000038070	Cntln	80.4219	231.345	-1.1944	1.2595e-10	99	68	75	215	255	0.82696	0.660255	0.673166	1.97988	2.06953
ENSMUSG00000037995	Igsf9	47.4488	161.969	-1.1938	3.1322e-08	37	61	41	158	170	0.735251	1.40902	0.875447	3.46132	3.2822
ENSMUSG00000049551	Fzd9	57.4541	176.563	-1.1786	7.6756e-09	55	65	50	162	197	0.769777	1.05747	0.751942	2.49959	2.67886
ENSMUSG00000023008	Fmnl3	1581.74	3696.74	-1.1775	2.0549e-46	1703	1395	1637	3466	4040	19.2038	18.2852	19.835	43.0875	44.2624
ENSMUSG00000027962	Vcam1	224.796	569.279	-1.1751	3.6227e-16	273	172	233	540	615	2.57837	1.88828	2.36456	5.62248	5.64339
ENSMUSG00000038807	Rap1gap2	566.472	1348	-1.1736	4.0925e-29	598	547	545	1257	1481	4.13876	4.40058	4.05301	9.59082	9.95879
ENSMUSG00000024538	Ppic	213.123	528.839	-1.1582	2.9953e-16	232	180	227	473	604	5.78967	5.22146	6.087	13.013	14.6448
ENSMUSG00000019891	Dcbld1	18.5827	81.7182	-1.1566	5.7104e-07	23	15	18	69	98	0.207399	0.157226	0.174407	0.685929	0.858592
ENSMUSG00000022324	Matn2	1353.43	3201.04	-1.1557	5.975e-26	1693	1083	1305	3210	3260	15.3094	11.3837	12.6801	32.0005	28.6418
ENSMUSG00000072294	Klf12	10.0898	60.7874	-1.1521	6.3751e-07	11	11	8	60	63	0.190205	0.221093	0.148638	1.14375	1.0584
ENSMUSG00000043531	Sorcs1	47.2874	148.375	-1.1453	7.2515e-08	47	54	39	141	160	0.337667	0.45096	0.30107	1.11676	1.11684
ENSMUSG00000031340	Gabre	31.09	123.298	-1.1412	6.7955e-07	49	30	15	111	140	0.691532	0.492143	0.227467	1.72699	1.91967
ENSMUSG00000059325	Hopx	14.9611	79.6679	-1.1409	9.1825e-07	21	5	20	73	89	0.56303	0.155825	0.576175	2.15768	2.31838
ENSMUSG00000034573	Ptpn13	974.061	2227.63	-1.1368	5.1943e-35	1017	932	957	2089	2434	3.94182	4.199	3.98566	8.92618	9.16598
ENSMUSG00000029710	Ephb4	206.301	503.486	-1.135	2.6317e-15	227	201	188	460	564	1.81627	1.86941	1.61631	4.05754	4.38445
ENSMUSG00000022836	Mylk	391.722	917.093	-1.1262	1.3409e-20	419	379	371	811	1058	2.46686	2.59372	2.34702	5.26384	6.05199
ENSMUSG00000029334	Prkg2	183.75	447.237	-1.1172	5.5634e-14	207	150	195	427	480	3.11302	2.62215	3.15107	7.07931	7.01351
ENSMUSG00000022421	Nptxr	1486.39	3345.47	-1.1146	1.7705e-33	1487	1466	1472	3234	3545	13.0745	14.9831	13.907	31.3476	30.2839
ENSMUSG00000020439	Smtn	2320.04	5253.51	-1.1141	2.6123e-29	2505	2366	2042	5116	5524	39.3887	43.2446	34.501	88.684	84.3916
ENSMUSG00000025885	Myo5b	485.308	1115.41	-1.1106	5.5669e-22	494	473	479	1122	1132	7.71475	8.58637	8.03789	19.317	17.176
ENSMUSG00000014813	Stc1	5.10875	49.9073	-1.1099	6.6027e-07	5	7	3	35	68	0.0428703	0.0697651	0.0276388	0.330831	0.566471
ENSMUSG00000060807	Serpina6	1088.49	2554.17	-1.1088	2.6092e-17	1491	862	940	2466	2710	48.777	32.7792	33.0428	88.9369	86.1368
ENSMUSG00000038486	Sv2a	170.139	412.119	-1.108	1.9197e-13	179	150	180	399	436	2.26433	2.20562	2.44664	5.5643	5.35864
ENSMUSG00000035279	Ssc5d	1771.96	4003.07	-1.1005	5.5435e-25	2009	1790	1490	3845	4270	15.05	15.587	11.9938	31.7545	31.079
ENSMUSG00000051457	Spn	46.9807	142.094	-1.0998	2.9766e-07	51	48	41	151	135	0.554447	0.606576	0.478945	1.80975	1.42596
ENSMUSG00000071547	Nt5dc2	129.854	347.583	-1.0978	1.009e-08	182	124	85	317	390	4.1513	3.28767	2.08326	7.97119	8.64289
ENSMUSG00000020798	Spns3	37.1313	119.524	-1.0974	7.1157e-07	46	29	37	124	117	0.560465	0.410717	0.4844	1.66557	1.38503
ENSMUSG00000045667	Smtnl2	63.0994	190.212	-1.0953	3.866e-07	55	84	46	194	190	1.01268	1.7978	0.910079	3.93788	3.39895
ENSMUSG00000021260	Hhipl1	10.1154	56.7621	-1.0877	2.982e-06	10	11	9	55	60	0.123197	0.157523	0.119139	0.746986	0.718178
ENSMUSG00000032334	Loxl1	4421.65	9773.63	-1.0832	1.4277e-28	4119	4370	4650	9006	10861	39.6015	48.8377	48.038	95.456	101.455
ENSMUSG00000031385	Plxnb3	485.845	1091.79	-1.0792	2.187e-20	485	482	479	1086	1122	3.14	3.62734	3.33223	7.75119	7.05769
ENSMUSG00000034786	Gpsm3	24.7256	89.563	-1.0777	3.127e-06	24	20	30	90	91	0.807364	0.782063	1.0844	3.33774	2.97428
ENSMUSG00000019775	Rgs17	2.53779	41.7159	-1.0764	5.6227e-07	5	0	3	37	48	0.0341776	0	0.0220345	0.27882	0.318782
ENSMUSG00000052698	Tln2	971.011	2145.06	-1.0734	8.2111e-25	1123	932	850	2007	2349	3.57116	3.44508	2.90442	7.03603	7.25762
ENSMUSG00000079845	Xlr4a	4.7503	46.3343	-1.0709	1.5091e-06	2	4	8	44	50	0.0873271	0.203017	0.375337	2.11799	2.12115
ENSMUSG00000030409	Dmpk	350.227	786.739	-1.0671	6.5058e-18	353	334	357	776	816	7.8836	8.67061	8.56702	19.1057	17.7061
ENSMUSG00000042216	Sgsm1	85.2806	220.375	-1.0643	2.7684e-08	83	91	79	224	221	1.17395	1.49612	1.20064	3.49278	3.03701
ENSMUSG00000000244	Tspan32	573.648	1263.58	-1.0621	1.7841e-22	625	504	589	1274	1279	15.3819	14.4183	15.576	34.566	30.5831
ENSMUSG00000028664	Ephb2	9.57665	57.4907	-1.0598	4.7355e-06	9	14	5	52	65	0.0743652	0.134465	0.0443925	0.473677	0.521822
ENSMUSG00000057836	Xlr3a	88.4278	225.008	-1.0592	1.6872e-08	91	72	102	210	247	2.28695	2.1033	2.7544	5.81817	6.03107
ENSMUSG00000045954	Sdpr	152.153	362.573	-1.0481	5.0726e-10	138	139	176	320	419	1.44969	1.69732	1.98664	3.70592	4.27653
ENSMUSG00000078794	Dact3	52.226	145.476	-1.0471	7.9497e-07	52	56	47	132	164	0.590107	0.738701	0.573109	1.6514	1.80823
ENSMUSG00000031070	Mrgprf	515.601	1127.52	-1.0465	6.206e-20	542	518	476	1088	1197	8.64955	9.60899	8.16231	19.1414	18.5597
ENSMUSG00000032643	Fhl3	250.086	563.274	-1.0459	4.3754e-14	244	247	253	533	610	6.23954	7.34198	6.95177	15.0259	15.1557
ENSMUSG00000068696	Gpr88	91.477	225.204	-1.0376	1.6259e-08	101	81	92	213	244	0.939526	0.875843	0.919575	2.18433	2.20526
ENSMUSG00000029163	Emilin1	334.443	740.007	-1.0341	5.1967e-15	345	344	306	733	764	5.27489	6.11373	5.02721	12.3552	11.3493
ENSMUSG00000000693	Loxl3	495.636	1070.09	-1.0334	9.064e-21	532	433	519	1044	1123	8.10699	7.6699	8.49821	17.5388	16.6269
ENSMUSG00000039476	Prrx2	31.3039	101.915	-1.0306	7.9367e-06	25	28	40	88	120	0.873034	1.13659	1.50094	3.38786	4.0715
ENSMUSG00000020614	Fam20a	36.772	109.172	-1.0227	5.0301e-06	38	32	40	100	122	0.673026	0.658798	0.761238	1.95254	2.09938
ENSMUSG00000047787	Flrt1	243.794	537.8	-1.0207	7.3701e-14	274	212	245	504	588	1.50084	1.34981	1.44199	3.04344	3.12927
ENSMUSG00000019539	Rcn3	280.874	625.353	-1.0207	6.3399e-13	348	241	256	634	629	12.2459	9.85785	9.67974	24.5953	21.5052
ENSMUSG00000045545	Krt14	555.034	1176.47	-1.0143	5.1779e-21	586	525	546	1073	1320	13.3378	13.8899	13.3534	26.9239	29.1906
ENSMUSG00000027574	Nkain4	19.7353	77.0245	-1.0138	1.9028e-05	12	21	25	75	81	0.691405	1.40645	1.54776	4.76391	4.53439
ENSMUSG00000038319	Kcnh2	2929.97	6131.68	-1.0108	8.0472e-26	2774	2914	3020	5862	6572	47.0038	57.3944	54.9851	109.502	108.195
ENSMUSG00000040258	Nxph4	90.6621	240.28	-1.0075	1.8999e-06	110	103	57	189	304	2.10758	2.29394	1.17349	3.99213	5.6591
ENSMUSG00000039497	Dse	6.38206	44.49	-1.0072	1.054e-05	6	6	7	37	54	0.0455863	0.0529892	0.0571469	0.30991	0.398619
ENSMUSG00000022150	Dab2	1119.06	2343.83	-1.0063	8.0454e-24	1335	1006	1017	2240	2513	22.3029	19.5358	18.2563	41.2552	40.79
ENSMUSG00000039607	Rbms3	90.6911	217.746	-1.0031	7.2456e-08	103	79	90	205	237	1.42727	1.27247	1.34005	3.13165	3.19079
ENSMUSG00000049047	Armcx3	5.21969	43.8266	-0.99456	8.8708e-06	2	8	5	41	48	0.0217873	0.101302	0.0585269	0.49239	0.508039
ENSMUSG00000045287	Rtn4rl1	5.59623	45.3543	-0.99412	9.8842e-06	8	4	5	29	65	0.0728345	0.0423312	0.0489136	0.291069	0.574967
ENSMUSG00000033066	Gas7	4274.09	8849.73	-0.99233	1.2601e-23	5244	3868	3722	8388	9568	88.9034	76.2248	67.8023	156.771	157.601
ENSMUSG00000027656	Wisp2	9.12493	53.8524	-0.99202	1.9475e-05	16	6	6	60	48	0.391673	0.17073	0.157822	1.61922	1.14163
ENSMUSG00000029436	Mmp17	395.239	841.968	-0.99131	1.9698e-14	384	407	383	758	956	5.08819	6.26874	5.4531	11.0727	12.3076
ENSMUSG00000039542	Ncam1	1797.29	3666.14	-0.98554	5.6002e-30	2010	1644	1726	3316	4145	21.5021	20.4428	19.8398	39.1067	43.0816
ENSMUSG00000033910	Gucy1a3	27.4256	91.0756	-0.98405	2.9938e-05	24	21	37	99	84	0.165533	0.168363	0.274212	0.752766	0.562905
ENSMUSG00000071656	Lrrn4cl	56.6469	156.361	-0.98244	9.1829e-06	83	33	57	150	167	1.03124	0.476595	0.760972	2.05459	2.01595
ENSMUSG00000074934	Grem1	5.81854	44.9523	-0.97665	1.5351e-05	11	3	4	37	55	0.0851061	0.02698	0.0332537	0.315588	0.41344
ENSMUSG00000019997	Ctgf	333.06	735.072	-0.97373	1.5866e-09	426	335	237	707	783	7.83916	7.1657	4.68619	14.3427	13.9992
ENSMUSG00000036139	Hoxc9	13.5933	58.5511	-0.97127	4.597e-05	16	10	15	47	73	0.341412	0.248035	0.343924	1.10562	1.51343
ENSMUSG00000060882	Kcnd2	103.363	239.933	-0.96682	2.1574e-07	117	80	114	212	277	0.728814	0.579261	0.76304	1.45585	1.67646
ENSMUSG00000036273	Lrrk2	62.615	158.687	-0.96558	5.3645e-06	63	66	57	129	196	0.639014	0.778158	0.621236	1.44248	1.93156
ENSMUSG00000005124	Wisp1	729.77	1490.13	-0.96235	4.6547e-19	866	612	716	1359	1672	13.1158	10.7741	11.652	22.6906	24.6033
ENSMUSG00000031980	Agt	911.399	1866.75	-0.96217	1.5578e-17	944	955	811	1802	1981	16.0209	18.8396	14.7893	33.7148	32.6649
ENSMUSG00000042821	Snai1	316.92	667.787	-0.96076	6.9448e-12	308	330	303	590	771	6.09781	7.59436	6.44582	12.8774	14.8306
ENSMUSG00000085514	Bcas3os2	64.8195	158.808	-0.95521	3.8846e-06	68	66	59	145	178	3.30152	3.7248	3.078	7.76112	8.39667
ENSMUSG00000015766	Eps8	379.642	786.824	-0.95474	6.6732e-14	437	302	403	749	847	8.61457	6.92011	8.53629	16.2774	16.2225
ENSMUSG00000054146	Krt15	84.062	196.624	-0.94943	1.0347e-06	100	68	85	186	213	2.68558	2.12276	2.45284	5.50684	5.55777
ENSMUSG00000020473	Aebp1	4870.58	9682.44	-0.94821	1.1638e-26	4899	4900	4693	9351	10270	66.9601	77.8499	68.9241	140.902	136.383
ENSMUSG00000055044	Pdlim1	57.1977	147.782	-0.94728	1.5968e-05	65	65	40	139	161	1.3944	1.62085	0.922034	3.28731	3.3557
ENSMUSG00000028031	Dkk2	333.709	711.915	-0.947	7.0896e-10	455	278	275	671	774	3.95295	2.80742	2.56717	6.42663	6.5333
ENSMUSG00000018819	Lsp1	184.531	393.369	-0.94417	1.5413e-09	184	185	180	388	408	4.52495	5.28836	4.75642	10.5191	9.74851
ENSMUSG00000043259	Fam13c	148.326	319.526	-0.94097	8.3343e-09	165	135	144	298	351	1.59738	1.51918	1.49795	3.18046	3.30151
ENSMUSG00000053310	Nrgn	242.347	509.079	-0.9371	5.3777e-10	218	235	267	489	543	7.36443	9.22793	9.69184	18.2114	17.8223
ENSMUSG00000050022	Amz1	51.8167	133.842	-0.93675	2.2584e-05	47	50	57	145	124	0.910844	1.12634	1.18695	3.09789	2.3348
ENSMUSG00000053398	Phgdh	1432.29	2827.26	-0.93582	1.7627e-24	1462	1385	1422	2761	2964	51.7305	56.9643	54.0643	107.7	101.897
ENSMUSG00000021994	Wnt5a	1505.31	2951.18	-0.93102	1.0833e-26	1576	1433	1483	2747	3248	22.0576	23.3132	22.3026	42.385	44.1673
ENSMUSG00000039004	Bmp6	32.4902	93.8596	-0.93	7.5083e-05	31	38	27	85	106	0.412811	0.588202	0.386336	1.24784	1.37144
ENSMUSG00000025743	Sdc3	2382.26	4731.21	-0.9288	2.228e-18	2458	2514	2109	4368	5248	46.7876	55.6247	43.1358	91.6606	97.0566
ENSMUSG00000026413	Pkp1	2074.89	4055.5	-0.92551	4.3232e-26	2353	1932	1925	3947	4267	28.0097	26.733	24.6223	51.797	49.3505
ENSMUSG00000086567	Gm2830	24.9714	82.4319	-0.92402	0.000123	20	34	19	87	79	1.66715	3.29442	1.70181	7.99496	6.39816
ENSMUSG00000020785	Camkk1	175.083	376.022	-0.924	5.2265e-08	213	174	137	356	407	2.51037	2.38376	1.73497	4.62552	4.66053
ENSMUSG00000025494	Sigirr	28.7922	84.6129	-0.92006	0.00010129	28	25	33	85	86	0.451556	0.468648	0.571846	1.51121	1.34752
ENSMUSG00000032243	Itga11	21.5474	83.1656	-0.91989	0.00013473	40	17	9	77	92	0.298606	0.147517	0.0721927	0.633696	0.667281
ENSMUSG00000101940	Akp-ps1	23.7683	73.9238	-0.91883	0.00012403	25	22	24	70	80	0.501449	0.512936	0.517261	1.54787	1.55904
ENSMUSG00000029371	Cxcl5	12.6364	53.003	-0.91567	0.00013485	13	9	16	47	61	0.252088	0.202864	0.333381	1.00475	1.14927
ENSMUSG00000058056	Palld	1618.37	3175.9	-0.91547	1.4822e-18	1556	1587	1671	2797	3677	20.7981	24.6573	23.9995	41.2153	47.7518
ENSMUSG00000087107	AI662270	18.5915	64.8831	-0.91485	0.00015063	20	13	23	59	73	0.828199	0.625751	1.0234	2.69344	2.93704
ENSMUSG00000033768	Nrxn2	27.5114	83.8992	-0.91281	0.00013531	31	19	33	67	105	0.335993	0.239373	0.384321	0.80056	1.10571
ENSMUSG00000004655	Aqp1	107.222	234.637	-0.9082	1.0019e-06	101	103	115	230	245	1.23387	1.46264	1.50958	3.0976	2.908
ENSMUSG00000027827	Kcnab1	47.6825	119.791	-0.90636	4.6891e-05	52	40	51	121	121	0.672099	0.600957	0.708291	1.72412	1.51949
ENSMUSG00000026109	Tmeff2	49.716	123.298	-0.9023	4.6942e-05	52	41	56	111	140	0.861105	0.789206	0.996444	2.02641	2.25249
ENSMUSG00000038552	Fndc4	72.6526	171.538	-0.89896	2.5125e-05	58	83	73	170	177	1.02386	1.70312	1.38467	3.30836	3.03576
ENSMUSG00000031659	Adcy7	853.489	1687.7	-0.89761	7.4242e-13	1114	674	790	1609	1814	5.94369	4.18008	4.52908	9.46407	9.40352
ENSMUSG00000040345	Arhgap9	35.6689	95.905	-0.89744	0.00012079	37	38	31	88	107	0.655677	0.782754	0.590285	1.71918	1.84227
ENSMUSG00000035085	1700020L24Rik	156.925	329.562	-0.89636	2.0015e-07	149	170	146	303	367	6.3168	8.37748	6.65082	14.1613	15.1168
ENSMUSG00000028121	Bcar3	119.967	257.417	-0.89618	9.3171e-07	118	128	110	239	284	1.14825	1.44784	1.15017	2.56392	2.68507
ENSMUSG00000041828	Abca8a	46.5475	119.66	-0.89299	9.1803e-05	57	30	54	119	123	0.75063	0.459225	0.764111	1.72762	1.57376
ENSMUSG00000030029	Lrig1	2759.5	5255.87	-0.89264	1.2974e-25	2891	2664	2676	4770	5924	39.4641	42.2709	39.2511	71.7833	78.569
ENSMUSG00000028445	Enho	123.975	265.543	-0.89193	1.1055e-06	141	126	103	236	305	3.56586	3.70398	2.79894	6.57973	7.49423
ENSMUSG00000048988	Elfn1	13.3873	59.6568	-0.8896	0.00019023	6	16	17	71	48	0.0503942	0.156208	0.153423	0.657414	0.391699
ENSMUSG00000021253	Tgfb3	2449.14	4643.94	-0.88881	4.2811e-27	2592	2269	2456	4207	5243	24.5817	25.0129	25.0274	43.9845	48.3101
ENSMUSG00000051851	Cxx1c	35.3121	96.1663	-0.8846	0.00017298	44	23	40	92	103	3.5214	2.13965	3.43981	8.11711	8.00906
ENSMUSG00000020101	4632428N05Rik	11.1244	49.435	-0.88395	0.0002163	16	6	12	49	51	0.279219	0.121711	0.225018	0.942697	0.864723
ENSMUSG00000036098	Myrf	5590.9	10546	-0.88138	1.2438e-26	5590	5416	5648	9901	11510	48.5779	54.7091	52.7392	94.8544	97.1817
ENSMUSG00000004266	Ptpn6	45.9066	117.429	-0.88038	0.00013223	56	30	53	99	141	1.87794	1.16942	1.90978	3.66	4.59405
ENSMUSG00000023484	Prph	135.243	282.157	-0.87909	5.9907e-07	136	140	126	278	293	2.4021	2.87431	2.3913	5.41312	5.02807
ENSMUSG00000042804	Gpr153	219.939	438.93	-0.87824	2.9703e-09	224	198	235	406	486	2.43687	2.50382	2.74704	4.86925	5.13692
ENSMUSG00000022032	Scara5	2755.68	5179.78	-0.87666	8.6871e-27	2934	2496	2810	5141	5336	27.5967	27.2895	28.3998	53.3085	48.7636
ENSMUSG00000031765	Mt1	436.227	1284.2	-0.87638	0.00028766	481	529	282	1165	1448	28.5863	36.5445	18.0083	76.3291	83.611
ENSMUSG00000002100	Mybpc3	98.2724	227.893	-0.87358	5.1816e-05	101	124	65	240	219	0.781052	1.11464	0.540112	2.04607	1.64545
ENSMUSG00000032554	Trf	73.1015	168.362	-0.86954	4.6567e-05	89	51	81	178	161	2.65451	1.76815	2.59592	5.85282	4.66554
ENSMUSG00000026825	Dnm1	2777.04	5175.76	-0.86857	4.4557e-29	2951	2588	2757	4853	5656	45.9513	46.8432	46.1293	83.3086	85.5697
ENSMUSG00000071847	Apcdd1	2798.92	5235.87	-0.86829	1.154e-24	2814	2687	2840	4938	5689	38.5277	42.7632	41.781	74.5335	75.6775
ENSMUSG00000041577	Prelp	295.007	579.536	-0.86715	1.5966e-09	308	303	267	513	668	4.45451	5.09384	4.14928	8.17933	9.38659
ENSMUSG00000028527	Ak4	49.979	123.485	-0.86571	0.0001524	59	54	36	128	121	0.885627	0.942207	0.580648	2.11817	1.76468
ENSMUSG00000000555	Itga5	4045.47	7539.81	-0.86382	5.4445e-25	4143	3939	3974	7360	7908	30.3631	33.5561	31.2947	59.4649	56.3093
ENSMUSG00000022097	Sftpc	1688.56	3168.51	-0.85795	1.8773e-17	1697	1709	1617	3158	3249	67.738	79.2951	69.3541	138.968	126.003
ENSMUSG00000038296	Galnt18	124.935	256.758	-0.85619	1.4499e-06	142	106	127	236	286	1.78502	1.54887	1.71542	3.27054	3.49304
ENSMUSG00000027318	Adam33	11.5333	49.3647	-0.85083	0.00039231	12	15	7	55	44	0.223643	0.324951	0.140179	1.13002	0.796724
ENSMUSG00000028033	Kcnq5	66.7673	149.235	-0.8471	7.4656e-05	74	69	56	140	163	0.705335	0.76448	0.57354	1.4711	1.5095
ENSMUSG00000003420	Fcgrt	746.753	1389.64	-0.84705	3.7757e-17	791	702	737	1314	1506	14.6061	15.0677	14.623	26.7487	27.0187
ENSMUSG00000039633	Lonrf1	62.5902	139.792	-0.84093	9.1803e-05	69	60	58	137	146	0.56346	0.569533	0.508925	1.23335	1.15837
ENSMUSG00000031112	2610018G03Rik	218.571	428.2	-0.84049	1.0843e-07	236	206	211	355	521	2.88639	2.92862	2.77292	4.78655	6.19102
ENSMUSG00000028214	Gem	456.372	868.105	-0.83998	1.2699e-10	562	379	433	875	879	9.01805	7.06919	7.4658	15.4787	13.704
ENSMUSG00000022489	Pde1b	129.181	270.88	-0.83505	1.9483e-05	183	105	103	254	296	1.98814	1.32599	1.20239	3.04215	3.12442
ENSMUSG00000028456	Unc13b	27.7257	81.9746	-0.83327	0.00068909	29	14	41	80	86	0.381743	0.214217	0.579921	1.16095	1.0999
ENSMUSG00000039942	Ptger4	58.1038	132.922	-0.83318	0.00018767	53	63	56	138	130	0.493162	0.681408	0.559904	1.41561	1.17527
ENSMUSG00000028600	Podn	70.699	163.492	-0.83283	0.00020674	105	61	48	153	179	1.72542	1.16517	0.847535	2.7717	2.85785
ENSMUSG00000023191	Leprel2	720.298	1329.85	-0.83044	1.1514e-14	722	705	718	1248	1452	17	19.2954	18.1655	32.3949	33.2169
ENSMUSG00000031906	Smpd3	1669.99	3075.66	-0.82968	1.6423e-15	1579	1623	1765	3046	3176	9.84351	11.7609	11.8229	20.9339	19.2367
ENSMUSG00000027230	Creb3l1	65.7171	143.295	-0.82626	0.00010728	68	63	65	134	157	0.838381	0.902873	0.861108	1.82133	1.88068
ENSMUSG00000050271	D8Ertd82e	1211.36	2211.43	-0.82541	1.0371e-17	1218	1143	1251	2025	2472	9.24525	10.0849	10.2033	16.9452	18.2306
ENSMUSG00000047591	Mafa	15.9843	56.3097	-0.82407	0.00077958	14	20	13	41	75	0.416017	0.690822	0.415086	1.34313	2.16534
ENSMUSG00000058147	Xlr3c	8.07349	39.0726	-0.82276	0.00049561	9	9	6	39	40	0.182345	0.211957	0.130621	0.871098	0.787396
ENSMUSG00000022687	Boc	9.02196	42.0376	-0.82207	0.00053987	11	9	7	49	35	0.079509	0.075617	0.0543668	0.390455	0.245795
ENSMUSG00000021904	Sema3g	710.652	1339.07	-0.82104	1.8174e-09	789	521	830	1368	1335	5.57981	4.28286	6.30713	10.6655	9.17287
ENSMUSG00000005125	Ndrg1	1326.81	3923.08	-0.81682	0.00094321	1419	1661	841	3569	4412	44.5593	60.6288	28.3768	123.553	134.609
ENSMUSG00000026167	Wnt10a	1057.69	1946.3	-0.81601	3.481e-12	989	1116	1031	1859	2088	20.4508	26.8246	22.9079	42.3785	41.9496
ENSMUSG00000008305	Tle1	1508.77	2719.27	-0.81265	1.6159e-19	1584	1345	1583	2488	3042	20.1566	19.8947	21.6448	34.903	37.61
ENSMUSG00000049556	Lingo1	236.309	461.514	-0.81262	2.7072e-06	197	267	233	412	528	2.26767	3.57255	2.88192	5.22832	5.90513
ENSMUSG00000035390	Brsk1	100.575	207.107	-0.81262	4.3096e-05	91	96	112	212	206	1.35331	1.65951	1.78972	3.4757	2.97649
ENSMUSG00000057967	Fgf18	20.1362	62.1744	-0.81034	0.0010575	16	26	17	60	66	0.494209	0.933508	0.564224	2.04312	1.98069
ENSMUSG00000004098	Col5a3	25.0567	262.889	-0.80578	0.00011944	31	35	8	252	281	0.198064	0.259935	0.0549219	1.77499	1.74434
ENSMUSG00000084939	Gm830	14.1824	53.8524	-0.80048	0.0010372	23	13	7	60	48	0.210775	0.13848	0.0689287	0.606168	0.42738
ENSMUSG00000021614	Vcan	231.15	448.297	-0.7999	3.5486e-06	317	196	185	422	488	2.61863	1.88202	1.6421	3.84308	3.91667
ENSMUSG00000024164	C3	15100.1	26944.3	-0.79943	2.5768e-19	15997	14901	14123	27199	27236	307.971	333.457	292.153	577.265	509.444
ENSMUSG00000037211	Spry1	459.623	841.098	-0.79593	8.491e-10	439	470	456	773	937	5.48626	6.82752	6.12334	10.6498	11.3771
ENSMUSG00000045777	Ifitm10	29.8865	79.9342	-0.79312	0.001298	45	21	25	70	93	0.75335	0.408656	0.449714	1.29191	1.51269
ENSMUSG00000021319	Sfrp4	75.2119	160.522	-0.79275	0.00024886	99	52	77	150	176	1.80933	1.10469	1.51211	3.02221	3.12519
ENSMUSG00000068327	Tlx2	836.576	1498.16	-0.79157	6.1938e-14	834	818	839	1397	1646	20.5887	23.4731	22.2555	38.0199	39.4798
ENSMUSG00000030671	Pde3b	200.826	378.147	-0.78869	9.9428e-07	192	190	216	339	431	2.37724	2.73451	2.87367	4.62724	5.18479
ENSMUSG00000040380	Cbln3	186.86	361.312	-0.78849	1.1451e-05	194	212	148	329	406	2.02077	2.56687	1.65649	3.778	4.10888
ENSMUSG00000022321	Cdh10	130.368	252.919	-0.78837	1.1097e-05	150	115	126	248	264	1.58404	1.41165	1.42974	2.88721	2.70871
ENSMUSG00000035403	Crb2	903.375	1622.05	-0.78801	3.2635e-12	850	903	931	1517	1777	10.2206	12.6212	12.0287	20.1092	20.76
ENSMUSG00000038473	Nos1ap	257.039	478.475	-0.78763	2.7777e-07	241	263	259	431	543	4.35738	5.52736	5.03176	8.59086	9.53872
ENSMUSG00000073177	Gm773	28.1946	73.7882	-0.78746	0.0013825	33	21	31	75	74	1.38984	1.02807	1.4029	3.48228	3.02807
ENSMUSG00000067377	Tspan6	59.1569	129.374	-0.78545	0.000516	57	48	72	112	152	2.15972	2.11406	2.93135	4.67835	5.59563
ENSMUSG00000075033	Nxpe3	44.7337	107.046	-0.77991	0.001233	32	46	54	117	98	0.159715	0.266874	0.289602	0.643773	0.47523
ENSMUSG00000005611	Mrvi1	123.651	238.868	-0.77801	2.3603e-05	121	121	126	224	261	1.36926	1.59162	1.53208	2.79447	2.86961
ENSMUSG00000022912	Pros1	444.623	800.9	-0.77477	1.2204e-09	538	378	421	738	890	10.4515	8.53575	8.78801	15.8053	16.7984
ENSMUSG00000074457	S100a16	582.307	1041.61	-0.77471	2.0048e-10	585	601	545	976	1139	23.9467	28.5969	23.9717	44.0445	45.2998
ENSMUSG00000030319	Cand2	348.877	627.428	-0.77235	2.5281e-09	364	332	345	595	678	2.42864	2.57486	2.47339	4.37653	4.39515
ENSMUSG00000041571	Sepw1	1989.67	3492.18	-0.77206	8.5507e-16	1986	2001	1932	3307	3779	90.6631	106.182	94.7699	166.432	167.614
ENSMUSG00000079539	Obp2b	23.546	64.8731	-0.76669	0.0021595	22	23	25	73	57	0.964535	1.17213	1.17773	3.52833	2.42802
ENSMUSG00000058571	Gpc6	110.357	214.314	-0.76548	7.0864e-05	127	107	96	202	233	0.969961	0.949922	0.787832	1.7008	1.72897
ENSMUSG00000069873	4930438A08Rik	94.0408	187.373	-0.76547	0.00016069	114	78	91	193	185	1.77428	1.41113	1.52185	3.31151	2.79751
ENSMUSG00000045348	Nyap1	104.752	206.072	-0.76396	0.000134	122	105	86	182	238	1.12574	1.12621	0.852682	1.8514	2.13371
ENSMUSG00000026589	Sec16b	34.5746	84.4169	-0.76373	0.001903	33	42	27	82	89	0.329822	0.487943	0.289963	0.903507	0.864248
ENSMUSG00000006651	Aplp1	1329.39	2328.74	-0.76359	1.4616e-13	1327	1354	1272	2200	2526	17.8114	21.1251	18.3453	32.5537	32.9414
ENSMUSG00000035274	Tpbg	196.505	362.217	-0.76253	1.7059e-06	213	167	209	357	376	2.73649	2.49393	2.88518	5.05631	4.69336
ENSMUSG00000028463	Car9	20.2405	58.2144	-0.76233	0.0023266	22	14	25	56	62	0.825778	0.610832	1.00831	2.31729	2.26107
ENSMUSG00000033763	Mtss1l	188.47	348.769	-0.76228	4.0019e-06	180	190	190	321	388	3.06293	3.75813	3.474	6.02173	6.41473
ENSMUSG00000024236	Svil	462.101	819.042	-0.76199	2.2508e-10	533	408	445	768	895	4.47201	3.97914	4.01187	7.10375	7.29592
ENSMUSG00000021256	Vash1	178.157	333.969	-0.76172	1.3268e-05	157	183	188	328	348	1.93865	2.62667	2.49442	4.46504	4.17505
ENSMUSG00000038916	Soga3	110.271	214.65	-0.76081	0.00011704	98	112	117	193	244	0.796628	1.05828	1.02194	1.72957	1.92709
ENSMUSG00000000093	Tbx2	2844.28	4968.49	-0.75828	4.2274e-13	2626	2772	3056	4589	5509	23.242	28.5184	29.0632	44.7763	47.3733
ENSMUSG00000027221	Chst1	3930.45	6812.13	-0.75698	3.7738e-16	3815	3906	3968	6377	7456	45.6842	54.3698	51.057	84.1859	86.7481
ENSMUSG00000029070	Mxra8	6787.76	11647.2	-0.75696	7.9723e-26	7202	6312	6764	11096	12528	252.327	257.058	254.64	428.577	426.457
ENSMUSG00000017417	Plxdc1	3115.71	5381.8	-0.75574	1.096e-17	3221	3088	2973	5169	5741	47.9456	53.4304	47.5515	84.8234	83.0285
ENSMUSG00000071343	Gm10327	6.3993	34.0572	-0.75518	0.0010816	4	5	10	33	36	0.128115	0.18615	0.344152	1.16521	1.12027
ENSMUSG00000021215	Net1	1424.53	2479.24	-0.75448	1.1516e-13	1726	1209	1349	2324	2710	16.3591	13.3199	13.7386	24.2833	24.9558
ENSMUSG00000039137	Whrn	23.0572	67.8531	-0.75095	0.0027428	18	35	14	62	76	0.254144	0.574419	0.212396	0.96505	1.04256
ENSMUSG00000035678	Tnfsf9	84.565	169.025	-0.75068	0.00036516	104	76	74	174	167	2.71353	2.30499	2.07465	5.00497	4.2335
ENSMUSG00000025920	Stau2	66.7072	136.887	-0.74883	0.0007252	66	71	61	135	142	0.918127	1.14808	0.911802	2.07035	1.91924
ENSMUSG00000046794	Ppp1r3b	182.763	334.823	-0.74752	6.8641e-06	184	182	178	334	343	1.40396	1.61422	1.45938	2.80954	2.54281
ENSMUSG00000025491	Ifitm1	774.422	1346.98	-0.74705	1.4279e-11	861	755	697	1298	1432	38.0604	38.7945	33.1066	63.2551	61.5028
ENSMUSG00000042109	Csdc2	2155.01	3728.97	-0.74674	4.8957e-13	2016	2123	2266	3563	3999	36.5737	44.7695	44.1724	71.26	70.4875
ENSMUSG00000017493	Igfbp4	110.083	210.937	-0.74644	0.00013096	117	111	100	214	212	3.17401	3.50024	2.91497	6.4001	5.58779
ENSMUSG00000038077	Kcna6	5.93831	34.6502	-0.74577	0.0010429	5	2	11	35	35	0.0372998	0.0173428	0.088174	0.287843	0.25368
ENSMUSG00000030499	Kctd15	636.259	1102.58	-0.74487	4.4507e-12	668	594	638	1053	1183	14.1132	14.5878	14.4838	24.5261	24.2837
ENSMUSG00000024548	Setbp1	33.8762	81.0449	-0.74473	0.0025126	39	26	37	87	76	0.125753	0.0974495	0.128194	0.309259	0.238094
ENSMUSG00000001240	Ramp2	901.7	1555.25	-0.74297	2.7275e-13	950	841	902	1549	1596	35.0438	36.0609	35.7524	62.9927	57.2008
ENSMUSG00000034845	Plvap	329.617	583.551	-0.74133	1.3783e-07	321	331	328	532	655	5.11254	6.12792	5.61329	9.34102	10.1357
ENSMUSG00000062997	Rpl35	1296.56	2276.51	-0.74116	1.2836e-08	1117	1377	1342	2080	2550	60.3494	86.4784	77.9084	123.89	133.857
ENSMUSG00000014599	Csf1	345.185	607.437	-0.74013	3.5842e-08	347	338	343	565	669	5.60734	6.34889	5.95571	10.0653	10.5035
ENSMUSG00000042793	Lgr6	25.8695	69.4411	-0.73984	0.0032834	16	28	32	58	84	0.156312	0.317968	0.335918	0.62467	0.79732
ENSMUSG00000039457	Ppl	3026	5131.95	-0.73773	7.4172e-22	3262	2784	3001	4883	5527	16.6778	16.5454	16.4866	27.5228	27.4553
ENSMUSG00000038456	Dennd2a	2658.97	4518.4	-0.73697	5.7389e-19	2751	2542	2638	4274	4895	40.6104	43.619	41.844	69.5557	70.2072
ENSMUSG00000015085	Entpd2	17.1047	52.606	-0.73652	0.0032846	13	13	25	48	59	0.296943	0.345165	0.613595	1.20871	1.30938
ENSMUSG00000021485	Mxd3	273.521	493.757	-0.73642	5.8283e-06	234	272	305	488	511	6.00295	8.11095	8.40739	13.8013	12.7366
ENSMUSG00000036585	Fgf1	1125.09	1922.57	-0.73587	6.2236e-15	1260	980	1133	1786	2120	23.7864	21.5049	22.9826	37.1698	38.8844
ENSMUSG00000061353	Cxcl12	1488.91	2595.64	-0.73518	4.4758e-09	1949	1281	1257	2478	2786	20.2948	15.5052	14.0644	28.4463	28.1862
ENSMUSG00000022265	Ank	5027.11	8495.12	-0.73501	6.1025e-24	5460	4605	4970	8119	9108	85.1026	83.4322	83.2374	139.51	137.929
ENSMUSG00000028749	Pla2g2f	214.572	383.675	-0.73173	3.2895e-06	210	206	223	367	411	2.73407	3.11753	3.11965	5.26753	5.19892
ENSMUSG00000096979	Gm26880	362.471	643.122	-0.73143	1.2613e-06	336	397	340	630	672	8.18145	11.2366	8.89574	16.9115	15.898
ENSMUSG00000015354	Pcolce2	247.186	438.719	-0.73121	9.4211e-07	260	213	267	424	465	3.29676	3.13941	3.63779	5.92695	5.72861
ENSMUSG00000016386	Mpped2	19.0521	53.7267	-0.7306	0.003775	23	19	15	51	58	0.63468	0.609444	0.444764	1.55149	1.55502
ENSMUSG00000035273	Hpse	206.481	368.634	-0.72759	4.4662e-06	229	198	190	342	407	2.89568	2.91027	2.58155	4.76752	5.00025
ENSMUSG00000026786	Apbb1ip	21.0763	57.5561	-0.72675	0.0040301	17	25	20	53	64	0.208474	0.356366	0.263539	0.716523	0.762544
ENSMUSG00000031520	Vegfc	659.282	1125.37	-0.72315	4.7077e-11	716	631	622	1048	1238	12.216	12.5141	11.403	19.712	20.522
ENSMUSG00000026246	Alppl2	47.3908	105.594	-0.72278	0.0030487	35	48	57	116	96	0.709119	1.13044	1.2409	2.59096	1.88975
ENSMUSG00000025161	Slc16a3	388.524	1029.31	-0.72207	0.0043164	539	395	233	993	1093	11.1889	9.5312	5.19715	22.7247	22.0445
ENSMUSG00000046432	Ngfrap1	626.635	1070.15	-0.71907	4.0446e-10	667	614	588	1052	1114	24.7753	26.5103	23.4683	43.0784	40.2032
ENSMUSG00000031290	Lrch2	33.5522	79.4015	-0.71711	0.0040794	45	21	36	76	85	0.421533	0.228661	0.362354	0.784845	0.773607
ENSMUSG00000045441	Gprin3	115.074	216.635	-0.71475	0.00039277	147	104	95	188	254	1.52182	1.2515	1.05677	2.14563	2.55482
ENSMUSG00000022479	Vdr	1251.08	2101.89	-0.71461	7.3196e-15	1369	1092	1287	1969	2299	37.3596	34.6398	37.7389	59.2374	60.9565
ENSMUSG00000020681	Ace	19682.5	32759.9	-0.71328	4.92e-22	21336	18715	18742	31075	35391	234.738	239.339	221.563	376.905	378.308
ENSMUSG00000002257	Def6	8.97069	36.5649	-0.71234	0.0030575	13	9	5	36	38	0.31775	0.255704	0.131318	0.970053	0.902417
ENSMUSG00000020844	Nxn	354.795	614.186	-0.71083	6.6903e-07	338	359	357	548	703	6.01294	7.42366	6.82417	10.7474	12.1509
ENSMUSG00000032359	Ctsh	347.288	604.231	-0.70887	1.0979e-06	414	274	358	615	605	13.5299	10.4088	12.5716	22.1575	19.2102
ENSMUSG00000050295	Foxc1	354.981	611.005	-0.70823	2.3132e-07	358	311	392	563	679	2.90645	2.9349	3.41962	5.03894	5.35589
ENSMUSG00000002799	Jag2	187.803	334.783	-0.70627	5.2216e-05	171	193	193	298	384	1.35369	1.77596	1.64169	2.6007	2.95349
ENSMUSG00000018334	Ksr1	342.137	585.903	-0.70513	1.2897e-07	355	323	343	568	619	4.85218	5.13174	5.03749	8.5587	8.22018
ENSMUSG00000013415	Igf2bp1	57.2494	117.625	-0.70293	0.0029499	46	62	61	102	138	0.650337	1.01889	0.926664	1.58976	1.89558
ENSMUSG00000001227	Sema6b	31.3981	73.8485	-0.70289	0.0052132	33	27	34	83	65	0.279288	0.265617	0.309193	0.774404	0.534483
ENSMUSG00000043635	Adamts3	89.672	169.959	-0.69943	0.0010163	99	95	73	160	185	0.419098	0.467474	0.332059	0.746709	0.760911
ENSMUSG00000022040	Ephx2	6.89518	32.5396	-0.69858	0.0028337	8	3	10	31	35	0.126163	0.0549942	0.169455	0.538958	0.536281
ENSMUSG00000004105	Angptl2	1261.61	2099.49	-0.69777	1.3529e-12	1338	1241	1183	2010	2247	13.9961	15.0896	13.2968	23.1792	22.8369
ENSMUSG00000020961	Ston2	204.554	363.222	-0.69726	8.7182e-05	192	231	182	337	401	3.81064	5.3292	3.88132	7.37357	7.73255
ENSMUSG00000000202	Btbd17	99.5089	188.895	-0.6966	0.0011332	88	82	127	188	194	1.98326	2.14815	3.07547	4.67095	4.24796
ENSMUSG00000086021	Gm15767	14.4644	44.8216	-0.69598	0.005588	12	13	18	35	57	0.914757	1.15192	1.47438	2.94133	4.22164
ENSMUSG00000027966	Col11a1	49.0239	102.83	-0.69573	0.0038259	66	41	41	102	106	0.587877	0.424502	0.392408	1.0016	0.91734
ENSMUSG00000036256	Igfbp7	3142.91	5182.82	-0.69433	2.2911e-16	3289	3057	3026	4961	5548	90.4481	97.7203	89.4163	150.403	148.236
ENSMUSG00000068699	Flnc	4914.28	8166.24	-0.69339	8.7652e-12	4622	4967	5006	7501	9102	20.9717	26.1969	24.4065	37.5209	40.1256
ENSMUSG00000033063	Cntnap3	9.0211	38.3439	-0.69302	0.0035115	6	15	5	42	35	0.0395555	0.114948	0.0354191	0.305251	0.224185
ENSMUSG00000041688	Amot	593.814	990.926	-0.69057	9.6393e-10	642	561	571	915	1099	4.93379	5.01144	4.71513	7.75208	8.20589
ENSMUSG00000005338	Cadm3	9.47454	35.9669	-0.68754	0.0046646	9	11	8	41	31	0.130694	0.185678	0.124829	0.656371	0.437379
ENSMUSG00000000253	Gmpr	1048.8	1731.62	-0.68475	9.1696e-12	1176	976	986	1701	1804	40.7131	39.2763	36.6788	64.9206	60.68
ENSMUSG00000073987	Ggh	172.309	300.977	-0.68433	6.6503e-05	175	152	188	283	328	2.85813	2.88563	3.29924	5.09544	5.20475
ENSMUSG00000032420	Nt5e	301.255	511.753	-0.68266	3.0807e-06	329	287	284	445	599	3.09271	3.13602	2.86862	4.61163	5.47081
ENSMUSG00000030401	Rtn2	33.1416	75.7632	-0.68166	0.0069752	39	24	37	84	68	0.833855	0.596473	0.85004	1.97996	1.41259
ENSMUSG00000090958	Lrrc32	15.225	46.7213	-0.68148	0.0068671	20	12	14	57	36	0.168157	0.117279	0.126481	0.528336	0.294082
ENSMUSG00000033192	Lpcat2	277.41	477.535	-0.67974	2.0343e-05	330	204	303	452	517	7.6577	5.5026	7.55508	11.5631	11.6562
ENSMUSG00000022297	Fzd6	439.088	734.63	-0.67838	1.4148e-07	496	360	463	679	814	3.90242	3.29237	3.91422	5.88944	6.22242
ENSMUSG00000038418	Egr1	537.355	911.108	-0.67833	3.1365e-06	706	468	445	868	980	6.02592	4.64321	4.08123	8.16751	8.12694
ENSMUSG00000038608	Dock10	233.354	399.314	-0.67802	1.2927e-05	274	199	228	387	422	2.1505	1.8155	1.92281	3.34851	3.21798
ENSMUSG00000015850	Adamtsl4	576.082	961.824	-0.6763	2.6085e-07	528	571	612	880	1076	9.3774	11.7879	11.6792	17.2299	18.567
ENSMUSG00000085327	Gm16104	13.3537	45.7263	-0.67597	0.0063036	15	12	13	63	27	1.20048	1.11634	1.11794	5.55845	2.09946
ENSMUSG00000028919	Arhgef19	1140.42	1864.69	-0.67414	8.3566e-12	1192	1105	1104	1721	2069	34.3398	37.003	34.1745	54.658	57.9114
ENSMUSG00000084910	C630043F03Rik	78.8171	150.094	-0.67401	0.0026278	82	57	98	139	166	1.01961	0.823848	1.30935	1.90539	2.00544
ENSMUSG00000029769	Ccdc136	352.454	591.903	-0.67375	1.6556e-06	363	358	328	582	616	6.21979	7.13026	6.03885	10.9937	10.2549
ENSMUSG00000031616	Ednra	23.923	61.8378	-0.67351	0.008571	37	16	20	69	55	0.350688	0.176276	0.203686	0.720974	0.506482
ENSMUSG00000025150	Cbr2	19.8644	52.1387	-0.67296	0.0086008	25	15	20	55	50	1.17988	0.822891	1.01424	2.86162	2.29271
ENSMUSG00000041797	Abca9	123.634	219.53	-0.67272	0.00048027	119	119	130	204	242	0.86423	1.00458	1.01447	1.63329	1.70758
ENSMUSG00000031139	Mcf2	17.5228	51.8774	-0.67224	0.0079251	28	17	8	51	54	0.23328	0.164635	0.071618	0.468427	0.437115
ENSMUSG00000041642	Kif21b	24.3999	59.6717	-0.67191	0.0087312	20	27	25	50	72	0.169713	0.266319	0.227949	0.467742	0.593608
ENSMUSG00000040690	Col16a1	1832.65	3619	-0.67139	0.00449	1932	2125	1374	3387	3962	30.4086	38.8778	23.2374	58.77	60.5879
ENSMUSG00000031253	Srpx2	7.4335	33.1979	-0.67093	0.004395	13	3	7	34	33	0.1624	0.043563	0.093962	0.468244	0.400533
ENSMUSG00000048337	Npy4r	169.471	295.489	-0.67058	0.00017544	204	159	145	291	307	1.80505	1.63535	1.3786	2.83859	2.63924
ENSMUSG00000048332	Lhfp	764.395	1250.1	-0.66795	4.945e-10	774	718	788	1195	1340	13.3404	14.3848	14.5937	22.7063	22.4395
ENSMUSG00000096965	3300005D01Rik	49.6055	102.82	-0.66706	0.006548	64	37	49	116	90	3.12623	2.10086	2.57187	6.2467	4.27136
ENSMUSG00000004665	Cnn2	892.948	1458.1	-0.66703	3.7929e-10	889	861	910	1357	1605	16.852	18.9717	18.5354	28.3583	29.5602
ENSMUSG00000034686	Prr7	14.3186	42.9673	-0.66623	0.0083157	10	17	15	42	45	0.235976	0.466305	0.380339	1.09262	1.03172
ENSMUSG00000026068	Il18rap	159.454	280.77	-0.66572	0.00039673	201	117	164	278	290	2.74612	1.85807	2.40757	4.18716	3.84949
ENSMUSG00000048126	Col6a3	963.337	1574.84	-0.66524	1.8963e-09	922	937	1007	1495	1700	6.27428	7.41184	7.36333	11.2157	11.2399
ENSMUSG00000032363	Adamts7	2329.58	3792.25	-0.66497	8.68e-11	2525	2358	2061	3647	4040	22.4907	24.414	19.7257	35.8121	34.9628
ENSMUSG00000020185	E2f7	119.85	214.389	-0.66493	0.00099343	109	108	140	189	248	1.79666	2.06927	2.47959	3.43442	3.97168
ENSMUSG00000057706	Mex3b	764.901	1245.27	-0.66313	2.3859e-10	836	711	740	1199	1325	7.88408	7.79413	7.49874	12.4657	12.1407
ENSMUSG00000042340	Ctf1	170.258	292.61	-0.66092	0.00016304	186	149	175	254	343	4.4381	4.13261	4.48677	6.68143	7.95171
ENSMUSG00000095180	Rhox5	310.48	516.929	-0.65945	4.8659e-06	309	308	307	503	544	14.2891	16.5558	15.2545	25.6428	24.4415
ENSMUSG00000047617	BC029214	937.79	1532.79	-0.65906	2.7571e-08	911	981	892	1467	1641	37.1965	46.5593	39.1346	66.0337	65.0991
ENSMUSG00000014782	Plekhg4	12.3208	41.9169	-0.65893	0.0077683	20	5	13	33	53	0.224503	0.0652403	0.156801	0.408373	0.57803
ENSMUSG00000034059	Ypel4	45.3926	91.6836	-0.65886	0.0069559	49	39	48	80	107	1.06976	0.989709	1.12601	1.92544	2.26963
ENSMUSG00000059588	Calcrl	81.7129	150.687	-0.65814	0.0025682	94	63	89	141	165	0.967516	0.753745	0.984311	1.59993	1.65005
ENSMUSG00000012017	Scarf2	2300.73	3727.12	-0.65635	6.2463e-10	2204	2277	2360	3294	4302	21.4211	25.7245	24.6464	35.2943	40.6239
ENSMUSG00000040254	Sema3d	463.295	764.391	-0.65468	1.0722e-06	562	367	467	717	835	2.76585	2.09948	2.46957	3.89012	3.99265
ENSMUSG00000000627	Sema4f	8.02309	34.8512	-0.65445	0.0055402	16	3	6	31	40	0.214398	0.0467279	0.0863901	0.457946	0.520767
ENSMUSG00000035357	Pdzrn3	2359.59	3775.9	-0.65334	7.8163e-15	2495	2238	2311	3517	4153	38.3116	39.9461	38.1305	59.5366	61.959
ENSMUSG00000038402	Foxf2	491.563	802.87	-0.65215	2.2822e-07	480	470	514	754	876	6.51905	7.41984	7.50098	11.2893	11.5592
ENSMUSG00000058070	Eml1	1065.04	1711.14	-0.65165	9.1456e-12	1127	966	1091	1614	1859	12.9312	12.8838	13.4509	20.4159	20.7241
ENSMUSG00000073489	Ifi204	185.211	315.089	-0.65161	0.00014209	206	153	197	315	322	2.93435	2.53332	3.01525	4.9466	4.45639
ENSMUSG00000066607	6030419C18Rik	1776.06	2856.69	-0.65052	1.0925e-10	1780	1787	1717	2624	3184	26.7064	31.1655	27.6808	43.4021	46.4142
ENSMUSG00000021675	F2rl2	58.1727	111.021	-0.64817	0.0058793	58	59	56	100	126	0.743956	0.87968	0.771826	1.41407	1.57026
ENSMUSG00000042810	Krba1	295.923	488.495	-0.64758	9.2935e-06	294	290	297	457	535	2.28623	2.62134	2.48165	3.91777	4.04211
ENSMUSG00000084883	Ccdc85c	187.65	318.867	-0.64756	0.00025421	169	187	201	295	353	3.50593	4.50932	4.48048	6.74667	7.11497
ENSMUSG00000079523	Tmsb10	1206.39	1952.41	-0.64752	2.7388e-08	1240	1268	1078	1811	2156	68.7305	81.696	64.2035	110.662	116.107
ENSMUSG00000051323	Pcdh19	1466.53	2354.82	-0.64744	1.3761e-10	1689	1348	1356	2111	2684	7.15572	6.63846	6.17299	9.85969	11.0481
ENSMUSG00000101828	RP23-64J7.2	34.8242	74.9089	-0.64731	0.010733	45	29	31	78	73	0.233383	0.174827	0.172755	0.445966	0.367842
ENSMUSG00000033307	Mif	4801.78	7782.2	-0.64655	5.399e-08	5614	4876	3853	7468	8309	325.214	328.333	239.832	476.927	467.657
ENSMUSG00000030917	Tmem159	95.3717	172.145	-0.64624	0.002869	82	93	108	151	200	2.21329	2.91784	3.13228	4.49317	5.24489
ENSMUSG00000019880	Rspo3	8.39877	35.9669	-0.64547	0.0062648	17	5	4	41	31	0.227893	0.0779123	0.0576175	0.605923	0.403763
ENSMUSG00000041556	Fbxo2	118.685	209.097	-0.64441	0.0017122	103	128	120	200	224	2.56642	3.70727	3.2128	5.49379	5.42277
ENSMUSG00000023990	Tfeb	1289.69	2092.56	-0.64367	2.9044e-07	1135	1316	1372	1996	2248	36.8304	49.6386	47.8384	71.4039	70.8743
ENSMUSG00000026421	Csrp1	2242.48	3583.19	-0.64294	4.7658e-11	2246	2203	2228	3582	3662	39.4744	45.0064	42.0758	69.4037	62.5326
ENSMUSG00000002900	Lamb1	4345.59	6880.39	-0.64217	5.4102e-17	4847	3917	4249	6424	7550	61.2898	57.5734	57.7316	89.5513	92.7564
ENSMUSG00000085399	Foxd2os	28.6375	63.8278	-0.64211	0.012622	29	31	25	57	73	0.474357	0.589417	0.439399	1.02786	1.16015
ENSMUSG00000034773	BC030867	99.6592	177.744	-0.64181	0.002588	88	106	101	173	187	1.83149	2.56438	2.25868	3.96935	3.78134
ENSMUSG00000032507	Fbxl2	25.4686	61.3854	-0.64176	0.013226	38	23	16	55	70	0.774301	0.544763	0.350314	1.23549	1.38582
ENSMUSG00000020277	Pfkl	7008.96	11179.3	-0.63957	1.0089e-10	7799	7014	6103	10764	11895	184.853	193.245	155.433	281.263	273.927
ENSMUSG00000041734	Kirrel	3272.57	5185.01	-0.63939	3.597e-14	3316	3088	3356	4846	5684	19.1471	20.7262	20.822	30.8477	31.8878
ENSMUSG00000058498	Rnf207	204.82	344.206	-0.63934	0.00017298	220	162	233	329	369	4.9408	4.22905	5.62266	8.14557	8.05161
ENSMUSG00000028758	Kif17	60.4361	114.986	-0.63891	0.0072767	57	66	56	97	138	0.677513	0.911886	0.715225	1.27106	1.59369
ENSMUSG00000044337	Ackr3	10.2608	36.1679	-0.63845	0.0092272	16	10	5	37	36	0.295956	0.215011	0.0993777	0.754501	0.646981
ENSMUSG00000036427	Gpi1	13117.8	20890.8	-0.63739	1.2981e-10	13439	13614	11954	19278	23183	278.974	328.501	266.638	441.174	467.572
ENSMUSG00000038390	Gpr162	77.8913	143.576	-0.6372	0.0054583	81	78	73	110	185	0.971416	1.08735	0.940709	1.45433	2.15563
ENSMUSG00000049515	Espnl	17.7027	46.8016	-0.63705	0.013464	17	14	22	37	59	0.130959	0.125363	0.182105	0.314225	0.441592
ENSMUSG00000024210	Ip6k3	27.3558	61.9081	-0.63677	0.013782	27	31	23	63	62	0.375598	0.501273	0.343794	0.966164	0.837978
ENSMUSG00000096054	Syne1	665.257	1068.51	-0.63528	9.0306e-08	758	613	621	942	1236	4.1224	3.87521	3.62898	5.64785	6.53103
ENSMUSG00000020592	Sdc1	4427.19	7002.5	-0.63455	7.726e-13	4522	4376	4288	6821	7361	99.3315	111.734	101.21	165.179	157.1
ENSMUSG00000019843	Fyn	455.962	735.489	-0.6311	1.0019e-06	522	376	472	678	817	8.77089	7.3437	8.52172	12.559	13.3376
ENSMUSG00000036106	Prr5	80.0467	146.611	-0.63061	0.0057812	94	63	84	114	187	1.69956	1.32404	1.63192	2.27229	3.28497
ENSMUSG00000024292	Cyp4f14	104.873	182.433	-0.62952	0.0021565	104	95	114	174	196	1.5123	1.60576	1.78123	2.78936	2.76912
ENSMUSG00000037990	Sh3rf3	16.1642	43.0326	-0.62856	0.014748	16	17	15	43	44	0.243473	0.300699	0.245264	0.721356	0.650526
ENSMUSG00000049866	Arl4c	1161.83	1836.83	-0.62824	1.529e-10	1209	1032	1233	1712	2019	12.2785	12.183	13.4553	19.1679	19.9222
ENSMUSG00000001288	Rarg	2008.18	3160.67	-0.62774	1.8196e-12	2137	1934	1922	2946	3474	55.2191	58.0892	53.3642	83.9207	87.2161
ENSMUSG00000041235	Chd7	141.072	238.732	-0.62766	0.00080175	141	129	151	229	255	1.00068	1.06419	1.1515	1.79169	1.75832
ENSMUSG00000027833	Shox2	127.97	223.149	-0.62733	0.0022544	157	89	141	224	227	2.7473	1.8103	2.65117	4.32122	3.85936
ENSMUSG00000032122	Slc37a2	80.6203	147.129	-0.62509	0.0062232	100	55	89	129	171	1.00857	0.644797	0.964513	1.43432	1.67565
ENSMUSG00000034813	Grip1	51.773	100.262	-0.62428	0.01115	58	57	39	91	113	0.524332	0.598972	0.378839	0.906924	0.992519
ENSMUSG00000021835	Bmp4	425.461	681.406	-0.62233	1.6134e-06	466	407	398	664	716	10.6443	10.8063	9.76844	16.7205	15.8901
ENSMUSG00000032258	Lca5	51.0897	98.2117	-0.62126	0.01129	56	55	41	95	104	1.29481	1.4782	1.01862	2.42154	2.33632
ENSMUSG00000039158	Akna	81.804	145.611	-0.62053	0.0053869	78	83	82	127	170	0.82154	1.01617	0.928025	1.47465	1.73966
ENSMUSG00000053552	Ebf4	71.4945	130.565	-0.61906	0.0076087	79	55	81	109	158	0.929712	0.752381	1.02428	1.41416	1.80659
ENSMUSG00000027848	Olfml3	437.146	713.428	-0.61816	8.7244e-05	549	382	384	772	662	4.76187	3.85143	3.57889	7.38199	5.57885
ENSMUSG00000037419	Endod1	411.452	656.284	-0.61744	1.9174e-06	458	381	392	605	729	3.28825	3.17964	3.02411	4.78857	5.08521
ENSMUSG00000063568	Jazf1	8.97952	32.3485	-0.6162	0.0112	10	7	10	21	46	0.152459	0.124053	0.16382	0.35296	0.681388
ENSMUSG00000059173	Pde1a	1228.54	1930.5	-0.61378	6.6848e-09	1473	1037	1184	1872	2039	20.2887	16.6029	17.5232	28.4255	27.2866
ENSMUSG00000078566	Bnip3	338.783	565.474	-0.61313	0.0010263	432	351	231	503	649	19.2556	18.1859	11.0636	24.7169	28.1061
ENSMUSG00000034226	Rhov	79.3856	141.114	-0.61079	0.0069166	84	85	67	136	150	1.58296	1.86193	1.35668	2.82541	2.74641
ENSMUSG00000028469	Npr2	26.6814	59.9331	-0.60973	0.019494	35	27	18	54	68	0.720029	0.645653	0.397893	1.22469	1.35917
ENSMUSG00000028871	Rspo1	10.8597	35.5749	-0.60928	0.014221	12	5	16	35	37	0.337818	0.163616	0.483987	1.08623	1.01201
ENSMUSG00000057963	Itpk1	323.623	515.296	-0.6071	1.4354e-05	346	301	320	478	569	12.0828	12.2183	12.0075	18.4022	19.3057
ENSMUSG00000072214	2018-09-05	113.444	193.061	-0.60709	0.0028961	127	90	124	181	211	1.91621	1.57847	2.01035	3.01071	3.09317
ENSMUSG00000043587	Pxylp1	425.05	674.355	-0.60682	6.2233e-06	477	413	380	641	727	10.9344	11.0048	9.35996	16.199	16.1918
ENSMUSG00000031762	Mt2	64.5257	221.108	-0.60661	0.013154	71	89	30	214	234	4.09817	5.97139	1.86065	13.6175	13.1229
ENSMUSG00000069920	B3gnt9	455.133	722.167	-0.60644	6.297e-06	465	436	456	743	714	8.16363	8.89755	8.60215	14.3804	12.179
ENSMUSG00000019866	Aim1	984.024	1531.08	-0.60602	6.9989e-10	1074	876	996	1455	1651	4.64773	4.40651	4.63135	6.94146	6.9417
ENSMUSG00000033361	Prrg3	15.9861	43.9623	-0.60414	0.018744	24	8	17	36	54	0.238608	0.0924521	0.181608	0.394572	0.521614
ENSMUSG00000025352	Gdf11	165.268	270.749	-0.60267	0.00069462	183	147	165	252	298	1.44583	1.35001	1.40076	2.19492	2.28752
ENSMUSG00000037568	Vash2	69.4505	125.078	-0.60224	0.010338	59	68	79	117	137	0.631367	0.845849	0.908383	1.38028	1.4244
ENSMUSG00000028435	Aqp3	166.005	290.228	-0.60107	0.0072026	196	198	99	260	331	5.8081	6.8202	3.15228	8.49381	9.5299
ENSMUSG00000023175	Bsg	18489.8	34355.1	-0.59995	0.014105	22100	20228	12790	32252	37498	670.368	713.226	416.873	1078.52	1105.12
ENSMUSG00000055435	Maf	4508.78	6935	-0.59948	2.552e-13	4880	3988	4630	6255	7861	32.6821	31.0455	33.3183	46.1815	51.1505
ENSMUSG00000040260	Daam2	1581.38	2445.16	-0.59835	1.3728e-09	1663	1550	1502	2220	2755	8.82882	9.56523	8.56825	12.9931	14.2106
ENSMUSG00000022799	Arhgap31	66.2815	119.208	-0.59793	0.011036	81	60	58	105	138	0.625033	0.538174	0.480903	0.893219	1.03462
ENSMUSG00000039997	Ifi203	64.385	116.243	-0.59716	0.011901	73	57	63	95	143	0.918373	0.833536	0.851625	1.31756	1.74789
ENSMUSG00000055799	Tcf7l1	1266.18	1954.44	-0.59664	9.5871e-10	1302	1221	1252	1835	2133	31.5356	34.3764	32.5842	48.998	50.1954
ENSMUSG00000031880	Rrad	24.8777	56.7017	-0.59634	0.023054	21	32	20	47	69	0.427903	0.757931	0.437893	1.05578	1.36602
ENSMUSG00000038009	Dnajc22	27.4769	59.3401	-0.5963	0.022724	35	21	27	52	69	1.15441	0.805131	0.956906	1.89081	2.21118
ENSMUSG00000026938	Fcna	259.107	415.748	-0.5959	0.00026388	241	265	263	405	437	7.99829	10.223	9.37881	14.8179	14.0911
ENSMUSG00000029373	Pf4	34.5599	70.6271	-0.59584	0.021402	37	25	42	62	82	2.02633	1.59149	2.47155	3.74328	4.3632
ENSMUSG00000035109	Shc4	215.927	349.502	-0.59542	0.00063854	224	227	191	311	401	2.04517	2.40913	1.87381	3.13035	3.5572
ENSMUSG00000098318	1190002F15Rik	396.301	626.468	-0.5953	2.9257e-05	394	387	399	644	620	28.7376	32.8109	31.2708	51.7834	43.9367
ENSMUSG00000071073	Lrrc73	65.1439	116.956	-0.59444	0.012006	71	68	55	113	124	1.64638	1.83288	1.37039	2.88868	2.79366
ENSMUSG00000032511	Scn5a	156.099	256.879	-0.59419	0.0016307	182	151	134	252	268	0.948348	0.914591	0.750262	1.4476	1.35679
ENSMUSG00000026158	Ogfrl1	78.038	135.837	-0.59385	0.0080302	88	68	78	126	150	1.11848	1.00463	1.06525	1.7655	1.85233
ENSMUSG00000090733	Rps27	307.63	496.843	-0.59377	0.00058006	286	344	280	514	488	35.9942	50.3244	37.8649	71.315	59.6717
ENSMUSG00000027978	Prss12	236.501	378.921	-0.59364	0.00028825	233	241	229	365	403	2.86828	3.44855	3.0291	4.95347	4.82006
ENSMUSG00000061535	C1qtnf7	34.6103	70.0341	-0.59282	0.02202	43	31	30	60	83	0.728995	0.610902	0.546499	1.12139	1.36715
ENSMUSG00000047686	Zcchc5	41.6001	81.6479	-0.59232	0.020443	42	30	53	75	91	0.457223	0.379624	0.619965	0.900102	0.962504
ENSMUSG00000026822	Lcn2	791.583	1244.54	-0.59218	1.9207e-05	770	848	730	1294	1215	26.6	34.0518	27.0973	49.2806	40.7802
ENSMUSG00000052922	Bpi	110.735	189.448	-0.5917	0.00634	143	91	100	154	234	2.45153	1.81341	1.8421	2.91053	3.89761
ENSMUSG00000057666	Gapdh	76227	117619	-0.59089	1.8585e-08	83822	78479	64873	110782	127965	3581.99	3898.29	2978.81	5219	5313
ENSMUSG00000004360	9330159F19Rik	17.4813	45.279	-0.5901	0.023071	19	9	25	42	50	0.108037	0.0594861	0.152747	0.263281	0.276231
ENSMUSG00000007039	Ddah2	1234.9	1915.93	-0.58955	8.5427e-07	1135	1263	1266	1840	2044	39.809	51.4923	47.7124	71.1467	69.6544
ENSMUSG00000022816	Fstl1	4459.35	6878.2	-0.58919	2.9385e-08	5470	3499	4476	6631	7309	160.171	119.095	140.831	214.055	207.939
ENSMUSG00000051790	Nlgn2	2902.09	4461.9	-0.58893	6.4391e-09	2836	2915	2878	4032	5049	31.0843	37.1388	33.8952	48.72	53.7679
ENSMUSG00000039081	Zfp503	490.54	770.798	-0.5861	6.6988e-05	438	516	499	716	850	3.33649	4.56897	4.08439	6.01284	6.29095
ENSMUSG00000027035	Cers6	160.843	261.512	-0.58605	0.0015614	163	139	179	238	294	2.91265	2.88715	3.43689	4.68844	5.10422
ENSMUSG00000090877	Hspa1b	484.921	755.395	-0.58556	9.3938e-06	516	488	441	735	795	5.9079	6.49467	5.42543	9.27731	8.84367
ENSMUSG00000003665	Has1	280.817	444.975	-0.58489	0.0002163	272	280	283	449	450	4.17666	4.99772	4.66937	7.60077	6.71359
ENSMUSG00000102101	RP24-288C12.4	72.0059	125.806	-0.58368	0.011639	71	64	80	114	142	1.68784	1.76851	2.0435	2.98764	3.27977
ENSMUSG00000030259	Rassf8	2770.36	4220.38	-0.58229	8.7765e-11	3101	2632	2550	4015	4546	45.5675	44.9566	40.263	65.0415	64.9031
ENSMUSG00000042115	Klhdc8a	1009.48	1553.9	-0.58166	5.0131e-07	1068	1032	906	1500	1649	8.02882	9.01807	7.31847	12.4315	12.0443
ENSMUSG00000023800	Tiam2	614.892	953.632	-0.58119	6.5718e-06	739	568	537	882	1056	3.86577	3.45377	3.01841	5.08641	5.36708
ENSMUSG00000020340	Cyfip2	43.8537	83.0349	-0.58112	0.022147	39	45	46	75	94	0.27215	0.365014	0.344916	0.576973	0.637313
ENSMUSG00000049436	Upk1b	559.221	860.884	-0.57946	9.7643e-07	615	523	534	814	933	11.1572	11.0289	10.4095	16.28	16.4453
ENSMUSG00000031791	Tmem38a	129.622	212.203	-0.57918	0.003314	134	130	122	198	233	2.05369	2.31594	2.0091	3.34539	3.46951
ENSMUSG00000070498	Tmem132b	33.0374	67.1848	-0.57885	0.027027	33	36	29	73	62	0.325664	0.412964	0.307515	0.7942	0.59447
ENSMUSG00000026536	Mnda	127.201	214.098	-0.57789	0.0067604	169	95	121	227	204	3.28508	2.14653	2.5273	4.86448	3.85276
ENSMUSG00000063229	Ldha	19724.5	30085.4	-0.57759	1.1455e-08	23064	19058	16895	29138	31817	793.34	762.002	624.446	1104.93	1063.33
ENSMUSG00000046814	Gchfr	75.0291	130.616	-0.57723	0.013045	86	76	62	131	133	4.27903	4.39556	3.31475	7.1857	6.42955
ENSMUSG00000059901	Adamts14	356.306	557.278	-0.57581	0.00015885	330	368	359	512	621	2.39769	3.108	2.80276	4.1011	4.38382
ENSMUSG00000058254	Tspan7	1446.3	2200.62	-0.57429	8.9519e-09	1672	1201	1473	2079	2387	10.325	8.62086	9.77391	14.1534	14.3215
ENSMUSG00000062661	Ncs1	359.531	557.64	-0.57126	5.771e-05	392	343	339	560	567	4.88367	4.96716	4.53808	7.6913	6.86319
ENSMUSG00000042367	Gjb3	293.114	458.836	-0.57115	0.00025179	286	270	318	463	464	5.23888	5.74897	6.25909	9.34985	8.25796
ENSMUSG00000074652	Myh7b	27.7319	60.1944	-0.57093	0.031168	37	30	16	58	64	0.474782	0.447474	0.22061	0.820488	0.797912
ENSMUSG00000001034	Mapk7	1053.34	1606.83	-0.57049	6.0759e-07	1002	998	1136	1560	1695	17.0956	19.7926	20.8261	29.3423	28.0976
ENSMUSG00000016487	Ppfibp1	5551.3	8369.82	-0.57018	1.7357e-11	6476	4763	5431	8027	8942	84.4161	72.1693	76.0694	115.351	113.249
ENSMUSG00000028108	Ecm1	8213.83	12413.4	-0.57004	7.3107e-10	8212	8300	7920	11714	13480	275.1	323.201	285.087	432.611	438.746
ENSMUSG00000006235	Epor	15.8491	40.2636	-0.56963	0.029213	19	10	19	36	46	0.333385	0.203961	0.358227	0.69638	0.784211
ENSMUSG00000028736	Pax7	35.4806	72.9338	-0.56891	0.031242	21	40	43	69	79	0.177822	0.393714	0.391244	0.644121	0.649945
ENSMUSG00000026343	Gpr39	169.118	271.92	-0.56885	0.002708	165	178	159	277	272	2.77241	3.47654	2.87066	5.13103	4.44042
ENSMUSG00000005958	Ephb3	2401.69	3630.75	-0.5685	3.6741e-09	2382	2166	2621	3397	3976	23.2214	24.5448	27.4553	36.5085	37.6596
ENSMUSG00000024268	Celf4	17.2917	42.1733	-0.56773	0.03063	15	20	16	44	41	0.12141	0.188169	0.139154	0.392615	0.322425
ENSMUSG00000036854	Hspb6	415.485	637.715	-0.56649	1.619e-05	432	382	427	618	674	11.109	11.4185	11.7986	17.5199	16.8397
ENSMUSG00000020808	Fam64a	476.453	733.087	-0.56603	4.2326e-05	459	490	466	712	773	18.5992	23.0797	20.2899	31.8063	30.4329
ENSMUSG00000051048	P4ha3	385.469	597.904	-0.56545	0.00013433	405	312	439	596	613	6.50528	5.82531	7.57683	10.5538	9.56651
ENSMUSG00000019055	Plod1	1201.06	1810.61	-0.56511	3.6041e-09	1255	1113	1219	1714	1960	23.9883	24.7289	25.0364	36.1175	36.3994
ENSMUSG00000055148	Klf2	438.731	672.576	-0.56495	1.6439e-05	497	409	407	635	730	8.63567	8.2607	7.59882	12.1637	12.3238
ENSMUSG00000037613	Tnfrsf23	671.14	1039.46	-0.5644	0.00014841	840	642	531	929	1188	11.1627	9.91695	7.58221	13.6099	15.3387
ENSMUSG00000000957	Mmp14	3494.11	5246.66	-0.56424	8.6793e-11	3545	3376	3492	4905	5750	43.8077	48.4943	46.3683	66.8228	69.0374
ENSMUSG00000032401	Lctl	295.286	459.308	-0.56424	0.00027313	292	260	330	449	481	8.05767	8.33976	9.78482	13.6592	12.896
ENSMUSG00000052852	Reep1	51.1776	93.8596	-0.5634	0.025332	69	38	48	85	106	0.564322	0.361256	0.421823	0.766386	0.842297
ENSMUSG00000036596	Cpz	33.2676	68.6975	-0.56261	0.033727	28	39	31	82	55	0.693897	1.12345	0.825487	2.24028	1.32429
ENSMUSG00000026121	Sema4c	2024.49	3040.15	-0.56215	6.5783e-10	2172	1950	1921	2927	3235	18.3194	19.1179	17.4097	27.2161	26.5099
ENSMUSG00000034205	Loxl2	1019.5	1807.35	-0.56127	0.022235	1178	1135	721	1650	2026	9.04648	10.1317	5.94951	13.9691	15.1167
ENSMUSG00000030077	Chl1	1079.86	1896.13	-0.56121	0.020565	1515	783	979	1820	2024	6.2728	3.76846	4.35555	8.30752	8.14219
ENSMUSG00000000552	Zfp385a	1223.86	1854.3	-0.56017	1.6709e-06	1134	1212	1290	1760	2002	15.8853	19.735	19.417	27.1797	27.2476
ENSMUSG00000084803	5830444B04Rik	35.4231	69.5015	-0.55973	0.032931	41	24	42	66	75	0.705524	0.480057	0.776585	1.25205	1.25392
ENSMUSG00000053117	E330013P04Rik	44.6753	83.2962	-0.5589	0.029382	60	36	39	79	90	1.0226	0.713202	0.714221	1.48434	1.49032
ENSMUSG00000055805	Fmnl1	345.634	531.176	-0.55844	9.4239e-05	365	306	363	530	544	5.6616	5.51723	6.05013	9.06302	8.19836
ENSMUSG00000037972	Snn	503.115	771.818	-0.55785	9.9475e-05	516	533	446	767	794	5.70636	6.85157	5.29976	9.35095	8.53123
ENSMUSG00000087265	Gm12349	96.5172	161.984	-0.55739	0.013738	123	89	78	137	194	6.00823	5.05341	4.094	7.37756	9.20715
ENSMUSG00000019989	Enpp3	14.8052	44.9423	-0.55561	0.026453	21	20	3	51	39	0.239413	0.26504	0.0367503	0.640987	0.431991
ENSMUSG00000020895	Tmem107	426.436	649.283	-0.55443	4.3096e-05	420	401	450	604	715	22.3531	24.8077	25.7344	35.4387	36.9724
ENSMUSG00000047793	Sned1	215.281	335.562	-0.55404	0.0011866	207	205	229	317	364	2.41659	2.78189	2.87263	4.07983	4.12872
ENSMUSG00000042156	Dzip1	210.392	328.642	-0.55402	0.0015029	216	215	195	296	373	1.60612	1.85831	1.55801	2.42643	2.69473
ENSMUSG00000022103	Gfra2	7.62048	29.2379	-0.55325	0.018793	2	10	10	30	29	0.01854	0.107754	0.0996073	0.306586	0.261192
ENSMUSG00000030123	Plxnd1	3842.73	5726.31	-0.55324	3.0286e-10	3835	3625	3996	5354	6275	46.0096	50.5527	51.5134	70.8129	73.144
ENSMUSG00000026249	Serpine2	12.8503	35.3136	-0.55215	0.031555	15	7	17	31	41	0.273362	0.148286	0.332896	0.622816	0.725961
ENSMUSG00000025498	Irf7	63.7504	116.439	-0.55205	0.030968	80	73	37	98	140	2.27205	2.40993	1.12912	3.06835	3.86312
ENSMUSG00000006369	Fbln1	207.755	323.22	-0.55191	0.0011762	209	191	220	305	351	3.17735	3.37525	3.59379	5.11175	5.18451
ENSMUSG00000008398	Elk3	1528.37	2275.91	-0.55014	2.699e-09	1647	1420	1501	2085	2543	25.9994	26.0562	25.4602	36.2849	39.003
ENSMUSG00000037005	Xpnpep2	32.2856	63.4308	-0.54986	0.03768	35	35	26	58	71	0.538727	0.626213	0.430017	0.984192	1.0618
ENSMUSG00000007594	Hapln4	39.4959	75.0395	-0.54811	0.03656	40	45	32	80	71	0.358979	0.469435	0.308582	0.791499	0.619084
ENSMUSG00000020941	Map3k14	829.189	1245.19	-0.54695	4.5072e-06	829	842	795	1219	1302	12.2829	14.5015	12.6569	19.9115	18.7431
ENSMUSG00000042292	Mkl1	1187.96	1771.99	-0.54689	1.4177e-07	1186	1156	1196	1682	1913	16.7822	19.0141	18.1847	26.2386	26.3003
ENSMUSG00000031493	Ggn	183.132	285.333	-0.54659	0.0021076	185	174	187	270	309	3.67398	4.01669	3.99042	5.91126	5.96219
ENSMUSG00000001588	Acap1	52.6512	98.875	-0.54648	0.036731	54	70	31	91	110	0.823281	1.24053	0.507841	1.52949	1.62941
ENSMUSG00000020086	H2afy2	172.564	270.538	-0.54635	0.0028895	173	158	184	270	277	2.55266	2.70993	2.91727	4.392	3.97108
ENSMUSG00000052684	Jun	4458.95	6670.1	-0.54623	8.8865e-07	4163	4647	4416	6142	7417	41.8946	54.3599	47.7522	68.1417	72.5208
ENSMUSG00000017400	Stac2	957.279	1436.44	-0.54589	5.2548e-06	974	994	878	1344	1573	17.3657	20.6003	16.8206	26.4171	27.2486
ENSMUSG00000020099	Unc5b	8793.57	13025.3	-0.54568	2.1008e-10	8711	8242	9263	12255	14186	47.7716	52.5398	54.5841	74.0912	75.5865
ENSMUSG00000023456	Tpi1	18207.3	27110.9	-0.54502	7.8664e-08	20111	18411	15781	26176	28764	884.132	940.838	745.47	1268.64	1228.61
ENSMUSG00000014303	Glis2	1266.99	1895.68	-0.54496	2.0617e-06	1202	1287	1274	1799	2047	21.6351	26.927	24.6398	35.6975	35.7977
ENSMUSG00000098557	Kctd12	67.1199	115.574	-0.54487	0.024706	65	53	83	106	129	0.632513	0.599495	0.867852	1.13714	1.21963
ENSMUSG00000037020	Wdr62	204.122	316.812	-0.54446	0.0019546	195	201	211	306	336	2.89324	3.46657	3.36391	5.00521	4.84363
ENSMUSG00000022305	Lrp12	625.534	934.29	-0.54079	3.0427e-06	686	547	641	869	1029	7.52928	6.97863	7.55961	10.5148	10.973
ENSMUSG00000027523	Gnas	503.481	764.244	-0.54029	0.00028097	509	421	577	644	918	7.96062	7.65359	9.69654	11.1037	13.9493
ENSMUSG00000039364	Sectm1b	78.6885	132.656	-0.53953	0.02202	91	60	86	141	126	2.71164	2.07824	2.7536	4.63192	3.6479
ENSMUSG00000020635	Fkbp1b	30.2693	59.7321	-0.53804	0.043772	33	33	24	58	63	1.08178	1.25745	0.84537	2.09606	2.00653
ENSMUSG00000062070	Pgk1	19267.8	31062.9	-0.53795	0.012097	24385	18540	14876	28991	34099	543.459	480.294	356.24	712.293	738.359
ENSMUSG00000027797	Dclk1	535.055	809.132	-0.53789	0.00016877	675	475	459	772	869	3.11155	2.54519	2.27351	3.92321	3.89201
ENSMUSG00000027624	Epb4.1l1	8505.67	12521.1	-0.53726	3.7105e-10	8482	8256	8595	11883	13520	66.9315	75.7279	72.8769	103.374	103.655
ENSMUSG00000075266	Cenpw	219.938	337.793	-0.53678	0.0015255	223	207	226	337	346	4.73952	5.11392	5.16119	7.89606	7.14476
ENSMUSG00000000791	Il12rb1	77.5412	128.57	-0.53622	0.020565	79	76	76	128	132	0.882466	0.98682	0.912213	1.57628	1.43261
ENSMUSG00000031387	Renbp	456.956	685.632	-0.53599	4.9596e-05	526	418	425	665	724	17.0513	15.7508	14.8038	23.7653	22.803
ENSMUSG00000044807	Zfp354c	11.6283	32.0119	-0.53592	0.03656	12	8	15	30	35	0.197089	0.15273	0.264719	0.543193	0.558512
ENSMUSG00000037813	D630003M21Rik	2688.71	3954.47	-0.53527	7.3029e-10	2972	2525	2542	3823	4190	24.0675	23.7683	22.1192	34.1301	32.9669
ENSMUSG00000030774	Pak1	533.207	799.111	-0.53512	4.0355e-05	629	435	540	746	877	6.99214	5.62086	6.45008	9.14218	9.47199
ENSMUSG00000061816	Myl1	18.8562	42.6406	-0.53478	0.045004	24	14	19	37	50	1.12114	0.760206	0.953708	1.90547	2.26935
ENSMUSG00000024544	Ldlrad4	565.963	844.591	-0.53449	1.8151e-05	651	523	521	784	932	8.38041	7.826	7.20666	11.1263	11.6569
ENSMUSG00000021608	Lpcat1	822.636	1218.29	-0.53446	5.4971e-07	898	721	845	1161	1310	15.6541	14.6097	15.8278	22.3119	22.1874
ENSMUSG00000000120	Ngfr	196.829	323.491	-0.53343	0.019334	155	172	258	387	258	1.44352	1.86197	2.5818	3.97332	2.3345
ENSMUSG00000100798	RP24-73K7.4	9.57837	33.1979	-0.5329	0.027438	19	2	9	34	33	0.232467	0.0284441	0.118321	0.458605	0.392287
ENSMUSG00000000753	Serpinf1	16.1138	39.3339	-0.53238	0.043555	23	11	15	43	36	0.891464	0.49559	0.624711	1.83737	1.35569
ENSMUSG00000024349	Tmem173	737.997	1097.48	-0.53189	1.9207e-05	732	743	720	982	1253	10.205	12.0405	10.7856	15.0926	16.9721
ENSMUSG00000040711	Sh3pxd2b	3325.75	4890.71	-0.53157	2.5496e-08	3278	3300	3317	4644	5278	20.8896	24.4449	22.7132	32.626	32.6793
ENSMUSG00000058396	Gpr182	68.7088	115.64	-0.53108	0.026817	85	56	66	107	128	0.689904	0.528338	0.575607	0.957425	1.0094
ENSMUSG00000028532	Cachd1	3096.65	4549.07	-0.53107	1.0816e-08	3086	2808	3349	4340	4886	36.4245	38.5255	42.4741	56.4727	56.0316
ENSMUSG00000040093	Bmf	2075.9	3049.39	-0.5306	1.3242e-08	2312	1970	1924	2941	3239	53.6891	53.1763	48.0082	75.2913	73.0788
ENSMUSG00000087187	Gm13431	49.6391	88.7789	-0.53015	0.039414	68	41	41	78	103	5.3227	3.73044	3.44841	6.73083	7.83325
ENSMUSG00000021318	Gli3	561.923	833.706	-0.52995	1.1187e-05	595	509	576	766	929	5.63446	5.60282	5.86097	7.99678	8.54738
ENSMUSG00000024803	Ankrd1	97.2371	162.095	-0.52966	0.024372	140	74	81	167	160	2.5456	1.56404	1.58255	3.34757	2.8266
ENSMUSG00000059970	Hspa2	1096.52	1612.53	-0.52867	2.1181e-07	1127	1049	1094	1527	1745	14.3526	15.5287	14.9705	21.4386	21.5915
ENSMUSG00000038119	Cdon	2982.5	4362.69	-0.52853	5.1405e-10	3369	2732	2829	4134	4718	34.8551	32.8548	31.4492	47.1505	47.4247
ENSMUSG00000038244	Mical2	12273.8	17861.6	-0.52717	1.0886e-13	13158	11282	12251	16824	19432	121.239	120.835	121.293	170.897	173.961
ENSMUSG00000027200	Sema6d	1027.15	1510.99	-0.52628	5.9075e-07	1169	883	1030	1381	1692	8.34625	7.3281	7.9018	10.8698	11.7371
ENSMUSG00000038677	Scube3	115.045	184.081	-0.52616	0.016314	102	128	110	178	195	0.876193	1.2781	1.01532	1.68566	1.62748
ENSMUSG00000025355	Mmp19	342.935	522.729	-0.5254	0.002239	404	354	266	521	536	3.80219	3.87266	2.68996	5.40557	4.90116
ENSMUSG00000001510	Dlx3	944.911	1395.71	-0.52526	1.1909e-05	903	959	945	1315	1518	11.1161	13.7226	12.5	17.8461	18.156
ENSMUSG00000047230	Cldn2	397.195	592.883	-0.52334	0.00019179	423	347	419	597	601	9.95981	9.49716	10.6008	15.4966	13.7489
ENSMUSG00000021196	Pfkp	1158.08	1962.62	-0.52304	0.034192	1388	1233	835	1755	2242	26.5938	27.4605	17.1906	37.0698	41.7359
ENSMUSG00000022469	Rapgef3	1086	1590.1	-0.52134	6.939e-07	1093	1047	1096	1495	1733	20.6459	22.9887	22.2452	31.1319	31.8049
ENSMUSG00000096221	1500002C15Rik	44.7942	81.4469	-0.52123	0.047199	62	41	32	79	86	0.911474	0.700633	0.505492	1.28036	1.22838
ENSMUSG00000022620	Arsa	1719.57	2521.73	-0.52051	2.2125e-06	1747	1767	1600	2472	2633	29.9818	35.2497	29.5051	46.7697	43.9034
ENSMUSG00000030946	Lhpp	51.6457	89.0403	-0.52045	0.039836	55	51	48	82	99	2.10884	2.27303	1.97758	3.46614	3.68806
ENSMUSG00000025384	2310003H01Rik	1085.72	1599.25	-0.52009	2.2793e-05	1054	1127	1043	1437	1819	19.0246	23.6457	20.2288	28.5945	31.8999
ENSMUSG00000061451	Tmem151a	3625.51	5326.29	-0.5199	6.419e-06	3268	3660	3829	5034	5775	91.2785	118.829	114.917	155.007	156.719
ENSMUSG00000032531	Amotl2	910.012	1343.44	-0.51986	4.7889e-05	832	918	951	1265	1462	14.2179	18.2351	17.4624	23.8316	24.2739
ENSMUSG00000020733	Slc9a3r1	1980.12	2908.19	-0.51977	6.3966e-06	1838	2020	2019	2825	3066	30.6423	39.1454	36.168	51.9213	49.6627
ENSMUSG00000030256	Bhlhe41	1642.17	2403.5	-0.51966	7.3061e-07	1965	1439	1528	2198	2690	18.3374	15.6095	15.3218	22.6127	24.3898
ENSMUSG00000020044	Timp3	5707.27	8273.45	-0.5189	3.1058e-11	6444	5131	5523	7847	8939	90.744	83.9881	83.5698	121.82	122.302
ENSMUSG00000042386	Tex13	13.294	33.3336	-0.51843	0.04753	16	11	13	29	39	0.30134	0.240815	0.263083	0.602124	0.713647
ENSMUSG00000040998	Npnt	449.968	665.264	-0.51834	9.0234e-05	468	404	473	608	745	5.13659	5.15423	5.5783	7.35672	7.94452
ENSMUSG00000035062	Zc4h2	107.054	170.618	-0.51793	0.017567	133	83	107	163	183	1.98527	1.44012	1.71618	2.6823	2.654
ENSMUSG00000040675	Mthfd1l	1100.57	1615.36	-0.51764	1.0803e-05	1239	1076	973	1443	1847	13.735	13.8651	11.59	17.635	19.8933
ENSMUSG00000003585	Sec14l2	88.8101	142.963	-0.51763	0.022861	83	87	94	136	154	2.21421	2.69783	2.69452	3.99973	3.99157
ENSMUSG00000032294	Pkm	62343.6	90505.5	-0.51724	3.0291e-09	68635	60909	56595	86913	96562	905.709	934.282	802.478	1264.38	1238.03
ENSMUSG00000033721	Vav3	379.276	567.907	-0.51682	0.00080971	468	295	381	519	636	7.4464	5.45602	6.51385	9.10373	9.83195
ENSMUSG00000013846	St3gal1	3013.29	4367.8	-0.51667	7.8675e-10	3200	2863	2933	4191	4664	20.6011	21.4248	20.2892	29.7447	29.1731
ENSMUSG00000026821	Ralgds	1406.26	2049.24	-0.51534	6.1523e-07	1483	1390	1319	1991	2160	25.1817	27.4355	24.0659	37.2707	35.6353
ENSMUSG00000078350	Smim1	1902.67	2769.69	-0.51439	5.002e-07	1944	1900	1821	2729	2876	36.9599	41.9896	37.2011	57.1991	53.1258
ENSMUSG00000072941	Sod3	5222.35	7590.36	-0.51402	1.6962e-07	5010	4872	5677	7334	8047	45.0377	50.9095	54.8364	72.6826	70.2837
ENSMUSG00000046731	Kctd11	567.146	831.832	-0.51224	4.2852e-05	607	554	531	801	885	6.19208	6.56918	5.82042	9.00807	8.77149
ENSMUSG00000070436	Serpinh1	14338.5	20744.3	-0.5118	9.5305e-09	14642	14365	13679	19556	22549	201.848	230.188	202.624	297.204	302.018
ENSMUSG00000056481	Cd248	6938.81	10024	-0.50985	1.0386e-08	6953	6793	6917	9774	10526	87.1643	98.9878	93.1743	135.08	128.207
ENSMUSG00000059456	Ptk2b	1003.32	1465.06	-0.50978	2.2395e-05	961	1025	994	1407	1563	10.3148	12.7883	11.4639	16.6487	16.2996
ENSMUSG00000038463	Olfml2b	1401.58	2038.29	-0.50907	3.8902e-06	1510	1410	1258	1972	2158	15.6575	16.9949	14.0165	22.5426	21.741
ENSMUSG00000040488	Ltbp4	8375.33	12145.2	-0.50764	1.3737e-06	7850	8004	9065	10914	13813	84.3979	100.028	104.723	129.359	144.289
ENSMUSG00000030137	Tuba8	179.819	272.332	-0.5072	0.0055402	194	152	193	255	298	2.7982	2.54844	2.9912	4.05479	4.17614
ENSMUSG00000015829	Tnr	101.276	162.431	-0.50699	0.027428	135	91	79	158	171	0.979321	0.767338	0.615787	1.26357	1.20523
ENSMUSG00000026657	Frmd4a	1586.34	2295.34	-0.50693	3.7061e-07	1831	1372	1558	2078	2593	22.4625	19.5649	20.5375	28.1038	30.9068
ENSMUSG00000023046	Igfbp6	6350.3	9224.7	-0.50681	5.3988e-06	6033	6717	6084	8841	9862	174.115	225.336	188.67	281.29	276.534
ENSMUSG00000020282	Rhbdf1	2718.92	3923.91	-0.50629	1.0201e-07	2696	2627	2775	3617	4359	54.4506	61.6732	60.2223	80.5346	85.5365
ENSMUSG00000020427	Igfbp3	238.357	372.75	-0.50575	0.019805	253	291	161	313	449	3.93194	5.25694	2.68859	5.36268	6.77977
ENSMUSG00000001436	Slc19a1	243.703	367.303	-0.50546	0.0054027	211	250	261	357	387	5.4086	7.44896	7.18877	10.0884	9.63819
ENSMUSG00000059674	Cdh24	134.597	206.851	-0.5046	0.012314	136	121	145	201	218	1.59993	1.65463	1.83291	2.60681	2.49173
ENSMUSG00000020682	Mmp28	1375.91	1992.06	-0.50287	7.0987e-06	1332	1393	1364	1873	2171	20.5319	24.9592	22.5919	31.8284	32.5138
ENSMUSG00000073684	2610002J02Rik	325.252	480.319	-0.50257	0.0012719	313	324	330	438	539	12.4166	14.9402	14.0664	19.1551	20.7744
ENSMUSG00000022246	Rai14	1486.61	2142.25	-0.5016	4.1769e-07	1564	1374	1503	2148	2182	10.3363	10.5552	10.6733	15.65	14.0109
ENSMUSG00000062825	Actg1	25133.5	36004.7	-0.50142	6.2887e-10	27448	24133	23486	34749	38216	851.093	869.824	782.505	1187.84	1151.31
ENSMUSG00000024063	Lbh	2522.59	3618.44	-0.50096	9.6293e-09	2715	2405	2413	3421	3922	51.254	52.7748	48.9471	71.197	71.9362
ENSMUSG00000007817	Zmiz1	7407.07	10640.7	-0.50082	6.4196e-08	7516	7287	7258	9533	12135	89.7021	101.092	93.0775	125.429	140.714
ENSMUSG00000030814	Bcl7c	1197.43	1734.03	-0.50033	2.2063e-05	1144	1197	1218	1561	1969	21.8276	26.5478	24.9712	32.8348	36.5013
ENSMUSG00000027954	Efna1	175.154	265.186	-0.49964	0.0080789	190	149	186	273	262	4.05157	3.69326	4.26182	6.41777	5.42817
ENSMUSG00000024866	Acy3	563.444	821.339	-0.49941	0.00021127	540	571	563	789	876	11.515	14.1534	12.9	18.5481	18.1491
ENSMUSG00000026207	Speg	1695.65	2442.66	-0.49939	1.8886e-06	1638	1638	1771	2302	2656	23.426	27.2302	27.2154	36.2945	36.9057
ENSMUSG00000062309	Rpp25	3016.8	4320.25	-0.49864	1.3435e-08	3102	2912	2980	4093	4673	73.9611	80.7061	76.3466	107.586	108.253
ENSMUSG00000025867	Cplx2	492.62	716.715	-0.49828	0.0001042	543	431	502	702	749	3.53619	3.26262	3.51278	5.03993	4.73914
ENSMUSG00000022463	Srebf2	8636.83	12417.8	-0.49696	1.5316e-06	8068	8606	8985	11675	13534	51.899	64.3499	62.1045	82.7944	84.5865
ENSMUSG00000037379	Spon2	508.032	739.078	-0.49659	0.00015428	535	447	538	740	754	7.67528	7.45421	8.29344	11.7037	10.5098
ENSMUSG00000022340	Sybu	59.275	98.4077	-0.49634	0.048739	54	59	63	98	101	0.560844	0.712285	0.703073	1.12208	1.01918
ENSMUSG00000001473	Tubb6	2557.41	3657.47	-0.49567	4.6931e-08	2581	2436	2607	3438	3987	47.1436	51.7209	51.1667	69.2296	70.756
ENSMUSG00000030220	Arhgdib	243.639	359.593	-0.49423	0.0025203	266	221	242	331	400	8.92023	8.61471	8.72011	12.237	13.0328
ENSMUSG00000013419	Zfp651	1817.68	2601.06	-0.49345	4.9057e-07	1866	1792	1757	2469	2808	9.42626	10.5225	9.53699	13.7499	13.7818
ENSMUSG00000039646	Vasn	1610.67	2316.64	-0.49334	1.0972e-05	1540	1564	1688	2312	2372	31.0055	36.6023	36.5176	51.3165	46.3997
ENSMUSG00000008734	Gprc5b	2791.27	3984.29	-0.49267	6.5744e-08	3013	2710	2608	3777	4307	21.3691	22.3414	19.875	29.5315	29.6787
ENSMUSG00000021900	Btd	556.01	802.423	-0.49199	7.5647e-05	580	510	571	733	899	12.3515	12.6246	13.066	17.2087	18.6009
ENSMUSG00000037337	Map4k1	85.4768	135.902	-0.49165	0.037727	91	93	70	127	149	1.08204	1.28541	0.894363	1.66479	1.72136
ENSMUSG00000072945	Ripply1	230.789	342.547	-0.49142	0.0045845	273	211	208	339	354	10.8031	9.70559	8.84425	14.7889	13.6104
ENSMUSG00000026640	Plxna2	1964.25	2802.31	-0.49133	9.2541e-08	2148	1709	2028	2563	3136	14.6889	13.5848	14.9017	19.3222	20.836
ENSMUSG00000026922	Agpat2	373.842	546.8	-0.49078	0.0016307	354	353	406	479	636	11.9086	13.8034	14.6756	17.7642	20.7873
ENSMUSG00000034353	Ramp1	1606.31	2294.96	-0.49069	6.5711e-07	1680	1561	1549	2242	2405	41.6017	44.9322	41.2159	61.2052	57.8627
ENSMUSG00000060591	Ifitm2	7969.18	11354.3	-0.48968	9.6437e-08	7807	7455	8491	11057	11939	399.598	443.548	466.992	623.918	593.73
ENSMUSG00000027330	Cdc25b	1568.21	2232.86	-0.48776	2.3243e-07	1628	1450	1605	2162	2362	39.4614	40.8545	41.8028	57.7731	55.6263
ENSMUSG00000026566	Mpzl1	290.234	423.818	-0.48756	0.0017748	314	275	278	387	475	4.37565	4.4545	4.16264	5.94531	6.43115
ENSMUSG00000049932	H2afx	1110.46	1601.24	-0.48755	0.00017769	996	1066	1238	1524	1724	23.0956	28.733	30.8463	38.9589	38.8409
ENSMUSG00000032783	Troap	401.907	583.973	-0.48698	0.00088845	395	386	416	588	592	5.59922	6.3602	6.33629	9.1888	8.15331
ENSMUSG00000042066	Tmcc2	823.405	1178.6	-0.48674	1.0051e-05	903	718	846	1148	1239	11.6338	10.7525	11.7116	16.3052	15.5091
ENSMUSG00000022665	Ccdc80	3164.2	4488.64	-0.4853	2.7688e-08	3461	2970	3027	4420	4664	70.7922	70.6145	66.5285	99.6683	92.6882
ENSMUSG00000028975	Pex14	441.402	637.539	-0.48504	0.00051968	435	431	448	587	709	9.08285	10.4608	10.0513	13.5121	14.3834
ENSMUSG00000026463	Atp2b4	366.459	530.528	-0.48357	0.00088878	369	353	370	513	562	2.5407	2.82524	2.73742	3.894	3.75964
ENSMUSG00000045932	Ifit2	78.8507	125.475	-0.48325	0.043833	99	61	78	116	139	1.40645	1.00733	1.19068	1.81677	1.91861
ENSMUSG00000058756	Thra	3628.49	5155.17	-0.48263	1.3466e-06	3480	3535	3780	4927	5527	104.376	123.244	121.822	162.913	161.062
ENSMUSG00000052949	Rnf157	477.541	687.346	-0.48201	0.00037726	498	473	452	670	722	8.21283	9.06731	8.00966	12.1812	11.5687
ENSMUSG00000026411	Tmem9	1441.51	2050.45	-0.48157	6.151e-06	1404	1397	1490	1960	2198	38.7764	44.8488	44.2179	59.6771	58.9807
ENSMUSG00000046152	Fut10	285.947	416.597	-0.48109	0.002303	313	256	287	418	424	3.93305	3.7392	3.87507	5.79046	5.17647
ENSMUSG00000027223	Mapk8ip1	1069.78	1528.09	-0.48016	7.6956e-05	1005	1072	1101	1473	1624	12.0663	14.9608	14.2039	19.4967	18.9442
ENSMUSG00000087365	C430049B03Rik	196.994	294.273	-0.48016	0.014219	234	158	201	237	366	9.66499	7.58571	8.92059	10.7916	14.6875
ENSMUSG00000002006	Pdzd4	454.462	652.113	-0.47928	0.00026422	506	408	447	619	704	4.27565	4.00742	4.05855	5.76625	5.77971
ENSMUSG00000036882	Arhgap33	214.868	316.767	-0.47856	0.0094826	208	223	207	277	369	1.55965	1.94366	1.6678	2.28978	2.68826
ENSMUSG00000024781	Lipa	2093.04	2961.31	-0.4783	5.1553e-07	2434	1880	1962	2803	3206	26.3275	23.6374	22.8034	33.4244	33.6926
ENSMUSG00000006585	Cdt1	517.932	743.656	-0.47793	0.00055844	523	533	484	711	797	7.66765	9.08326	7.62462	11.4916	11.3528
ENSMUSG00000043439	E130012A19Rik	377.026	556.499	-0.47789	0.01038	306	430	375	493	641	4.24389	6.93211	5.58839	7.53774	8.63741
ENSMUSG00000038178	Slc43a2	2188.27	3096.31	-0.47657	2.9246e-06	2199	2200	2112	2895	3393	32.0781	37.3044	33.1047	46.5569	48.0895
ENSMUSG00000051378	Kif18b	440.127	637.162	-0.47588	0.0024599	402	447	457	652	634	6.95862	8.99411	8.50012	12.4422	10.6627
ENSMUSG00000025492	Ifitm3	6240.7	8763.25	-0.47328	7.3541e-09	6757	5550	6373	8699	9026	319.839	305.368	324.14	453.939	415.101
ENSMUSG00000035566	Pcdh17	287.645	416.496	-0.47319	0.0036481	281	272	304	374	474	0.94837	1.06707	1.10245	1.39154	1.55429
ENSMUSG00000060594	Layn	88.7946	137.289	-0.46971	0.043454	108	76	83	127	152	1.94066	1.58742	1.60256	2.51582	2.65369
ENSMUSG00000026637	Traf5	213.477	311.073	-0.46868	0.0081939	232	210	195	296	335	3.79099	3.98876	3.42383	5.33222	5.31853
ENSMUSG00000001552	Jup	12596.9	17644.2	-0.46867	4.7203e-08	12535	12013	12990	16439	19401	294.497	328.066	327.927	425.777	442.856
ENSMUSG00000032198	Dock6	772.984	1092.47	-0.46664	0.0001072	781	770	750	1054	1160	3.82313	4.38139	3.94494	5.688	5.51706
ENSMUSG00000018672	Copz2	950.529	1337.29	-0.46659	1.0942e-05	987	874	978	1277	1435	43.8112	45.0955	46.6465	62.49	61.8874
ENSMUSG00000026437	Cdk18	531.336	759.697	-0.46566	0.0020059	475	548	552	723	818	9.75931	13.0876	12.1864	16.3763	16.329
ENSMUSG00000039208	Metrnl	328.655	472.816	-0.46492	0.0034553	358	311	313	493	460	10.9317	11.0387	10.2698	16.5959	13.6472
ENSMUSG00000019916	P4ha1	2415.91	3428.68	-0.46448	0.00046462	3136	2143	1993	3241	3717	32.2987	25.6558	22.0561	36.7993	37.1949
ENSMUSG00000030257	Srgap3	350.178	502.004	-0.46394	0.0028317	344	316	385	501	514	2.61485	2.79209	3.14457	4.19834	3.79606
ENSMUSG00000023947	Nfkbie	376.661	540.041	-0.46352	0.003495	343	359	418	510	586	4.54492	5.52943	5.95142	7.44996	7.54418
ENSMUSG00000018040	Rrp7a	2975	4166.14	-0.46295	3.6021e-06	2988	2959	2908	4119	4310	69.5886	80.1043	72.7719	105.755	97.5252
ENSMUSG00000006494	Pdk1	2103.37	2999.19	-0.46253	0.0016909	2656	2057	1593	2760	3337	47.3809	42.6543	30.5354	54.2795	57.8381
ENSMUSG00000090210	Itga10	573.569	809.679	-0.46194	0.00024979	592	516	606	745	901	5.19095	5.25931	5.70966	7.20167	7.67595
ENSMUSG00000096210	H1f0	16486.3	22988.3	-0.4614	1.9581e-07	16458	16293	16323	21803	24838	230.95	265.763	246.123	337.293	338.641
ENSMUSG00000027868	Tbx15	241.512	349.141	-0.46139	0.0070251	272	212	240	355	350	5.75427	5.21327	5.45562	8.27943	7.19401
ENSMUSG00000021903	Galnt15	151.93	227.772	-0.46132	0.032528	195	146	115	224	237	1.26554	1.1014	0.801955	1.60265	1.49441
ENSMUSG00000068220	Lgals1	25959.6	36214	-0.46103	4.2383e-07	26308	26015	24943	35129	38235	1055.37	1213.09	1075.17	1553.58	1490.25
ENSMUSG00000024640	Psat1	4001.12	5585.19	-0.46084	6.3751e-07	4600	3362	4055	5501	5802	119.827	101.8	113.501	157.975	146.844
ENSMUSG00000028487	Bnc2	112.481	172.477	-0.46018	0.048247	146	76	119	149	203	3.41014	2.06342	2.98661	3.8367	4.60678
ENSMUSG00000029860	Zyx	4230.12	5916.6	-0.45969	1.0395e-05	4087	4309	4172	5528	6488	47.3683	58.0515	51.9565	70.6322	73.0595
ENSMUSG00000089715	Cbx6	9137.09	12690.5	-0.458	3.5142e-08	9326	8821	9088	12133	13601	177.308	194.942	185.658	254.304	251.239
ENSMUSG00000039741	Bahcc1	1865.74	2617.47	-0.4569	0.00014894	1731	1859	1952	2331	3001	7.95653	9.93253	9.64092	11.8119	13.4022
ENSMUSG00000032086	Bace1	1799.43	2500.55	-0.45617	4.1834e-07	1962	1661	1758	2360	2715	25.096	24.6961	24.1622	33.2789	33.741
ENSMUSG00000031750	Il34	169.214	246.064	-0.45565	0.016786	175	159	171	228	272	5.61062	5.92548	5.89088	8.05858	8.47273
ENSMUSG00000023015	Racgap1	2646.68	3691.07	-0.45538	1.1273e-05	2670	2306	2936	3648	3820	64.8166	65.0711	76.5849	97.6295	90.0991
ENSMUSG00000046623	Gjb4	319.086	453.373	-0.45508	0.0027612	350	298	306	436	483	7.76795	7.68791	7.29746	10.6678	10.4152
ENSMUSG00000062683	Atp5g2	7552.8	10528.4	-0.4549	1.2853e-05	7379	7794	7263	10206	11124	370.019	454.298	391.34	564.2	541.963
ENSMUSG00000078485	Plekhn1	222.376	324.29	-0.45472	0.020946	233	247	180	286	375	3.38353	4.16932	2.80866	4.57859	5.29088
ENSMUSG00000017314	Mpp2	1175.18	1639.46	-0.45453	3.0538e-05	1159	1132	1209	1557	1769	22.7079	25.7806	25.4525	33.6304	33.6746
ENSMUSG00000024736	Tmem132a	4257.51	5948.86	-0.45389	7.2524e-05	3883	4216	4545	5491	6600	33.0021	41.6513	41.5069	51.449	54.5005
ENSMUSG00000022564	Grina	9336.84	12959.5	-0.45383	8.4495e-07	9246	9264	9273	12380	13901	175.268	204.128	188.878	258.715	256.022
ENSMUSG00000044674	Fzd1	2661.61	3686.43	-0.45342	1.082e-07	2865	2402	2695	3393	4101	22.0864	21.5242	22.3239	28.836	30.7165
ENSMUSG00000038400	Pmepa1	1058.21	1480.91	-0.4528	0.00016557	1262	955	958	1324	1692	20.7378	18.2415	16.9154	23.9852	27.0139
ENSMUSG00000057329	Bcl2	525.313	741.64	-0.45253	0.0013764	618	420	543	666	844	3.95401	3.12358	3.73302	4.69758	5.24655
ENSMUSG00000049097	Ankrd34a	131.374	196.428	-0.45206	0.044076	106	131	152	183	216	1.31701	1.89194	2.02926	2.5066	2.60746
ENSMUSG00000054717	Hmgb2	1230.48	1712.38	-0.45204	1.949e-05	1241	1115	1318	1633	1840	14.7946	15.4511	16.8834	21.4619	21.3124
ENSMUSG00000030162	Olr1	209.992	309.495	-0.452	0.030149	278	201	152	286	343	7.19498	6.04692	4.22708	8.16022	8.62504
ENSMUSG00000074170	Plekhf1	431.607	606.959	-0.45123	0.00091778	460	397	433	586	644	9.46931	9.49958	9.57768	13.2987	12.8804
ENSMUSG00000091243	Vgll3	173.532	252.391	-0.45026	0.01961	205	142	175	247	264	1.98044	1.59459	1.81659	2.6306	2.47795
ENSMUSG00000019842	Traf3ip2	349.366	499.772	-0.44995	0.010284	302	378	353	481	532	9.48337	13.7975	11.9108	16.6514	16.2312
ENSMUSG00000061119	Prcp	430.705	610.317	-0.44967	0.0031548	536	369	391	602	633	5.81925	4.65674	4.56132	7.20526	6.6771
ENSMUSG00000028980	H6pd	1229.64	1713.75	-0.44962	0.0001401	1222	1262	1171	1576	1908	15.1418	18.1769	15.5911	21.5285	22.9703
ENSMUSG00000037224	Zfyve28	131.562	194.639	-0.44904	0.0373	152	132	109	191	203	3.397	3.4291	2.61752	4.70583	4.40788
ENSMUSG00000005580	Adcy9	507.826	713.624	-0.4488	0.0015562	485	511	513	683	764	3.35019	4.103	3.80765	5.20115	5.12747
ENSMUSG00000006398	Cdc20	1232.86	1725.03	-0.4482	0.00062141	1106	1230	1323	1678	1816	34.4607	44.548	44.2936	57.6385	54.9753
ENSMUSG00000029156	Sgcb	205.71	299.062	-0.44785	0.021461	263	152	207	282	325	2.27565	1.52879	1.92456	2.68999	2.73222
ENSMUSG00000042677	Zc3h12a	337.392	476.48	-0.44723	0.0038673	352	338	315	450	517	6.61396	7.38225	6.35977	9.32143	9.43825
ENSMUSG00000057789	Bak1	355.613	503.205	-0.44665	0.0053685	352	374	330	484	536	8.68304	10.7239	8.74692	13.1621	12.8462
ENSMUSG00000084159	Gm12696	155.27	226.737	-0.44616	0.032347	143	156	162	194	269	5.071	6.43037	6.17284	7.58422	9.26813
ENSMUSG00000039236	Isg20	679.419	947.582	-0.44602	0.00034731	750	651	629	938	979	26.8933	27.1343	24.2352	37.0798	34.1074
ENSMUSG00000022096	Hr	2707.12	3755.57	-0.44571	6.7797e-05	2656	2818	2566	3503	4125	25.0259	30.8643	25.9795	36.3876	37.7631
ENSMUSG00000053646	Plxnb1	1151.34	1601.96	-0.44441	0.00037197	1079	1135	1208	1436	1826	10.4806	12.8149	12.608	15.377	17.2325
ENSMUSG00000037032	Apbb1	592.741	827.289	-0.44354	0.0010429	569	592	601	781	898	12.5159	15.1365	14.2049	18.9388	19.1915
ENSMUSG00000031434	Morc4	470.347	655.691	-0.44064	0.001059	526	410	474	603	730	9.03682	8.1878	8.75024	11.4208	12.1853
ENSMUSG00000029108	Pcdh7	3716.03	5106.19	-0.43982	2.6031e-06	3949	3611	3526	4609	5784	24.2275	25.7515	23.2443	31.1731	34.4772
ENSMUSG00000037892	Pcdh18	113.478	167.723	-0.43956	0.049326	118	94	128	147	195	0.732767	0.678524	0.854094	1.00636	1.17652
ENSMUSG00000023017	Asic1	248.858	351.789	-0.43782	0.0093715	272	232	240	346	366	2.31975	2.29993	2.19936	3.25312	3.03274
ENSMUSG00000017446	C1qtnf1	8840.98	12114.8	-0.43776	6.4312e-07	9076	8725	8536	11523	13052	194.962	217.859	197.025	272.881	272.405
ENSMUSG00000028573	Fggy	611.792	847.526	-0.43696	0.00043723	679	559	593	836	879	21.6825	20.7494	20.3473	29.4305	27.2717
ENSMUSG00000063439	B9d2	451.144	636.956	-0.43633	0.010626	401	486	448	663	621	12.6045	17.757	15.1311	22.9745	18.9651
ENSMUSG00000058173	Smco4	115.722	170.085	-0.43609	0.049702	109	114	121	169	175	3.92164	4.7676	4.67777	6.70316	6.11733
ENSMUSG00000068101	Cenpm	492.373	684.049	-0.43579	0.0015743	489	481	496	662	724	13.5873	15.5354	14.8087	20.2784	19.5454
ENSMUSG00000022614	Lmf2	4150.4	5698.99	-0.43429	3.7695e-05	3936	4115	4286	5509	6039	43.4676	52.8244	50.8598	67.071	64.7975
ENSMUSG00000034161	Scx	1718.76	2377.84	-0.43403	0.00088845	1572	1817	1704	2159	2679	44.41	59.6674	51.7261	67.2407	73.5331
ENSMUSG00000101892	9130401M01Rik	230.36	326.371	-0.43353	0.015738	229	224	233	332	327	7.26209	8.2571	7.93951	11.6069	10.0753
ENSMUSG00000036545	Adamts2	1487.41	2038.2	-0.43273	1.6981e-05	1715	1335	1409	1914	2224	22.5016	20.3603	19.8643	27.6849	28.3509
ENSMUSG00000009614	Sardh	2500.92	3430.16	-0.43234	4.956e-05	2461	2507	2470	3391	3549	64.2638	76.0961	69.3048	97.6188	90.0415
ENSMUSG00000085412	Linchoxa1	254.537	367.7	-0.43209	0.034738	364	194	214	356	389	26.7317	16.5608	16.8869	28.8221	27.756
ENSMUSG00000060600	Eno3	500.993	693.819	-0.43153	0.0016568	543	491	461	670	736	19.8931	20.9092	18.1474	27.06	26.1977
ENSMUSG00000032657	Fam189b	925.626	1275.64	-0.43122	0.00061868	926	958	867	1218	1369	17.8379	21.4512	17.9458	25.866	25.6222
ENSMUSG00000086841	2410006H16Rik	1702.53	2335.16	-0.43066	0.00011201	1709	1737	1617	2263	2468	118.715	140.255	120.694	173.301	166.568
ENSMUSG00000006205	Htra1	6123.6	8393.38	-0.43046	6.9484e-05	7067	5995	5245	8055	8961	185.597	183.011	148.011	233.213	228.651
ENSMUSG00000056851	Pcbp2	4189.61	5701.16	-0.43035	9.6211e-08	4523	3878	4123	5514	6038	51.4006	51.2275	50.3462	69.0812	66.6679
ENSMUSG00000050288	Fzd2	1096.92	1513.78	-0.42924	0.0013825	1000	1053	1208	1346	1738	8.76132	10.7239	11.3723	13.0007	14.7945
ENSMUSG00000039910	Cited2	1092.59	1496.73	-0.42893	0.000123	1099	1069	1086	1453	1579	17.9217	20.2634	19.0293	26.1215	25.0176
ENSMUSG00000001555	Fkbp10	3902.74	5320.93	-0.42857	5.7071e-06	3947	3818	3860	5228	5542	97.6638	109.814	102.628	142.611	133.234
ENSMUSG00000027358	Bmp2	591.987	823.132	-0.42771	0.0055549	709	548	518	682	1002	6.40049	5.75044	5.02468	6.78739	8.78854
ENSMUSG00000047250	Ptgs1	4079.95	5548.41	-0.42767	6.47e-07	4639	3720	3861	5299	5953	136.211	126.965	121.814	171.527	169.826
ENSMUSG00000039109	F13a1	259.19	364.136	-0.42707	0.012947	312	223	244	351	387	2.59	2.15181	2.17644	3.2122	3.12132
ENSMUSG00000031955	Bcar1	3836.41	5229.23	-0.42652	1.8281e-05	3707	3627	4093	4985	5621	37.5174	42.6689	44.5107	55.6194	55.2721
ENSMUSG00000016554	Eif3d	2231.58	3041.61	-0.42627	2.2545e-05	2228	2202	2213	2921	3245	37.4359	43.0075	39.9546	54.1073	52.9749
ENSMUSG00000003534	Ddr1	8197.88	11184.2	-0.42587	4.5253e-05	7733	8195	8430	10492	12216	108.848	134.083	127.5	162.81	167.064
ENSMUSG00000020882	Cacnb1	372.97	516.221	-0.42581	0.0041149	379	356	377	478	571	6.73485	7.35347	7.1985	9.36414	9.85841
ENSMUSG00000014329	Bicc1	1784.07	2427	-0.42555	8.4631e-06	1908	1688	1732	2225	2710	16.6394	17.1114	16.23	21.3914	22.962
ENSMUSG00000031609	Sap30	208.076	294.173	-0.42469	0.025489	209	220	189	285	311	5.69387	6.96687	5.53267	8.55968	8.23197
ENSMUSG00000031378	Abcd1	1125.36	1541.21	-0.42378	0.00060519	1118	1165	1061	1504	1617	12.016	14.5545	12.253	17.8203	16.8853
ENSMUSG00000075602	Ly6a	227.028	323.577	-0.42357	0.032796	260	218	201	360	289	10.643	10.3729	8.84094	16.2459	11.494
ENSMUSG00000047446	Arl4a	233.406	327.381	-0.42131	0.017727	277	193	232	305	360	4.1716	3.37858	3.75425	5.06377	5.26754
ENSMUSG00000023942	Slc29a1	10127.3	13707.3	-0.42091	1.5197e-06	10129	9820	10217	13063	14739	291.018	327.958	315.42	413.759	411.437
ENSMUSG00000027329	Spef1	214.719	301.515	-0.42079	0.022542	213	193	235	270	344	3.65548	3.85013	4.33356	5.10834	5.73595
ENSMUSG00000063146	Clip2	1919.12	2615.19	-0.42062	0.00026018	1813	1942	1945	2473	2834	11.771	14.6561	13.569	17.7007	17.8771
ENSMUSG00000004044	Ptrf	16664.4	22521.4	-0.42054	2.8512e-07	16999	15971	16713	21669	23981	262.913	287.127	277.75	369.469	360.361
ENSMUSG00000022893	Adamts1	198.135	279.589	-0.42044	0.028738	185	184	221	267	300	2.2379	2.58726	2.87259	3.56067	3.52592
ENSMUSG00000052928	Ctif	656.852	899.232	-0.4199	0.0015384	636	656	661	849	976	3.30649	3.96431	3.69253	4.86597	4.92995
ENSMUSG00000020766	Galk1	2543.8	3446.51	-0.41955	1.4333e-05	2651	2510	2420	3245	3751	60.5105	66.5961	59.3538	81.6558	83.186
ENSMUSG00000022098	Bmp1	5994.4	8099.01	-0.41876	1.4411e-06	6036	5711	6122	7590	8855	51.5602	56.7063	56.1915	71.4757	73.4913
ENSMUSG00000079659	Tmem243	291.352	405.797	-0.4187	0.015108	337	286	248	373	452	10.9466	10.7986	8.65592	13.357	14.2649
ENSMUSG00000005470	Asf1b	270.6	375.946	-0.41817	0.013144	271	263	272	369	392	8.78498	9.91016	9.47441	13.1871	12.3464
ENSMUSG00000042428	Mgat3	4347.35	5869.08	-0.41737	2.2191e-06	4424	4179	4356	5480	6440	30.4348	33.418	32.1999	41.5611	43.045
ENSMUSG00000021040	Slirp	170.655	242.245	-0.41668	0.044795	165	184	157	212	282	5.04314	6.53715	5.15619	7.14339	8.3743
ENSMUSG00000002249	Tead3	534.36	732.514	-0.41618	0.0038638	547	554	488	682	806	7.83343	9.22206	7.50925	10.7671	11.2145
ENSMUSG00000051950	B3glct	261.473	364.347	-0.41601	0.01692	311	211	265	333	408	4.59523	3.62396	4.20731	5.42428	5.85719
ENSMUSG00000039959	Hip1	2049.34	2764.51	-0.41581	2.735e-06	2240	1850	2043	2593	3020	9.15767	8.79149	8.97464	11.6867	11.9957
ENSMUSG00000049521	Cdc42ep1	4536.56	6142.75	-0.41576	6.9615e-05	4300	4436	4755	5890	6564	54.2875	65.0993	64.505	81.978	80.5159
ENSMUSG00000024913	Lrp5	8144.75	11005.3	-0.41569	1.6484e-05	7891	7879	8473	10181	12184	51.5561	59.8374	59.4836	73.3314	77.3428
ENSMUSG00000044786	Zfp36	585.07	801.443	-0.41518	0.0034478	561	576	603	810	809	10.0469	11.9907	11.6037	15.9921	14.0766
ENSMUSG00000047181	Samd14	4344.04	5886.28	-0.41512	0.0001419	4090	4359	4456	5439	6524	73.2065	90.6915	85.7005	107.324	113.455
ENSMUSG00000067629	Syngap1	580.887	795.89	-0.41459	0.0047544	564	612	548	725	894	4.55353	5.74347	4.75403	6.45295	7.01276
ENSMUSG00000022475	Hdac7	7227.08	9775.83	-0.41457	6.6457e-05	6843	7151	7489	9082	10779	70.5916	85.7486	83.0123	103.285	108.036
ENSMUSG00000006589	Aprt	1204.31	1639.57	-0.41453	0.001128	1153	1259	1162	1587	1735	42.7285	54.2335	46.2708	64.8361	62.4698
ENSMUSG00000033128	Gga1	4621.89	6270.27	-0.41427	0.00032995	4277	4752	4684	5832	6906	45.2408	58.428	53.2378	68.008	70.9741
ENSMUSG00000029168	Dpysl5	1176.69	1597.1	-0.41369	0.00058074	1126	1181	1190	1496	1747	16.0464	19.5633	18.222	23.5029	24.1887
ENSMUSG00000023495	Pcbp4	1016.99	1381.11	-0.41362	0.00069153	972	1004	1048	1318	1483	48.8171	58.6129	56.556	72.9747	72.3651
ENSMUSG00000022261	Sdc2	3488.02	4713.72	-0.41304	5.8213e-05	4203	2880	3413	4440	5128	72.3636	57.6377	63.1406	84.2742	85.7809
ENSMUSG00000081534	Slc48a1	7091.28	9537.98	-0.41282	1.5212e-06	7308	6899	6930	9086	10260	159.547	175.077	162.568	218.682	217.63
ENSMUSG00000051817	Sox12	4114.53	5587.69	-0.41276	0.00076946	3731	4111	4372	4959	6426	27.775	35.5737	34.972	40.6981	46.4784
ENSMUSG00000034664	Itga2b	325.535	457.72	-0.41231	0.036942	345	376	244	453	473	10.029	12.7051	7.62148	14.5173	13.3592
ENSMUSG00000037621	Atoh8	518.719	708.945	-0.41231	0.0043073	496	526	519	668	771	6.75923	8.33211	7.59967	10.0356	10.2083
ENSMUSG00000001062	Vps9d1	723.6	981.127	-0.41217	0.00050817	755	680	725	949	1039	13.6124	14.2511	14.0455	18.8627	18.2005
ENSMUSG00000075394	Hoxc4	166.671	234.712	-0.41202	0.037328	184	140	176	217	260	2.87771	2.54514	2.9577	3.74145	3.9508
ENSMUSG00000060166	Zdhhc8	2200.82	2966.29	-0.41143	3.8747e-05	2177	2092	2289	2766	3259	14.355	16.0347	16.2182	20.1071	20.8791
ENSMUSG00000020935	Dcakd	1804.65	2438.29	-0.4104	0.00027132	1780	1834	1751	2235	2723	59.8795	71.7152	63.2931	82.8871	88.9996
ENSMUSG00000002289	Angptl4	5261.04	7086.97	-0.41031	4.0096e-05	5747	5232	4716	6642	7748	122.387	129.513	107.914	155.935	160.312
ENSMUSG00000036206	Sh3bp4	934.171	1263.03	-0.41026	0.00034603	938	895	951	1216	1344	11.283	12.514	12.2917	16.1252	15.7073
ENSMUSG00000037060	Prkcdbp	3596.06	4851	-0.40965	0.00014027	3560	3700	3427	4673	5159	110.387	133.359	114.181	159.74	155.422
ENSMUSG00000020778	Ten1	414.77	567.038	-0.40919	0.0068558	405	419	409	534	617	13.1554	15.8204	14.2753	19.1224	19.4723
ENSMUSG00000050721	Plekho2	1158.73	1566.7	-0.40885	0.00056871	1200	1179	1070	1512	1663	11.7735	13.446	11.2803	16.3542	15.8526
ENSMUSG00000020847	Rph3al	435.976	594.436	-0.40868	0.0050042	440	432	426	550	658	11.603	13.242	12.0708	15.9893	16.8587
ENSMUSG00000026278	Bok	6936.76	9319.12	-0.40849	1.5055e-05	7127	6942	6586	8963	9927	249.427	282.407	247.669	345.813	337.549
ENSMUSG00000034684	Sema3f	4282.08	5754.53	-0.4084	2.3271e-05	4207	4154	4388	5333	6360	39.7919	45.6712	44.5965	55.6091	58.447
ENSMUSG00000063382	Bcl9l	5676.45	7647.82	-0.40813	0.0001376	5393	5725	5746	7053	8492	32.6312	40.2654	37.3577	47.0466	49.9224
ENSMUSG00000018042	Cyb5r3	35227	47214.8	-0.40794	1.794e-06	36078	34380	34515	45998	49624	632.7	700.834	650.392	889.295	845.531
ENSMUSG00000001741	Il16	273.221	377.72	-0.407	0.021446	272	282	258	382	381	3.65852	4.40899	3.72879	5.66436	4.97901
ENSMUSG00000025402	Nab2	895.145	1215.54	-0.40664	0.0029902	832	912	913	1218	1239	18.8036	23.9589	22.1718	30.3471	27.2064
ENSMUSG00000030551	Nr2f2	1006.48	1355.77	-0.40614	0.00029318	1098	898	1017	1206	1556	11.9775	11.3866	11.9206	14.5032	16.4913
ENSMUSG00000032245	Cln6	776.266	1046.47	-0.40533	0.00041861	837	703	782	1015	1105	26.8348	26.1988	26.9396	35.8748	34.4205
ENSMUSG00000023951	Vegfa	3840.7	5200.06	-0.40508	0.0019639	4371	3979	3105	4772	5801	96.0803	101.667	73.3377	115.639	123.891
ENSMUSG00000042942	Greb1l	174.222	243.285	-0.40483	0.03811	181	154	186	235	258	1.83764	1.81742	2.02912	2.63027	2.54498
ENSMUSG00000032997	Chpf	3594.14	4832.64	-0.40382	0.00030654	3366	3605	3705	4477	5343	44.1275	54.9356	52.191	64.7043	68.0554
ENSMUSG00000025289	Prdx4	1043.54	1405.21	-0.40374	0.00056962	1147	1025	943	1333	1518	37.4469	38.8983	33.0808	47.9771	48.1512
ENSMUSG00000041324	Inhba	317.062	437.598	-0.40341	0.026223	307	353	279	421	466	5.65259	7.55505	5.51982	8.5456	8.33637
ENSMUSG00000034685	Fam171a2	1788.83	2411.99	-0.40251	0.0013764	1752	1906	1650	2250	2649	43.6202	55.1607	44.1417	61.7572	64.0793
ENSMUSG00000021486	Prelid1	6229.29	8330.47	-0.40174	2.9568e-05	6321	6257	5962	7828	9084	186.45	214.535	188.965	254.554	260.338
ENSMUSG00000023034	Nr4a1	581.99	792.276	-0.40162	0.010305	526	606	593	698	917	6.82327	9.13762	8.26558	9.98191	11.5574
ENSMUSG00000068335	Dok1	1519.76	2037.06	-0.40123	0.00020215	1579	1517	1431	1932	2201	26.8545	29.9898	26.1509	36.2237	36.3695
ENSMUSG00000058290	Espl1	822.123	1109.02	-0.40012	0.002413	778	782	887	1095	1149	3.76593	4.40001	4.61348	5.8433	5.40375
ENSMUSG00000002808	Epdr1	1999.67	2666.97	-0.39962	1.1462e-05	2183	1836	1962	2473	2946	29.3623	28.7053	28.3561	36.67	38.4991
ENSMUSG00000054863	Fam19a5	79.8302	473.077	-0.39884	0.041588	142	83	17	405	561	1.76977	1.20243	0.227662	5.56462	6.7932
ENSMUSG00000079662	Ntn3	270.201	370.006	-0.39863	0.019311	273	243	291	363	386	1.79022	1.85226	2.05044	2.62422	2.4593
ENSMUSG00000034413	Neurl1b	663.112	891.026	-0.39781	0.0013468	687	614	679	872	932	7.77148	8.07364	8.25332	10.8746	10.2434
ENSMUSG00000003352	Cacnb3	4417.39	5914.79	-0.39682	0.00057843	4048	4387	4684	5656	6338	47.3265	59.6191	58.8428	72.8995	71.9944
ENSMUSG00000024793	Tnfrsf25	312.319	425.215	-0.39667	0.016012	341	298	294	373	494	10.0863	10.2458	9.34407	12.1629	14.1966
ENSMUSG00000052837	Junb	3103.15	4153.3	-0.39554	0.00078613	2979	3261	2968	3972	4450	51.9588	66.114	55.6243	76.3746	75.4103
ENSMUSG00000035914	Cd276	832.53	1117.08	-0.39509	0.0023857	834	846	796	1006	1268	8.2609	9.7406	8.47201	10.9853	12.2029
ENSMUSG00000036867	Smad6	749.9	1008.15	-0.39484	0.0033101	717	680	839	938	1110	18.861	20.7926	23.7149	27.202	28.3695
ENSMUSG00000056394	Lig1	1201.29	1602.73	-0.39472	0.00020978	1243	1091	1255	1568	1677	18.324	18.695	19.8794	25.4827	24.0195
ENSMUSG00000047090	Tmem198b	442.284	596.014	-0.39383	0.0057812	490	420	412	560	650	7.19699	7.17064	6.50226	9.06764	9.27578
ENSMUSG00000037126	Psd	908.102	1215.92	-0.39369	0.0017475	868	889	944	1139	1330	7.13903	8.49913	8.34263	10.3275	10.628
ENSMUSG00000063445	Nmral1	362.575	492.099	-0.39358	0.013741	360	330	392	498	496	8.38417	8.93357	9.80969	12.7861	11.2233
ENSMUSG00000030717	Nupr1	2501.49	3364.86	-0.39321	0.0046678	2681	2719	2035	3177	3652	97.8846	115.393	79.8351	127.875	129.548
ENSMUSG00000079334	Nat6	286.682	393.249	-0.39319	0.035116	277	319	253	372	426	5.35523	7.16874	5.2557	7.92853	8.00185
ENSMUSG00000052942	Glis3	459.728	619.91	-0.39296	0.0061239	542	394	445	579	680	7.71022	6.51504	6.80204	9.08024	9.3985
ENSMUSG00000011148	Adssl1	975.303	1302.04	-0.39212	0.00095005	1023	973	910	1240	1401	18.0588	19.9655	17.261	24.1316	24.0288
ENSMUSG00000001946	Esam	770.112	1031.27	-0.3917	0.0024737	780	773	739	1023	1063	29.0398	33.4528	29.5635	41.9881	38.4516
ENSMUSG00000078317	F8a	446.138	603.592	-0.39107	0.014331	406	421	500	584	639	5.20145	6.26952	6.88305	8.24827	7.95393
ENSMUSG00000060216	Arrb2	684.639	917.219	-0.39083	0.0031548	670	656	713	912	943	20.4977	23.3286	23.4386	30.7593	28.0301
ENSMUSG00000001864	Aif1l	252.533	344.135	-0.39057	0.023506	287	224	246	335	362	12.2319	11.0972	11.2657	15.7401	14.99
ENSMUSG00000039774	Galnt12	540.18	724.66	-0.38977	0.0058076	559	548	501	675	797	8.21797	9.36455	7.91412	10.9398	11.384
ENSMUSG00000031903	Pla2g15	1193.14	1586.78	-0.38967	0.00045947	1220	1177	1157	1515	1703	14.4797	16.2379	14.7552	19.8227	19.638
ENSMUSG00000031778	Cx3cl1	2781.03	3685.94	-0.38955	6.1557e-05	2808	2715	2761	3421	4068	69.5879	78.2096	73.5216	93.4633	97.949
ENSMUSG00000044017	Gpr133	1883	2496.67	-0.38918	8.4936e-05	1985	1823	1809	2421	2637	20.2043	21.5686	19.7849	27.1662	26.078
ENSMUSG00000026586	Prrx1	185.818	256.366	-0.38916	0.048346	220	152	187	230	292	1.74676	1.40284	1.59538	2.01321	2.25255
ENSMUSG00000031681	Smad1	213.917	293.072	-0.38889	0.03906	231	183	227	254	344	2.58038	2.37616	2.72464	3.12792	3.73346
ENSMUSG00000030630	Fah	233.986	319.184	-0.38871	0.028738	256	204	241	314	332	10.9543	10.1468	11.0809	14.8124	13.8027
ENSMUSG00000032717	Mdfi	529.057	708.955	-0.38854	0.0059375	544	533	498	654	787	17.8512	20.3305	17.5594	23.659	25.0914
ENSMUSG00000041859	Mcm3	1216.7	1615.35	-0.38829	0.00031886	1254	1180	1193	1556	1718	23.1688	25.3421	23.6842	31.6933	30.8398
ENSMUSG00000033595	Lgi3	2023.7	2681.62	-0.38828	9.5878e-05	2110	1978	1945	2591	2843	21.2942	23.2038	21.0917	28.8269	27.8765
ENSMUSG00000036959	Bcorl1	588.035	785.764	-0.38781	0.0034193	617	578	558	754	839	4.84256	5.27316	4.70582	6.52397	6.39784
ENSMUSG00000068566	Myadm	2725.67	3605.48	-0.38762	3.7506e-05	2840	2454	2853	3265	4072	30.6261	30.7611	33.0588	38.8158	42.6642
ENSMUSG00000001300	Efnb2	4739.16	6258.98	-0.38761	5.1516e-06	5086	4117	4989	5914	6788	65.6043	61.7292	69.1483	84.0986	85.0707
ENSMUSG00000028630	Dyrk2	571.263	765.144	-0.38737	0.0069544	556	568	575	679	880	8.34981	9.91526	9.27859	11.2415	12.8401
ENSMUSG00000047264	Zfp358	918.462	1219.5	-0.38721	0.00055428	961	862	919	1130	1348	15.4283	16.0862	15.8534	19.9997	21.0264
ENSMUSG00000002603	Tgfb1	2083.63	2756.73	-0.38705	6.536e-05	2257	1999	1966	2566	3034	64.4998	66.4038	60.3701	80.8416	84.2412
ENSMUSG00000034429	Zfp707	513.773	688.391	-0.38688	0.0055694	531	456	549	686	706	11.0157	10.996	12.2377	15.6889	14.2299
ENSMUSG00000006611	Hfe	356.545	481.616	-0.38664	0.015139	427	311	333	472	503	9.8658	8.35254	8.26724	12.0226	11.2916
ENSMUSG00000029162	Khk	508.436	682.326	-0.38644	0.0079929	579	492	449	671	710	18.5261	18.2989	15.437	23.669	22.0722
ENSMUSG00000029765	Plxna4	4066.52	5369.95	-0.38629	1.9044e-05	4100	3781	4251	5023	5882	10.2182	10.9535	11.384	13.8009	14.2429
ENSMUSG00000019370	Calm3	11101.6	14640.7	-0.38614	3.9718e-06	11268	10332	11525	14123	15548	369.755	394.099	406.369	510.912	495.706
ENSMUSG00000061740	Cyp2d22	2105.13	2781.02	-0.38597	3.4289e-05	2186	1980	2117	2676	2961	25.3175	26.6556	26.3453	34.167	33.3189
ENSMUSG00000030122	Ptms	34008.3	45080.6	-0.38596	0.00031436	31818	34331	34844	43196	48206	1462.93	1834.81	1721.44	2189.5	2153.45
ENSMUSG00000039656	Rxrb	2769.71	3667.16	-0.38495	0.00032916	2667	2707	2866	3367	4089	68.6378	80.9808	79.2553	95.5288	102.244
ENSMUSG00000092417	Gpank1	240.321	327.426	-0.38428	0.037727	232	235	248	334	327	8.61749	10.1465	9.8982	13.677	11.8011
ENSMUSG00000036880	Acaa2	5883.73	7741.21	-0.3827	5.5357e-06	6146	5499	5922	7605	8064	130.193	135.404	134.795	177.601	165.969
ENSMUSG00000005410	Mcm5	1170.03	1550.09	-0.38228	0.0011778	1129	1115	1240	1463	1683	10.5882	12.155	12.4957	15.1259	15.3353
ENSMUSG00000038387	Rras	1779.93	2348.35	-0.38208	0.00015396	1894	1732	1684	2203	2565	93.9469	99.8628	89.7545	120.467	123.615
ENSMUSG00000022995	Enah	839.93	1117.33	-0.38203	0.0044856	791	845	859	1024	1248	6.24025	7.74883	7.28166	8.90588	9.56582
ENSMUSG00000050382	Kif7	416.308	556.68	-0.38113	0.012016	423	419	397	517	614	3.06508	3.52914	3.09103	4.12993	4.32266
ENSMUSG00000026674	Ddr2	1152.82	1521.67	-0.38092	0.00029886	1265	1025	1162	1396	1698	7.23788	6.81708	7.14396	8.80558	9.43932
ENSMUSG00000071711	Mpst	2143.08	2822.27	-0.38072	8.2204e-05	2195	2054	2141	2727	2992	52.8062	57.4387	55.3451	72.3248	69.935
ENSMUSG00000045752	Tssc4	1079.59	1431.01	-0.38071	0.0022485	1036	1090	1082	1367	1535	30.1433	36.8647	33.8275	43.8481	43.3932
ENSMUSG00000035960	Apex1	382.937	521.01	-0.3806	0.045676	341	444	345	523	530	12.9972	19.6712	14.1295	21.9759	19.6269
ENSMUSG00000020846	Fam101b	1157.65	1533.98	-0.38057	0.0015518	1381	990	1108	1372	1752	12.6196	10.5158	10.8794	13.8216	15.5549
ENSMUSG00000068758	Il3ra	651.832	871.965	-0.38033	0.01363	579	681	671	835	933	13.3298	18.224	16.5989	21.1925	20.8693
ENSMUSG00000018417	Myo1b	939.063	1242.08	-0.37997	0.00098554	1054	803	960	1136	1390	17.2933	15.3146	16.9247	20.5479	22.1582
ENSMUSG00000022887	Masp1	848.625	1121.19	-0.37872	0.0011089	911	809	814	1076	1197	10.6237	10.9663	10.1999	13.8332	13.5623
ENSMUSG00000063065	Mapk3	8259.04	10831	-0.37825	7.5597e-06	8375	7695	8572	10251	11727	239.979	256.301	263.926	323.822	326.481
ENSMUSG00000001131	Timp1	1159.88	1528.41	-0.37798	0.00038791	1263	1084	1120	1492	1603	47.2414	47.1305	45.0142	61.5233	58.2552
ENSMUSG00000031561	Tenm3	411.466	548.157	-0.37731	0.011009	415	398	413	521	591	2.84097	3.16706	3.03795	3.93195	3.93087
ENSMUSG00000013833	Med16	1556.75	2048.71	-0.37629	0.00059876	1568	1548	1518	1905	2257	32.5916	37.4011	33.9034	43.6521	45.5799
ENSMUSG00000087598	Zfp111	330.492	441.498	-0.37609	0.016317	359	307	322	417	479	3.84043	3.81748	3.70129	4.91782	4.97855
ENSMUSG00000003555	Cyp17a1	433.389	578.496	-0.37574	0.012999	474	362	464	582	587	16.5347	14.6785	17.392	22.3817	19.8948
ENSMUSG00000004562	Arhgef40	1857.15	2441.5	-0.37558	0.00046076	1875	1852	1801	2270	2690	29.8481	34.2697	30.8064	39.8376	41.6055
ENSMUSG00000049881	2810025M15Rik	287.885	386.575	-0.37528	0.026227	330	267	265	376	407	16.0221	15.0685	13.8249	20.1254	19.1991
ENSMUSG00000028066	Pmf1	572.198	757.054	-0.37527	0.0040163	615	542	552	725	810	19.8962	20.382	19.1887	25.8574	25.4602
ENSMUSG00000038803	Ost4	557.3	750.726	-0.37488	0.038588	463	636	544	706	818	17.2778	27.5879	21.8132	29.0445	29.6581
ENSMUSG00000053675	Tgm5	1664.92	2184.2	-0.37434	0.00022737	1693	1599	1671	2054	2380	28.0356	30.779	29.7332	37.4977	38.2923
ENSMUSG00000048997	Atxn7l2	308.148	412.928	-0.3742	0.029449	292	305	319	376	464	3.81869	4.63645	4.48265	5.4209	5.89565
ENSMUSG00000018909	Arrb1	2665.8	3487.03	-0.37404	1.8339e-05	2810	2464	2690	3299	3777	36.8385	37.5482	37.893	47.6792	48.1088
ENSMUSG00000027875	Hmgcs2	243.224	328.773	-0.37399	0.048173	261	254	209	298	371	2.88139	3.25948	2.47925	3.62684	3.9794
ENSMUSG00000032714	Syde1	774.342	1021.29	-0.37223	0.0045388	762	776	765	934	1143	7.43755	8.8042	8.02321	10.0502	10.8393
ENSMUSG00000041889	Shisa4	874.075	1151.31	-0.3718	0.00324	842	839	921	1077	1261	20.1808	23.3745	23.7191	28.4572	29.3645
ENSMUSG00000033099	Nol12	1246.75	1640.89	-0.3712	0.0029101	1197	1276	1230	1579	1747	29.71	36.8139	32.8039	43.2057	42.1292
ENSMUSG00000020888	Dvl2	1752.2	2291.55	-0.37081	0.00019179	1813	1659	1756	2105	2554	24.0629	25.5947	25.043	30.8002	32.9347
ENSMUSG00000036908	Unc93b1	848.096	1114.2	-0.37015	0.0021403	847	804	877	1061	1199	16.2965	17.9813	18.131	22.5049	22.4136
ENSMUSG00000025348	Itga7	547.833	726.594	-0.37006	0.016019	577	571	482	648	832	4.61438	5.30795	4.14187	5.71299	6.46462
ENSMUSG00000070803	Cited4	269.634	361.232	-0.37004	0.036735	258	264	280	349	383	6.62924	7.885	7.73061	9.886	9.56148
ENSMUSG00000035683	Melk	228.467	307.053	-0.36985	0.041094	254	197	234	284	340	6.87895	6.20166	6.80951	8.47926	8.94642
ENSMUSG00000040990	Sh3kbp1	543.348	722.629	-0.36951	0.017826	690	446	502	651	820	8.25344	6.20118	6.45211	8.58456	9.52976
ENSMUSG00000023044	Csad	2307.53	3007.63	-0.367	0.00012754	2374	2223	2283	2868	3232	33.6371	36.6127	34.7581	44.799	44.493
ENSMUSG00000043448	Gjc2	1123.06	1469.43	-0.36624	0.0016545	1161	1120	1064	1396	1585	17.1073	19.1832	16.8462	22.677	22.6913
ENSMUSG00000039713	Plekhg5	5450.03	7088.2	-0.36612	2.7844e-05	5522	5103	5633	6675	7713	64.372	69.148	70.5589	85.7833	87.3586
ENSMUSG00000031431	Tsc22d3	1538.1	2006.14	-0.36597	0.00023171	1715	1385	1506	1954	2109	33.7456	31.6779	31.8412	42.3866	40.3191
ENSMUSG00000022436	Sh3bp1	1502.07	1972.33	-0.36589	0.0051744	1361	1499	1599	1840	2166	22.7136	29.0792	28.674	33.8529	35.1211
ENSMUSG00000022505	Emp2	6565.25	8534.67	-0.36576	1.9867e-05	6733	6138	6721	8321	8963	62.814	66.5623	67.3742	85.5805	81.2426
ENSMUSG00000022306	Zfpm2	1631.75	2125.81	-0.36553	0.00014241	1778	1462	1644	2052	2256	11.4718	10.9648	11.3976	14.5958	14.1424
ENSMUSG00000052423	B4galt3	635.962	834.656	-0.36496	0.0044719	665	583	652	823	866	15.6694	15.968	16.5078	21.3787	19.8257
ENSMUSG00000002835	Chaf1a	688.944	904.218	-0.36488	0.0051173	700	668	685	897	932	6.79108	7.53306	7.14074	9.59367	8.78495
ENSMUSG00000066191	Anks6	823.475	1079.24	-0.36479	0.0044915	841	830	780	993	1201	11.5986	13.3058	11.5589	15.0977	16.0929
ENSMUSG00000003423	Pih1d1	830.709	1085.95	-0.36427	0.0019837	875	794	810	1039	1163	41.3566	43.6225	41.1371	54.1382	53.407
ENSMUSG00000020897	Aurkb	698.126	916.178	-0.36424	0.0062491	683	690	704	889	967	23.0003	27.0095	25.4741	33.004	31.639
ENSMUSG00000074364	Ehd2	5429.64	7045.62	-0.3642	1.0358e-05	5657	5105	5445	6653	7646	66.307	69.5541	68.5777	85.969	87.0742
ENSMUSG00000006344	Ggt5	2286.67	2976.89	-0.36418	0.00023898	2306	2166	2346	2907	3121	44.8248	48.9409	49.0004	62.2954	58.9434
ENSMUSG00000038058	Nod1	2389.69	3104.97	-0.36418	3.9121e-05	2584	2171	2393	2985	3309	19.7588	19.2966	19.6618	25.163	24.5837
ENSMUSG00000027803	Wwtr1	2646.39	3438.29	-0.36366	7.3896e-05	2845	2400	2670	3112	3885	19.7841	19.3999	19.9507	23.8575	26.2487
ENSMUSG00000087259	2610035D17Rik	258.709	345.532	-0.36328	0.043832	304	242	229	321	381	6.4525	5.97068	5.22278	7.51123	7.85709
ENSMUSG00000021760	Gpx8	543.997	717.83	-0.36309	0.013026	657	450	530	712	740	20.7529	16.5226	17.9887	24.7939	22.7105
ENSMUSG00000023047	Amhr2	7370.11	9617.09	-0.36252	0.0015203	7004	7049	7882	9851	9558	231.491	270.812	279.921	358.938	306.928
ENSMUSG00000048200	Efcab4a	980.402	1279.68	-0.36237	0.0021758	971	927	1024	1209	1388	42.805	47.5016	48.5051	58.7561	59.4493
ENSMUSG00000031558	Slit2	300.76	400.334	-0.36222	0.040701	347	286	267	346	471	4.16306	3.98843	3.44196	4.57625	5.49017
ENSMUSG00000034839	Larp6	470.493	618.121	-0.36177	0.011596	480	458	464	587	667	6.31332	7.00222	6.55763	8.5115	8.52363
ENSMUSG00000064120	Mocs1	1668.22	2172.19	-0.36168	0.001078	1686	1671	1608	2026	2386	39.3515	45.335	40.3275	52.1308	54.1074
ENSMUSG00000037992	Rara	4740.99	6153.92	-0.36156	0.00013205	4716	4411	5012	5707	6797	69.4263	75.4815	79.2817	92.6209	97.2186
ENSMUSG00000032035	Ets1	843.49	1099.95	-0.36131	0.0016513	929	750	847	1034	1199	13.2331	12.4182	12.964	16.2374	16.5938
ENSMUSG00000037966	Ninj1	1993.88	2596.4	-0.36129	0.0012194	1917	1955	2059	2433	2839	66.0105	78.2512	76.1831	92.36	94.9813
ENSMUSG00000024429	Gnl1	2699.56	3511.64	-0.3609	0.00082233	2641	2712	2674	3336	3788	50.9663	60.8356	55.4482	70.9727	71.0242
ENSMUSG00000052397	Ezr	9927.37	12872.2	-0.36069	8.3372e-05	10112	9682	9785	12672	13379	170.442	189.696	177.22	235.47	219.101
ENSMUSG00000016024	Lbp	16166.1	20959.6	-0.36067	7.5944e-05	17002	15970	15216	20325	22137	358.032	390.913	344.298	471.849	452.921
ENSMUSG00000019699	Akt3	683.014	897.182	-0.3599	0.010617	837	548	673	853	967	7.22669	5.49982	6.24368	8.11922	8.1119
ENSMUSG00000024050	Wiz	2502.54	3247.43	-0.35942	0.00041618	2481	2364	2614	2986	3616	32.4723	35.9656	36.7624	43.0851	45.9829
ENSMUSG00000073889	Il11ra1	1779.74	2317.91	-0.35924	0.0023172	1733	1801	1756	2289	2401	42.5855	51.4435	46.366	62.0098	57.3241
ENSMUSG00000042842	Serpinb6b	894.437	1166.29	-0.35829	0.0038482	1028	843	806	1094	1274	16.8581	16.0693	14.2024	19.7781	20.2987
ENSMUSG00000036036	Zfp57	353.747	465.911	-0.35818	0.022128	386	335	336	451	493	12.1927	12.3002	11.4042	15.7051	15.1301
ENSMUSG00000031169	Porcn	319.434	423.728	-0.35762	0.041245	363	318	273	421	436	6.6342	6.75558	5.36113	8.48233	7.74195
ENSMUSG00000031788	Kifc3	796.925	1038.12	-0.35757	0.0045912	799	782	792	958	1152	8.01566	9.11911	8.53747	10.5952	11.2286
ENSMUSG00000047414	Flrt2	3636.51	4706.63	-0.35732	0.00013524	4175	3080	3664	4374	5188	25.9615	22.2627	24.4816	29.9849	31.344
ENSMUSG00000022571	Pycrl	1708.92	2214.64	-0.35705	0.00051604	1728	1606	1763	2145	2342	40.9876	44.28	44.9338	56.0902	53.9731
ENSMUSG00000032038	St3gal4	4378	5667.87	-0.3563	0.00028989	4851	3619	4671	5521	5958	76.7283	66.5375	79.3864	96.2706	91.5603
ENSMUSG00000060860	Ube2s	3455.2	4501.11	-0.35628	0.0051836	3094	3538	3613	4250	4885	115.728	153.826	145.211	175.251	177.528
ENSMUSG00000036599	Chst12	758.278	994.58	-0.35619	0.017869	681	713	861	978	1035	14.1092	17.1711	19.1677	22.338	20.8342
ENSMUSG00000058153	Sez6l	1383.83	1796.33	-0.35521	0.0027118	1336	1335	1448	1637	2017	7.05311	8.19237	8.214	9.5274	10.3458
ENSMUSG00000040084	Bub1b	833.97	1086.03	-0.35488	0.0053043	856	758	877	1104	1089	20.7802	21.3894	22.8763	29.5458	25.6853
ENSMUSG00000031502	Col4a1	9216.6	11956.4	-0.3546	0.0020901	9311	9726	8343	11179	13102	82.002	99.5671	78.9519	108.538	112.111
ENSMUSG00000032666	1700025G04Rik	584.519	760.687	-0.35376	0.0068558	609	547	589	724	819	5.69976	5.95086	5.92333	7.47014	7.44741
ENSMUSG00000038034	Igsf8	4292.15	5556.62	-0.35355	0.0013764	4189	4407	4156	5177	6110	73.0236	89.2996	77.8467	99.4906	103.485
ENSMUSG00000031214	Ophn1	433.912	570.641	-0.35348	0.024986	500	348	457	575	578	6.90463	5.58603	6.78107	8.75366	7.75497
ENSMUSG00000028458	Tesk1	1199.26	1562.48	-0.35332	0.010548	1089	1219	1250	1412	1768	21.8568	28.4391	26.9575	31.2424	34.4764
ENSMUSG00000038274	Fau	21223.3	27504.3	-0.35326	0.0020992	20761	22457	19772	26408	29350	1062.64	1336.12	1087.43	1490.14	1459.58
ENSMUSG00000026509	Capn2	5198.07	6691.21	-0.35305	1.9171e-05	5604	4880	5047	6274	7312	56.2024	56.8892	54.3878	69.3669	71.2484
ENSMUSG00000022325	Pop1	522.446	683.753	-0.35278	0.018334	553	512	493	707	672	12.0321	12.9491	11.5259	16.9584	14.2058
ENSMUSG00000086320	Gm12840	2012.58	2597.42	-0.35246	0.00031176	2264	1865	1894	2477	2791	115.882	110.961	104.167	139.771	138.797
ENSMUSG00000069171	Nr2f1	419.677	548.092	-0.3521	0.017088	438	402	412	520	592	8.79088	9.37859	8.8852	11.5057	11.5441
ENSMUSG00000042331	Specc1	619.609	807.428	-0.35208	0.010733	728	571	558	753	887	4.14173	3.77607	3.41112	4.72277	4.90294
ENSMUSG00000023505	Cdca3	976.527	1267.16	-0.35204	0.0049144	958	960	988	1251	1313	26.642	31.0331	29.5236	38.3539	35.4771
ENSMUSG00000001761	Smo	11861.4	15328.6	-0.35163	0.0011222	11121	11722	12409	14391	16730	94.4438	115.714	113.234	134.732	138.041
ENSMUSG00000029648	Flt1	843.979	1094.11	-0.35154	0.004474	932	796	795	980	1248	9.40283	9.3349	8.61831	10.8998	12.2332
ENSMUSG00000053965	Pde5a	1448.76	1874.22	-0.35109	0.0019289	1628	1201	1521	1697	2117	7.7656	6.65913	7.79582	8.92388	9.81123
ENSMUSG00000031543	Ank1	1426.07	1845.04	-0.35107	0.0024494	1381	1347	1520	1781	1958	8.40669	9.53131	9.94229	11.9522	11.5805
ENSMUSG00000020601	Trib2	2909.45	3742.61	-0.35084	6.7735e-05	3049	2675	2968	3517	4081	39.0778	39.852	40.8741	49.6931	50.8184
ENSMUSG00000021025	Nfkbia	1817.18	2343.83	-0.35071	0.00055362	2034	1708	1693	2240	2513	41.3929	40.4033	37.0206	50.2544	49.6878
ENSMUSG00000042489	Clspn	341.946	447.83	-0.34851	0.035238	333	340	344	429	479	6.43788	7.64066	7.1461	9.14338	8.99738
ENSMUSG00000004508	Gab2	641.175	832.395	-0.34812	0.0091132	685	575	658	845	836	3.66575	3.57679	3.78364	4.98518	4.34671
ENSMUSG00000026547	Tagln2	6592.17	8462.96	-0.34801	8.1512e-05	6774	6392	6484	8009	9164	191.707	210.273	197.173	249.875	251.977
ENSMUSG00000051335	Gfod1	1521.13	1959.63	-0.34749	0.001512	1514	1479	1537	1872	2102	7.30213	8.29174	7.96544	9.95361	9.85005
ENSMUSG00000044847	Lsm11	448.47	583.586	-0.34725	0.017453	479	427	433	575	606	3.58331	3.71305	3.48056	4.74207	4.40457
ENSMUSG00000030410	Dmwd	2799.52	3611.07	-0.34682	0.0029368	2608	2716	3000	3393	3938	45.3647	54.9153	56.0716	65.0647	66.5531
ENSMUSG00000058655	Eif4b	23844	30512.8	-0.34666	2.937e-06	25442	22128	23678	29042	32851	211.914	214.241	211.916	266.677	265.851
ENSMUSG00000085795	Zfp703	12918.9	16631.9	-0.34623	0.0015006	12213	12722	13472	15027	18823	121.084	146.613	143.518	164.243	181.315
ENSMUSG00000012428	Steap4	2147.43	2760.32	-0.34572	0.00083843	2441	2005	1981	2529	3084	24.9485	23.8202	21.7557	28.4955	30.6248
ENSMUSG00000034220	Gpc1	12574.4	16151	-0.34531	0.00064048	12543	12738	12116	14970	17848	296.202	349.657	307.439	389.727	409.505
ENSMUSG00000039126	Prune2	2389.24	3070.4	-0.34528	0.00082233	2766	2197	2195	2838	3402	7.09467	6.55033	6.04959	8.02497	8.47805
ENSMUSG00000022090	Pdlim2	3764.31	4844.57	-0.34504	0.0021595	3544	3726	3918	4518	5322	107.705	131.625	127.944	151.37	157.145
ENSMUSG00000015957	Wnt11	677.14	877.829	-0.3449	0.015943	649	694	668	854	924	11.4252	14.2015	12.636	16.5741	15.8043
ENSMUSG00000008855	Hdac5	7078.37	9109.24	-0.34459	0.0023045	6622	7178	7217	8574	9917	120.339	151.626	140.924	171.771	175.097
ENSMUSG00000032549	Rab6b	1513.57	1943.73	-0.34384	0.0013525	1580	1483	1449	1841	2103	17.7172	19.33	17.4589	22.7584	22.9118
ENSMUSG00000001424	Snd1	16882.7	21606.7	-0.34378	8.5688e-05	17087	16262	16966	20951	22822	401.735	444.428	428.613	543.038	521.326
ENSMUSG00000031834	Pik3r2	8149.64	10440.2	-0.34359	0.00025857	8023	7711	8551	9818	11376	241.992	270.352	277.136	326.467	333.378
ENSMUSG00000039994	Timeless	532.652	690.999	-0.3434	0.022927	512	546	524	641	763	8.06255	9.99421	8.86636	11.1279	11.6737
ENSMUSG00000022440	C1qtnf6	1447.51	1866.77	-0.34318	0.0074673	1361	1492	1443	1781	2005	27.5398	35.0934	31.3748	39.73	39.4185
ENSMUSG00000040415	Dtx3	1337.13	1718.48	-0.34283	0.0029499	1352	1336	1292	1606	1884	36.2484	41.6363	37.2209	47.4689	49.0767
ENSMUSG00000039168	Dap	7969.43	10189.5	-0.34265	7.7568e-05	8332	7662	7779	9922	10715	398.505	425.971	399.779	523.16	497.919
ENSMUSG00000018921	Pelp1	3375.27	4326.53	-0.34153	0.0011594	3318	3297	3432	4274	4480	53.2685	61.5271	59.2043	75.6449	69.8802
ENSMUSG00000031217	Efnb1	2888.61	3701.57	-0.34131	0.0012372	2820	2840	2935	3462	4055	44.5162	52.1124	49.7839	60.2487	62.1931
ENSMUSG00000025171	Ubtd1	1571.59	2019.78	-0.34122	0.0045623	1559	1615	1497	1901	2199	32.7653	39.4542	33.8066	44.0454	44.9029
ENSMUSG00000001517	Foxm1	1456.73	1874.89	-0.3412	0.0069645	1372	1487	1466	1778	2026	26.8647	33.8448	30.8442	38.3805	38.5433
ENSMUSG00000055053	Nfic	13761.5	17623.5	-0.34087	0.00090286	13160	13353	14431	16286	19531	163.952	193.372	193.183	223.68	236.411
ENSMUSG00000034282	Evpl	4389.56	5642.35	-0.34082	0.0047032	4024	4462	4540	5364	6082	20.2289	26.0734	24.5234	29.7272	29.7059
ENSMUSG00000012296	Tjap1	1444.9	1853.36	-0.34017	0.0030082	1414	1416	1470	1774	1984	18.3276	21.334	20.4732	25.349	24.985
ENSMUSG00000033039	Micall1	2403.57	3094.36	-0.33998	0.0091132	2166	2450	2513	2851	3439	10.3735	13.6391	12.9322	15.0527	16.0023
ENSMUSG00000044456	Rin3	1679.95	2149.1	-0.33961	0.00089465	1729	1588	1695	2090	2263	30.9299	33.0208	32.5811	41.2175	39.3324
ENSMUSG00000029672	Fam3c	7827.77	9994.4	-0.33926	0.0002163	9065	6578	7872	9335	10963	214.701	181.098	200.338	243.743	252.278
ENSMUSG00000025083	Afap1l2	6435.55	8195.31	-0.33871	1.9483e-05	6859	5898	6480	7861	8754	100.697	100.65	102.222	127.229	124.866
ENSMUSG00000025791	Pgm2	5803.46	7407.49	-0.33834	0.00033892	6578	5483	5300	7033	7995	86.2713	83.5881	74.6896	101.687	101.876
ENSMUSG00000022516	Nudt16l1	431.781	559.686	-0.33826	0.031803	436	433	416	563	568	11.0263	12.7288	11.3045	15.6966	13.9565
ENSMUSG00000022428	Cby1	947.397	1216.83	-0.33812	0.0080286	953	962	903	1167	1300	27.3319	32.0705	27.8276	36.8976	36.2245
ENSMUSG00000041779	Tram2	669.399	859.311	-0.33742	0.0076779	719	627	654	797	949	6.43107	6.51891	6.28556	7.85893	8.24712
ENSMUSG00000045333	Zfp423	727.503	935.672	-0.33733	0.010958	743	629	804	876	1024	10.4629	10.296	12.1655	13.5993	14.0102
ENSMUSG00000037820	Tgm2	3524.13	4511.2	-0.33652	0.0040661	3507	3681	3281	4185	4981	68.5022	83.5773	68.8632	90.1189	94.5296
ENSMUSG00000037638	Zbtb42	891.948	1144.49	-0.33641	0.0078113	886	800	977	1100	1220	11.9773	12.571	14.1916	16.3934	16.0239
ENSMUSG00000032875	Arhgef17	6912.02	8835.9	-0.33614	0.002539	6481	6884	7172	8240	9707	20.292	25.054	24.1288	28.4421	29.5291
ENSMUSG00000032965	Ift57	757.769	972.126	-0.33577	0.01083	759	747	750	882	1096	18.3698	21.0154	19.5046	23.5333	25.7724
ENSMUSG00000032374	Plod2	991.393	1280.96	-0.33547	0.027012	1289	853	845	1172	1433	20.6219	15.8627	14.5259	20.6707	22.2743
ENSMUSG00000025555	Farp1	2397.56	3060.89	-0.33543	0.0021595	2367	2278	2499	2735	3499	40.9507	45.811	46.4559	52.164	58.8151
ENSMUSG00000032040	Dcps	387.614	500.888	-0.33535	0.029631	402	363	392	491	523	12.3104	12.9213	12.8986	16.5759	15.5607
ENSMUSG00000061410	Zcchc14	2946.24	3751.44	-0.33505	0.00048027	2992	2724	3077	3461	4164	34.5277	36.5398	38.1544	44.031	46.6873
ENSMUSG00000031930	Wwp2	2237.4	2851.63	-0.3349	0.0010575	2229	2129	2310	2674	3116	16.7137	18.5563	18.6117	22.1042	22.7009
ENSMUSG00000022307	Oxr1	3262.83	4159.04	-0.33468	0.00078932	3799	2725	3281	3989	4443	29.6787	24.7455	27.5419	34.3551	33.7236
ENSMUSG00000003380	Rabac1	6427.26	8199.5	-0.33411	0.0021403	6273	6574	6251	7918	8698	230.077	280.273	246.354	320.159	309.956
ENSMUSG00000004043	Stat5a	942.551	1205.25	-0.33406	0.0058076	957	852	1006	1103	1348	12.6546	13.0957	14.2938	16.0792	17.3184
ENSMUSG00000022272	Myo10	3173.6	4033.29	-0.33392	0.00018591	3293	2973	3207	3798	4389	57.5293	60.3734	60.2016	73.1482	74.4981
ENSMUSG00000022420	Dnal4	1907.82	2435.55	-0.33381	0.0035847	1827	1836	2015	2271	2676	60.2604	70.3915	71.4136	82.5776	85.7555
ENSMUSG00000044030	Irf2bp1	2726.79	3491.62	-0.3331	0.0098298	2458	2591	3058	3256	3836	29.2488	35.8382	39.0998	42.7131	44.3493
ENSMUSG00000070738	Dgkd	2280.46	2900.74	-0.33304	0.00062862	2432	2186	2189	2810	3067	42.557	44.4643	41.159	54.2082	52.1438
ENSMUSG00000050953	Gja1	8707.23	11067.1	-0.33303	0.00029413	10150	7856	8101	10631	11804	104.909	94.3844	89.9695	121.135	118.538
ENSMUSG00000020668	Kif3c	711.986	913.032	-0.33281	0.016019	678	692	748	855	999	3.17694	3.76911	3.76611	4.41669	4.54807
ENSMUSG00000061175	Fnip2	537.173	690.08	-0.33272	0.018245	620	486	504	634	769	5.39227	4.91326	4.71002	6.07884	6.49813
ENSMUSG00000020441	2310033P09Rik	452.331	584.029	-0.33265	0.03454	452	432	464	603	575	11.2886	12.5412	12.4518	16.6024	13.9525
ENSMUSG00000055407	Map6	1034.06	1322.69	-0.33259	0.0085145	1108	1040	934	1280	1400	12.0456	13.1425	10.9106	15.3409	14.7877
ENSMUSG00000037679	Inf2	16012	20403.5	-0.33209	0.0025238	15267	16422	15857	19243	22169	106.513	133.177	118.873	148.004	150.272
ENSMUSG00000001036	Epn2	2200.06	2794.7	-0.33198	0.00032995	2445	1968	2176	2673	2994	34.2052	32.0031	32.7103	41.2253	40.6956
ENSMUSG00000020893	Per1	1305.82	1666.94	-0.33197	0.00559	1281	1283	1322	1645	1728	11.8475	13.793	13.1377	16.7724	15.5275
ENSMUSG00000037570	Mcrs1	2533.22	3230.23	-0.33197	0.0038482	2410	2517	2603	3126	3419	41.6946	50.6174	48.3892	59.6215	57.4703
ENSMUSG00000020471	Pold2	1633.3	2086.7	-0.33146	0.0084018	1512	1601	1741	1977	2257	61.2679	75.4095	75.804	88.316	88.8577
ENSMUSG00000034471	Caskin2	2231.31	2850.11	-0.33137	0.0079562	2045	2213	2369	2679	3107	36.2194	45.56	45.0843	52.3085	53.4653
ENSMUSG00000033088	Triobp	5269.57	6697.96	-0.33131	0.0010026	5175	5189	5317	6441	7136	53.1285	61.9234	58.6538	72.8991	71.1794
ENSMUSG00000037035	Inhbb	3027.13	3854.22	-0.33113	0.0025927	3471	2857	2731	3435	4416	26.1795	25.0479	22.133	28.5618	32.3607
ENSMUSG00000038214	Bend3	695.612	888.624	-0.3305	0.0095702	772	644	665	814	993	4.16047	4.03426	3.85087	4.83616	5.19943
ENSMUSG00000037622	Wdtc1	2834.44	3608.09	-0.33	0.0036869	2736	2869	2818	3489	3822	44.1678	53.8362	48.8813	62.093	59.9464
ENSMUSG00000040390	Map3k10	1653.92	2114.86	-0.32971	0.014909	1494	1684	1728	1934	2367	23.9973	31.4418	29.8241	34.2467	36.9395
ENSMUSG00000017969	Ptgis	9344.41	11855.4	-0.32965	0.00065946	9272	9173	9372	11538	12474	202.012	232.31	219.406	277.131	264.053
ENSMUSG00000050628	Ubald2	2865.83	3654.39	-0.3296	0.007516	2672	2960	2871	3405	4018	93.9231	120.943	108.438	131.948	137.223
ENSMUSG00000008690	Ncaph2	7110.56	9029.45	-0.32946	0.0013678	6889	7052	7206	8570	9749	151.533	180.309	170.317	207.818	208.35
ENSMUSG00000032577	Mapkapk3	1021.82	1301.12	-0.32826	0.0072026	1000	981	1062	1240	1399	24.148	27.5362	27.5561	33.0107	32.8232
ENSMUSG00000021782	Dlg5	8436.47	10697.2	-0.32671	0.0019837	8082	8389	8610	10015	11707	75.9957	91.6926	86.9932	103.818	106.954
ENSMUSG00000079553	Kifc1	905.59	1154.18	-0.32661	0.012721	871	886	937	1128	1209	18.7602	22.1824	21.6856	26.7843	25.3005
ENSMUSG00000038042	Ptpdc1	1373.65	1742.16	-0.3266	0.0020779	1540	1268	1303	1657	1877	11.467	10.9749	10.4252	13.602	13.5792
ENSMUSG00000051586	Mical3	2505.06	3171.9	-0.3262	0.0013825	2614	2411	2447	2849	3609	42.1136	45.1511	42.3607	50.6012	56.4919
ENSMUSG00000025188	Hps1	2942.68	3739.23	-0.32616	0.0062086	2820	3048	2868	3529	4060	40.7664	51.2179	44.5497	56.2414	57.0245
ENSMUSG00000048376	F2r	4890.09	6186	-0.32583	0.0005778	5611	4110	4965	5731	6839	54.4518	46.3626	51.773	61.3132	64.4833
ENSMUSG00000041815	Poldip3	6605.97	8336.02	-0.32551	7.5447e-05	6994	6209	6524	8005	8894	122.186	126.088	122.468	154.174	150.965
ENSMUSG00000038893	Fam117a	2746.05	3472.06	-0.32524	0.00073579	2825	2640	2723	3353	3683	114.762	124.663	118.861	150.163	145.366
ENSMUSG00000028793	Rnf19b	2707.27	3430.12	-0.3251	0.0028384	2666	2507	2900	3086	3897	51.917	56.7489	60.6819	66.2516	73.733
ENSMUSG00000004947	Dtx2	1807.66	2289.66	-0.32478	0.0028895	1875	1798	1712	2168	2478	25.209	28.0994	24.7326	32.134	32.3696
ENSMUSG00000039960	Rhou	4821.65	6084.87	-0.32463	0.00014341	5441	4272	4738	5839	6497	84.0715	76.7282	78.6642	99.4626	97.536
ENSMUSG00000029050	Ski	8665.79	10936.7	-0.32446	0.00024085	8839	8197	8811	10029	12209	55.4363	59.7585	59.3784	69.3426	74.3966
ENSMUSG00000044080	S100a1	1029.67	1307.09	-0.32445	0.004932	1144	909	1032	1296	1348	58.5551	54.0825	56.7585	73.1299	67.0364
ENSMUSG00000045827	Serpinb9	739.015	941.27	-0.32387	0.0134	859	614	748	898	1011	8.02552	6.6681	7.50919	9.24927	9.17726
ENSMUSG00000006931	Leprel4	9865.79	12458.6	-0.32387	0.00057766	9976	9611	9804	12250	12966	257.361	288.21	271.77	348.396	324.993
[truncated: 513 more rows]

## Sheet: Upregulated in Bcatmut v FAK-KO
Gene ID	Associated Gene Name	Readcount FAK KO	Readcount B-catenin	log2FoldChange	padj	K_1_readcount	K_2_readcount	K_3_readcount	B_1_readcount	B_2_readcount	B_3_readcount	K_1_fpkm	K_2_fpkm	K_3_fpkm	B_1_fpkm	B_2_fpkm	B_3_fpkm
[truncated: 3,967 more rows]

[truncated: 2 more sheets: Kinase dependent transcripts, Kinase dep + B-cat]
