# Supplementary material for: FAK activity sustains intrinsic and acquired ovarian cancer resistance to platinum chemotherapy
Source: eLife. 2019 Sep 3;8:e47327. doi: 10.7554/eLife.47327 (PMC6721800; doi:10.7554/eLife.47327)
Supplement: Figure 10—source data 2. [file elife-47327-fig10-data2.xlsx]

## Sheet: Sheet1
GENE NAME	DESCRIPTION				converted_alias
MYC	MYC proto-oncogene, bHLH transcription factor [Source:HGNC Symbol;Acc:HGNC:7553]				ENSG00000136997
RECQL4	RecQ like helicase 4 [Source:HGNC Symbol;Acc:HGNC:9949]				ENSG00000160957
LY6E	lymphocyte antigen 6 family member E [Source:HGNC Symbol;Acc:HGNC:6727]				ENSG00000160932
TRIB1	tribbles pseudokinase 1 [Source:HGNC Symbol;Acc:HGNC:16891]				ENSG00000173334
MTBP	MDM2 binding protein [Source:HGNC Symbol;Acc:HGNC:7417]				ENSG00000172167
DSCC1	DNA replication and sister chromatid cohesion 1 [Source:HGNC Symbol;Acc:HGNC:24453]				ENSG00000136982
ENPP2	ectonucleotide pyrophosphatase/phosphodiesterase 2 [Source:HGNC Symbol;Acc:HGNC:3357]				ENSG00000136960
BMP7	bone morphogenetic protein 7 [Source:HGNC Symbol;Acc:HGNC:1074]				ENSG00000101144
NCALD	neurocalcin delta [Source:HGNC Symbol;Acc:HGNC:7655]				ENSG00000104490
KY	kyphoscoliosis peptidase [Source:HGNC Symbol;Acc:HGNC:26576]				ENSG00000174611
UBE2C	ubiquitin conjugating enzyme E2 C [Source:HGNC Symbol;Acc:HGNC:15937]				ENSG00000175063
IQGAP3	IQ motif containing GTPase activating protein 3 [Source:HGNC Symbol;Acc:HGNC:20669]				ENSG00000183856
SRD5A1	steroid 5 alpha-reductase 1 [Source:HGNC Symbol;Acc:HGNC:11284]				ENSG00000145545
SIRPA	signal regulatory protein alpha [Source:HGNC Symbol;Acc:HGNC:9662]				ENSG00000198053
ELF3	E74 like ETS transcription factor 3 [Source:HGNC Symbol;Acc:HGNC:3318]				ENSG00000163435
ANKLE1	ankyrin repeat and LEM domain containing 1 [Source:HGNC Symbol;Acc:HGNC:26812]				ENSG00000160117
RNF144B	ring finger protein 144B [Source:HGNC Symbol;Acc:HGNC:21578]				ENSG00000137393
RNF182	ring finger protein 182 [Source:HGNC Symbol;Acc:HGNC:28522]				ENSG00000180537
DSP	desmoplakin [Source:HGNC Symbol;Acc:HGNC:3052]				ENSG00000096696
SKP2	S-phase kinase associated protein 2 [Source:HGNC Symbol;Acc:HGNC:10901]				ENSG00000145604
NRM	nurim [Source:HGNC Symbol;Acc:HGNC:8003]				ENSG00000137404
CAMK1D	calcium/calmodulin dependent protein kinase ID [Source:HGNC Symbol;Acc:HGNC:19341]				ENSG00000183049
VARS	valyl-tRNA synthetase [Source:HGNC Symbol;Acc:HGNC:12651]				ENSG00000204394
CDCA8	cell division cycle associated 8 [Source:HGNC Symbol;Acc:HGNC:14629]				ENSG00000134690
SNAI2	snail family transcriptional repressor 2 [Source:HGNC Symbol;Acc:HGNC:11094]				ENSG00000019549
LIFR	LIF receptor alpha [Source:HGNC Symbol;Acc:HGNC:6597]				ENSG00000113594
GDPD5	glycerophosphodiester phosphodiesterase domain containing 5 [Source:HGNC Symbol;Acc:HGNC:28804]				ENSG00000158555
YJEFN3	YjeF N-terminal domain containing 3 [Source:HGNC Symbol;Acc:HGNC:24785]				ENSG00000250067
CLIP3	CAP-Gly domain containing linker protein 3 [Source:HGNC Symbol;Acc:HGNC:24314]				ENSG00000105270
DMKN	dermokine [Source:HGNC Symbol;Acc:HGNC:25063]				ENSG00000161249
P2RY2	purinergic receptor P2Y2 [Source:HGNC Symbol;Acc:HGNC:8541]				ENSG00000175591
SPC24	SPC24, NDC80 kinetochore complex component [Source:HGNC Symbol;Acc:HGNC:26913]				ENSG00000161888
CACNB2	calcium voltage-gated channel auxiliary subunit beta 2 [Source:HGNC Symbol;Acc:HGNC:1402]				ENSG00000165995
COX7A1	cytochrome c oxidase subunit 7A1 [Source:HGNC Symbol;Acc:HGNC:2287]				ENSG00000161281
CENPA	centromere protein A [Source:HGNC Symbol;Acc:HGNC:1851]				ENSG00000115163
CMPK2	cytidine/uridine monophosphate kinase 2 [Source:HGNC Symbol;Acc:HGNC:27015]				ENSG00000134326
DNPH1	2'-deoxynucleoside 5'-phosphate N-hydrolase 1 [Source:HGNC Symbol;Acc:HGNC:21218]				ENSG00000112667
TREM2	triggering receptor expressed on myeloid cells 2 [Source:HGNC Symbol;Acc:HGNC:17761]				ENSG00000095970
GUCA1A	guanylate cyclase activator 1A [Source:HGNC Symbol;Acc:HGNC:4678]				ENSG00000048545
NOTUM	notum, palmitoleoyl-protein carboxylesterase [Source:HGNC Symbol;Acc:HGNC:27106]				ENSG00000185269
NDUFA4L2	NDUFA4, mitochondrial complex associated like 2 [Source:HGNC Symbol;Acc:HGNC:29836]				ENSG00000185633
AMIGO2	adhesion molecule with Ig like domain 2 [Source:HGNC Symbol;Acc:HGNC:24073]				ENSG00000139211
FMNL2	formin like 2 [Source:HGNC Symbol;Acc:HGNC:18267]				ENSG00000157827
SMAGP	small cell adhesion glycoprotein [Source:HGNC Symbol;Acc:HGNC:26918]				ENSG00000170545
CASZ1	castor zinc finger 1 [Source:HGNC Symbol;Acc:HGNC:26002]				ENSG00000130940
BARD1	BRCA1 associated RING domain 1 [Source:HGNC Symbol;Acc:HGNC:952]				ENSG00000138376
SLC22A15	solute carrier family 22 member 15 [Source:HGNC Symbol;Acc:HGNC:20301]				ENSG00000163393
NKAIN1	sodium/potassium transporting ATPase interacting 1 [Source:HGNC Symbol;Acc:HGNC:25743]				ENSG00000084628
GPSM2	G protein signaling modulator 2 [Source:HGNC Symbol;Acc:HGNC:29501]				ENSG00000121957
NFE2L3	nuclear factor, erythroid 2 like 3 [Source:HGNC Symbol;Acc:HGNC:7783]				ENSG00000050344
KAZN	kazrin, periplakin interacting protein [Source:HGNC Symbol;Acc:HGNC:29173]				ENSG00000189337
SYNM	synemin [Source:HGNC Symbol;Acc:HGNC:24466]				ENSG00000182253
FGFR2	fibroblast growth factor receptor 2 [Source:HGNC Symbol;Acc:HGNC:3689]				ENSG00000066468
RPS28	ribosomal protein S28 [Source:HGNC Symbol;Acc:HGNC:10418]				ENSG00000233927
AXIN2	axin 2 [Source:HGNC Symbol;Acc:HGNC:904]				ENSG00000168646
ERMP1	endoplasmic reticulum metallopeptidase 1 [Source:HGNC Symbol;Acc:HGNC:23703]				ENSG00000099219
CIT	citron rho-interacting serine/threonine kinase [Source:HGNC Symbol;Acc:HGNC:1985]				ENSG00000122966
VLDLR	very low density lipoprotein receptor [Source:HGNC Symbol;Acc:HGNC:12698]				ENSG00000147852
CERS4	ceramide synthase 4 [Source:HGNC Symbol;Acc:HGNC:23747]				ENSG00000090661
CRIP1	cysteine rich protein 1 [Source:HGNC Symbol;Acc:HGNC:2360]				ENSG00000213145
ARRDC4	arrestin domain containing 4 [Source:HGNC Symbol;Acc:HGNC:28087]				ENSG00000140450
FHL2	four and a half LIM domains 2 [Source:HGNC Symbol;Acc:HGNC:3703]				ENSG00000115641
NDRG2	NDRG family member 2 [Source:HGNC Symbol;Acc:HGNC:14460]				ENSG00000165795
PRC1	protein regulator of cytokinesis 1 [Source:HGNC Symbol;Acc:HGNC:9341]				ENSG00000198901
ADAP1	ArfGAP with dual PH domains 1 [Source:HGNC Symbol;Acc:HGNC:16486]				ENSG00000105963
GAS2L3	growth arrest specific 2 like 3 [Source:HGNC Symbol;Acc:HGNC:27475]				ENSG00000139354
NANOS1	nanos C2HC-type zinc finger 1 [Source:HGNC Symbol;Acc:HGNC:23044]				ENSG00000188613
ARHGEF39	Rho guanine nucleotide exchange factor 39 [Source:HGNC Symbol;Acc:HGNC:25909]				ENSG00000137135
LRRC8E	leucine rich repeat containing 8 VRAC subunit E [Source:HGNC Symbol;Acc:HGNC:26272]				ENSG00000171017
TMCC3	transmembrane and coiled-coil domain family 3 [Source:HGNC Symbol;Acc:HGNC:29199]				ENSG00000057704
TICRR	TOPBP1 interacting checkpoint and replication regulator [Source:HGNC Symbol;Acc:HGNC:28704]				ENSG00000140534
CELA3B	chymotrypsin like elastase family member 3B [Source:HGNC Symbol;Acc:HGNC:15945]				ENSG00000219073
RSPH1	radial spoke head component 1 [Source:HGNC Symbol;Acc:HGNC:12371]				ENSG00000160188
WNT4	Wnt family member 4 [Source:HGNC Symbol;Acc:HGNC:12783]				ENSG00000162552
CHTF18	chromosome transmission fidelity factor 18 [Source:HGNC Symbol;Acc:HGNC:18435]				ENSG00000127586
NDC80	NDC80, kinetochore complex component [Source:HGNC Symbol;Acc:HGNC:16909]				ENSG00000080986
CD44	CD44 molecule (Indian blood group) [Source:HGNC Symbol;Acc:HGNC:1681]				ENSG00000026508
RIPK3	receptor interacting serine/threonine kinase 3 [Source:HGNC Symbol;Acc:HGNC:10021]				ENSG00000129465
SLC22A17	solute carrier family 22 member 17 [Source:HGNC Symbol;Acc:HGNC:23095]				ENSG00000092096
TRAIP	TRAF interacting protein [Source:HGNC Symbol;Acc:HGNC:30764]				ENSG00000183763
EFS	embryonal Fyn-associated substrate [Source:HGNC Symbol;Acc:HGNC:16898]				ENSG00000100842
PKMYT1	protein kinase, membrane associated tyrosine/threonine 1 [Source:HGNC Symbol;Acc:HGNC:29650]				ENSG00000127564
CCNF	cyclin F [Source:HGNC Symbol;Acc:HGNC:1591]				ENSG00000162063
AVPI1	arginine vasopressin induced 1 [Source:HGNC Symbol;Acc:HGNC:30898]				ENSG00000119986
HOGA1	4-hydroxy-2-oxoglutarate aldolase 1 [Source:HGNC Symbol;Acc:HGNC:25155]				ENSG00000241935
BCOR	BCL6 corepressor [Source:HGNC Symbol;Acc:HGNC:20893]				ENSG00000183337
EME1	essential meiotic structure-specific endonuclease 1 [Source:HGNC Symbol;Acc:HGNC:24965]				ENSG00000154920
KLF5	Kruppel like factor 5 [Source:HGNC Symbol;Acc:HGNC:6349]				ENSG00000102554
LMO7	LIM domain 7 [Source:HGNC Symbol;Acc:HGNC:6646]				ENSG00000136153
PLEKHA4	pleckstrin homology domain containing A4 [Source:HGNC Symbol;Acc:HGNC:14339]				ENSG00000105559
PSTPIP1	proline-serine-threonine phosphatase interacting protein 1 [Source:HGNC Symbol;Acc:HGNC:9580]				ENSG00000140368
PHOSPHO1	phosphoethanolamine/phosphocholine phosphatase [Source:HGNC Symbol;Acc:HGNC:16815]				ENSG00000173868
CDC45	cell division cycle 45 [Source:HGNC Symbol;Acc:HGNC:1739]				ENSG00000093009
KDM8	lysine demethylase 8 [Source:HGNC Symbol;Acc:HGNC:25840]				ENSG00000155666
FOS	Fos proto-oncogene, AP-1 transcription factor subunit [Source:HGNC Symbol;Acc:HGNC:3796]				ENSG00000170345
SGK1	serum/glucocorticoid regulated kinase 1 [Source:HGNC Symbol;Acc:HGNC:10810]				ENSG00000118515
PIF1	PIF1 5'-to-3' DNA helicase [Source:HGNC Symbol;Acc:HGNC:26220]				ENSG00000140451
APBA1	amyloid beta precursor protein binding family A member 1 [Source:HGNC Symbol;Acc:HGNC:578]				ENSG00000107282
SOX6	SRY-box 6 [Source:HGNC Symbol;Acc:HGNC:16421]				ENSG00000110693
E2F8	E2F transcription factor 8 [Source:HGNC Symbol;Acc:HGNC:24727]				ENSG00000129173
PTPN5	protein tyrosine phosphatase, non-receptor type 5 [Source:HGNC Symbol;Acc:HGNC:9657]				ENSG00000110786
TRPM6	transient receptor potential cation channel subfamily M member 6 [Source:HGNC Symbol;Acc:HGNC:17995]				ENSG00000119121
FAM57A	family with sequence similarity 57 member A [Source:HGNC Symbol;Acc:HGNC:29646]				ENSG00000167695
FST	follistatin [Source:HGNC Symbol;Acc:HGNC:3971]				ENSG00000134363
IER5L	immediate early response 5 like [Source:HGNC Symbol;Acc:HGNC:23679]				ENSG00000188483
PHF19	PHD finger protein 19 [Source:HGNC Symbol;Acc:HGNC:24566]				ENSG00000119403
RGS3	regulator of G protein signaling 3 [Source:HGNC Symbol;Acc:HGNC:9999]				ENSG00000138835
LHX6	LIM homeobox 6 [Source:HGNC Symbol;Acc:HGNC:21735]				ENSG00000106852
PBX3	PBX homeobox 3 [Source:HGNC Symbol;Acc:HGNC:8634]				ENSG00000167081
ASS1	argininosuccinate synthase 1 [Source:HGNC Symbol;Acc:HGNC:758]				ENSG00000130707
KCNQ1	potassium voltage-gated channel subfamily Q member 1 [Source:HGNC Symbol;Acc:HGNC:6294]				ENSG00000053918
LGALS2	galectin 2 [Source:HGNC Symbol;Acc:HGNC:6562]				ENSG00000100079
GCAT	glycine C-acetyltransferase [Source:HGNC Symbol;Acc:HGNC:4188]				ENSG00000100116
CORO2A	coronin 2A [Source:HGNC Symbol;Acc:HGNC:2255]				ENSG00000106789
SLC16A13	solute carrier family 16 member 13 [Source:HGNC Symbol;Acc:HGNC:31037]				ENSG00000174327
DEPDC1B	DEP domain containing 1B [Source:HGNC Symbol;Acc:HGNC:24902]				ENSG00000035499
ELFN2	extracellular leucine rich repeat and fibronectin type III domain containing 2 [Source:HGNC Symbol;Acc:HGNC:29396]				ENSG00000166897
TXN2	thioredoxin 2 [Source:HGNC Symbol;Acc:HGNC:17772]				ENSG00000100348
SPAG5	sperm associated antigen 5 [Source:HGNC Symbol;Acc:HGNC:13452]				ENSG00000076382
GTSE1	G2 and S-phase expressed 1 [Source:HGNC Symbol;Acc:HGNC:13698]				ENSG00000075218
DOK4	docking protein 4 [Source:HGNC Symbol;Acc:HGNC:19868]				ENSG00000125170
LPCAT4	lysophosphatidylcholine acyltransferase 4 [Source:HGNC Symbol;Acc:HGNC:30059]				ENSG00000176454
TNFAIP8L1	TNF alpha induced protein 8 like 1 [Source:HGNC Symbol;Acc:HGNC:28279]				ENSG00000185361
L3MBTL2	L3MBTL2, polycomb repressive complex 1 subunit [Source:HGNC Symbol;Acc:HGNC:18594]				ENSG00000100395
NEIL3	nei like DNA glycosylase 3 [Source:HGNC Symbol;Acc:HGNC:24573]				ENSG00000109674
ARSB	arylsulfatase B [Source:HGNC Symbol;Acc:HGNC:714]				ENSG00000113273
OSGIN1	oxidative stress induced growth inhibitor 1 [Source:HGNC Symbol;Acc:HGNC:30093]				ENSG00000140961
SLC9A5	solute carrier family 9 member A5 [Source:HGNC Symbol;Acc:HGNC:11078]				ENSG00000135740
DUSP14	dual specificity phosphatase 14 [Source:HGNC Symbol;Acc:HGNC:17007]				ENSG00000276023
CENPN	centromere protein N [Source:HGNC Symbol;Acc:HGNC:30873]				ENSG00000166451
ADAMTSL5	ADAMTS like 5 [Source:HGNC Symbol;Acc:HGNC:27912]				ENSG00000185761
GINS2	GINS complex subunit 2 [Source:HGNC Symbol;Acc:HGNC:24575]				ENSG00000131153
REEP6	receptor accessory protein 6 [Source:HGNC Symbol;Acc:HGNC:30078]				ENSG00000115255
RHBDL3	rhomboid like 3 [Source:HGNC Symbol;Acc:HGNC:16502]				ENSG00000141314
FAM83G	family with sequence similarity 83 member G [Source:HGNC Symbol;Acc:HGNC:32554]				ENSG00000188522
